# Supplementary material for: Iowa stream nitrate and the Gulf of Mexico
Source: PLoS One. 2018 Apr 12;13(4):e0195930. doi: 10.1371/journal.pone.0195930 (PMC5897004; doi:10.1371/journal.pone.0195930)
Supplement: S1 Dataset — (Data A) Upper Iowa River. (Data B) Yellow River. (Data C) Bloody Run Creek. (Data D) Turkey River. (Data E) North Fork Maquoketa River. (Data F) Wapsipinicon River. (Data G) Cedar River. (Data H) Iowa River. (Data I) North Skunk River. (Data J) South Skunk River. (Data K) Cedar Creek. (Data L) Des Moines River. (Data M) Thompson River. (Data N) West Nodaway River. (Data O) East Nishnabotna River. (Data P) West Nishnabota River. (Data Q) Boyer River. (Data R) Soldier River. (Data S) Maple River. (Data T) Little Sioux River. (Data U) West Fork Ditch. (Data V) Floyd River. (Data W) Rock River. (Data X) Atchafalaya River nitrate loads. (Data Y) Atchafalaya River discharge. (Data Z) Missouri River nitrate loads. (Data AA) Missouri River discharge. (Data BB) Mississippi River at Thebes nitrate loads. (Data CC) Mississippi River at Thebes discharge. (Data DD) Mississippi River at St. Francisville nitrate loads. (Data EE) Mississippi River at St. Francisville Discharge. (XLSX) [file pone.0195930.s001.xlsx]

## Sheet: A
	Raw Nitrate Concentration Data (IDNR)			Raw Discharge Data (USGS)				Interpolated Data
	Date Time	NO3-N (mg/L)		Date	Discharge (cfs)	Discharge (L/day)		Interpolated Date	Interpolated Result (mg/L)	Scaled Discharge (L/day)	Scaled Load (Mg/day)
	1998-10-15 11:00:00	5.2		1998-01-01	180	4.40383e+08		1998-10-15	5.2	9.4881e+08	4.93381
	1998-11-09 12:25:00	6.9		1998-01-02	210	5.1378e+08		1998-10-16	5.268	9.36615e+08	4.93409
	1998-12-09 11:25:00	6.2		1998-01-03	220	5.38246e+08		1998-10-17	5.336	9.56128e+08	5.1019
	1999-01-14 11:00:00	5.9		1998-01-04	235	5.74944e+08		1998-10-18	5.404	2.15373e+09	11.6387
	1999-02-09 10:45:00	4.9		1998-01-05	232	5.67605e+08		1998-10-19	5.472	2.05372e+09	11.238
	1999-03-11 10:55:00	5.5		1998-01-06	223	5.45585e+08		1998-10-20	5.54	1.58785e+09	8.79672
	1999-04-21 08:30:00	7.8		1998-01-07	224	5.48032e+08		1998-10-21	5.608	1.41712e+09	7.9472
	1999-05-11 07:55:00	6.9		1998-01-08	227	5.55372e+08		1998-10-22	5.676	1.30004e+09	7.37903
	1999-06-10 11:00:00	7		1998-01-09	220	5.38246e+08		1998-10-23	5.744	1.21467e+09	6.97708
	1999-07-29 13:15:00	7.4		1998-01-10	190	4.64849e+08		1998-10-24	5.812	1.15857e+09	6.73363
	1999-08-17 08:35:00	5.9		1998-01-11	184	4.50169e+08		1998-10-25	5.88	1.10735e+09	6.51123
	1999-09-14 11:15:00	5.1		1998-01-12	208	5.08887e+08		1998-10-26	5.948	1.06345e+09	6.32539
	1999-10-07 07:40:00	4.5		1998-01-13	190	4.64849e+08		1998-10-27	6.016	1.11223e+09	6.69118
	1999-11-08 13:15:00	4.2		1998-01-14	200	4.89314e+08		1998-10-28	6.084	1.28053e+09	7.79073
	1999-12-07 11:45:00	4.4		1998-01-15	210	5.1378e+08		1998-10-29	6.152	1.34882e+09	8.29796
	2000-01-13 11:00:00	5		1998-01-16	220	5.38246e+08		1998-10-30	6.22	1.64151e+09	10.2102
	2000-02-23 08:30:00	3.7		1998-01-17	200	4.89314e+08		1998-10-31	6.288	1.85372e+09	11.6562
	2000-03-21 08:25:00	5.2		1998-01-18	180	4.40383e+08		1998-11-01	6.356	1.68786e+09	10.728
	2000-04-20 11:40:00	3.2		1998-01-19	180	4.40383e+08		1998-11-02	6.424	1.56834e+09	10.075
	2000-05-16 14:10:00	2		1998-01-20	160	3.91451e+08		1998-11-03	6.492	1.47322e+09	9.56412
	2000-06-14 12:00:00	6		1998-01-21	180	4.40383e+08		1998-11-04	6.56	1.40004e+09	9.18429
	2000-07-12 13:05:00	8.4		1998-01-22	210	5.1378e+08		1998-11-05	6.628	1.33175e+09	8.82683
	2000-08-16 10:30:00	4.4		1998-01-23	200	4.89314e+08		1998-11-06	6.696	1.29028e+09	8.63974
	2000-09-20 08:40:00	3.9		1998-01-24	190	4.64849e+08		1998-11-07	6.764	1.2415e+09	8.39752
	2000-10-09 10:50:00	3.7		1998-01-25	200	4.89314e+08		1998-11-08	6.832	1.20979e+09	8.26531
	2000-11-09 10:25:00	4		1998-01-26	190	4.64849e+08		1998-11-09	6.9	1.19028e+09	8.21294
	2000-12-12 12:50:00	5.2		1998-01-27	200	4.89314e+08		1998-11-10	6.87667	1.35126e+09	9.29218
	2001-01-09 11:45:00	4.8		1998-01-28	210	5.1378e+08		1998-11-11	6.85333	1.74884e+09	11.9854
	2001-02-07 11:50:00	4.9		1998-01-29	200	4.89314e+08		1998-11-12	6.83	1.86591e+09	12.7442
	2001-03-08 11:00:00	4.3		1998-01-30	180	4.40383e+08		1998-11-13	6.80667	2.02201e+09	13.7632
	2001-04-09 12:10:00	6.1		1998-01-31	190	4.64849e+08		1998-11-14	6.78333	1.96348e+09	13.3189
	2001-05-03 10:45:00	7		1998-02-01	200	4.89314e+08		1998-11-15	6.76	1.89518e+09	12.8114
	2001-06-07 12:00:00	8.3		1998-02-02	210	5.1378e+08		1998-11-16	6.73667	1.85128e+09	12.4714
	2001-07-05 12:30:00	5.7		1998-02-03	190	4.64849e+08		1998-11-17	6.71333	1.80493e+09	12.1171
	2001-08-01 08:45:00	4.2		1998-02-04	180	4.40383e+08		1998-11-18	6.69	1.72932e+09	11.5692
	2001-09-12 07:50:00	3.5		1998-02-05	170	4.15917e+08		1998-11-19	6.66667	1.66103e+09	11.0735
	2001-10-02 12:10:00	2.8		1998-02-06	160	3.91451e+08		1998-11-20	6.64333	1.57566e+09	10.4676
	2001-11-06 12:10:00	3.2		1998-02-07	170	4.15917e+08		1998-11-21	6.62	1.51712e+09	10.0433
	2001-12-04 12:15:00	4		1998-02-08	170	4.15917e+08		1998-11-22	6.59667	1.46834e+09	9.68614
	2002-01-02 14:35:00	4.9		1998-02-09	180	4.40383e+08		1998-11-23	6.57333	1.41956e+09	9.33122
	2002-02-05 12:40:00	4		1998-02-10	190	4.64849e+08		1998-11-24	6.55	1.36346e+09	8.93065
	2002-03-05 13:10:00	5.4		1998-02-11	202	4.94207e+08		1998-11-25	6.52667	1.32199e+09	8.62821
	2002-04-02 12:15:00	3.4		1998-02-12	202	4.94207e+08		1998-11-26	6.50333	1.27809e+09	8.31184
	2002-05-07 14:15:00	6.6		1998-02-13	199	4.86868e+08		1998-11-27	6.48	1.24394e+09	8.06074
	2002-06-04 12:00:00	3.4		1998-02-14	194	4.74635e+08		1998-11-28	6.45667	1.23175e+09	7.95297
	2002-07-01 14:30:00	3.8		1998-02-15	196	4.79528e+08		1998-11-29	6.43333	1.21955e+09	7.84577
	2002-08-06 12:00:00	3.5		1998-02-16	376	9.19911e+08		1998-11-30	6.41	1.20492e+09	7.72351
	2002-09-11 08:20:00	0.8		1998-02-17	1150	2813557248		1998-12-01	6.38667	1.16589e+09	7.44615
	2002-10-01 14:35:00	2.3		1998-02-18	1600	3.91451e+09		1998-12-02	6.36333	1.1415e+09	7.26374
	2002-11-05 10:30:00	2.8		1998-02-19	1360	3.32734e+09		1998-12-03	6.34	1.11711e+09	7.08247
	2002-12-03 11:40:00	3.2		1998-02-20	1370	3.3518e+09		1998-12-04	6.31667	1.10247e+09	6.96396
	2003-01-07 11:40:00	3.1		1998-02-21	1150	2813557248		1998-12-05	6.29333	1.09516e+09	6.89218
	2003-02-04 12:20:00	3.2		1998-02-22	952	2.32914e+09		1998-12-06	6.27	1.06345e+09	6.66782
	2003-03-04 12:45:00	3.4		1998-02-23	804	1.96704e+09		1998-12-07	6.24667	1.02442e+09	6.39923
	2003-04-01 12:20:00	2.6		1998-02-24	768	1.87897e+09		1998-12-08	6.22333	1.00003e+09	6.22353
	2003-05-06 13:30:00	2.6		1998-02-25	769	1.88141e+09		1998-12-09	6.2	9.90275e+08	6.1397
	2003-06-03 12:55:00	4.3		1998-02-26	798	1.95236e+09		1998-12-10	6.19167	9.68323e+08	5.99553
	2003-07-08 12:50:00	5.8		1998-02-27	973	2.38051e+09		1998-12-11	6.18333	9.56128e+08	5.91206
	2003-08-05 11:30:00	2.1		1998-02-28	1230	3.00928e+09		1998-12-12	6.175	9.41493e+08	5.81372
	2003-09-02 13:40:00	1.2		1998-03-01	1250	3058214400		1998-12-13	6.16667	9.2198e+08	5.68554
	2003-10-07 12:20:00	1.6		1998-03-02	1160	2.83802e+09		1998-12-14	6.15833	9.12224e+08	5.61778
	2003-11-04 10:45:00	1.8		1998-03-03	1060	2.59337e+09		1998-12-15	6.15	9.12224e+08	5.61018
	2003-12-02 12:20:00	2.4		1998-03-04	996	2.43679e+09		1998-12-16	6.14167	9.02467e+08	5.54265
	2004-01-06 13:15:00	2.9		1998-03-05	949	2.3218e+09		1998-12-17	6.13333	8.90272e+08	5.46033
	2004-02-03 13:25:00	3		1998-03-06	896	2.19213e+09		1998-12-18	6.125	8.85394e+08	5.42304
	2004-03-02 13:35:00	2.3		1998-03-07	838	2.05023e+09		1998-12-19	6.11667	8.63442e+08	5.28139
	2004-04-06 14:50:00	3		1998-03-08	813	1.98906e+09		1998-12-20	6.10833	5.60993e+08	3.42673
	2004-05-04 13:40:00	1.1		1998-03-09	782	1.91322e+09		1998-12-21	6.1	3.90256e+08	2.38056
	2004-06-01 12:40:00	12		1998-03-10	600	1.46794e+09		1998-12-22	6.09167	2.92692e+08	1.78298
	2004-07-06 14:35:00	2.8		1998-03-11	500	1223285760		1998-12-23	6.08333	3.41474e+08	2.0773
	2004-08-03 13:00:00	5.7		1998-03-12	550	1345614336		1998-12-24	6.075	4.63429e+08	2.81533
	2004-09-07 12:20:00	4.6		1998-03-13	500	1223285760		1998-12-25	6.06667	5.85384e+08	3.55133
	2004-10-05 11:50:00	5.3		1998-03-14	550	1345614336		1998-12-26	6.05833	6.58557e+08	3.98976
	2004-11-09 13:25:00	8.2		1998-03-15	621	1.51932e+09		1998-12-27	6.05	5.85384e+08	3.54157
	2004-12-07 12:35:00	6.9		1998-03-16	599	1.4655e+09		1998-12-28	6.04167	6.34166e+08	3.83142
	2005-01-11 13:50:00	6.1		1998-03-17	590	1.44348e+09		1998-12-29	6.03333	6.82948e+08	4.12045
	2005-02-08 12:05:00	2.4		1998-03-18	596	1.45816e+09		1998-12-30	6.025	5.36602e+08	3.23303
	2005-03-01 13:10:00	5.4		1998-03-19	614	1.50219e+09		1998-12-31	6.01667	4.14647e+08	2.49479
	2005-04-05 11:00:00	5.8		1998-03-20	596	1.45816e+09		1999-01-01	6.00833	4.39038e+08	2.63789
	2005-05-03 13:35:00	6.2		1998-03-21	580	1.41901e+09		1999-01-02	6	4.8782e+08	2.92692
	2005-06-07 12:45:00	4.7		1998-03-22	592	1.44837e+09		1999-01-03	5.99167	4.14647e+08	2.48443
	2005-07-06 08:30:00	7.2		1998-03-23	626	1.53155e+09		1999-01-04	5.98333	3.65865e+08	2.18909
	2005-08-02 16:10:00	6.8		1998-03-24	693	1.69547e+09		1999-01-05	5.975	3.17083e+08	1.89457
	2005-09-05 12:45:00	3.6		1998-03-25	785	1.92056e+09		1999-01-06	5.96667	3.41474e+08	2.03746
	2005-10-11 12:45:00	6.9		1998-03-26	879	2.15054e+09		1999-01-07	5.95833	3.65865e+08	2.17995
	2005-11-01 11:10:00	5.2		1998-03-27	1100	2691228672		1999-01-08	5.95	3.90256e+08	2.32202
	2005-12-06 12:55:00	7.8		1998-03-28	1340	3.27841e+09		1999-01-09	5.94167	3.41474e+08	2.02893
	2006-01-03 12:40:00	5.4		1998-03-29	1320	3.22947e+09		1999-01-10	5.93333	3.17083e+08	1.88136
	2006-02-07 10:40:00	7.1		1998-03-30	1350	3302871552		1999-01-11	5.925	3.41474e+08	2.02323
	2006-03-07 11:40:00	5.1		1998-03-31	1490	3.64539e+09		1999-01-12	5.91667	3.17083e+08	1.87608
	2006-04-04 11:30:00	9.3		1998-04-01	2600	6.36109e+09		1999-01-13	5.90833	2.92692e+08	1.72932
	2006-05-02 11:30:00	8.2		1998-04-02	3320	8.12262e+09		1999-01-14	5.9	3.17083e+08	1.87079
	2006-06-05 10:30:00	5.4		1998-04-03	2990	7.31525e+09		1999-01-15	5.86154	2.92692e+08	1.71563
	2006-07-06 09:30:00	5.4		1998-04-04	2420	5.9207e+09		1999-01-16	5.82308	3.41474e+08	1.98843
	2006-08-01 10:30:00	2.2		1998-04-05	2080	5.08887e+09		1999-01-17	5.78462	3.90256e+08	2.25748
	2006-09-07 08:45:00	2.9		1998-04-06	1860	4.55062e+09		1999-01-18	5.74615	3.65865e+08	2.10232
	2006-10-04 13:40:00	2		1998-04-07	1690	4.13471e+09		1999-01-19	5.70769	3.17083e+08	1.80981
	2006-11-08 12:00:00	3.5		1998-04-08	1570	3.84112e+09		1999-01-20	5.66923	3.41474e+08	1.9359
	2006-12-07 11:00:00	5.3		1998-04-09	1480	3.62093e+09		1999-01-21	5.63077	3.65865e+08	2.0601
	2007-01-04 10:05:00	7.2		1998-04-10	1350	3302871552		1999-01-22	5.59231	3.41474e+08	1.90963
	2007-02-21 11:00:00	4.8		1998-04-11	1250	3058214400		1999-01-23	5.55385	3.90256e+08	2.16742
	2007-03-13 13:05:00	3.6		1998-04-12	1160	2.83802e+09		1999-01-24	5.51538	4.39038e+08	2.42146
	2007-04-10 11:30:00	8.7		1998-04-13	1190	2.91142e+09		1999-01-25	5.47692	4.14647e+08	2.27099
	2007-05-08 10:35:00	6		1998-04-14	1300	3.18054e+09		1999-01-26	5.43846	3.90256e+08	2.12239
	2007-06-13 11:05:00	8.4		1998-04-15	1240	3.03375e+09		1999-01-27	5.4	4.14647e+08	2.23909
	2007-07-12 11:20:00	4.6		1998-04-16	1370	3.3518e+09		1999-01-28	5.36154	3.90256e+08	2.09237
	2007-08-02 12:15:00	2		1998-04-17	1440	3.52306e+09		1999-01-29	5.32308	4.39038e+08	2.33703
	2007-09-12 12:05:00	6.1		1998-04-18	1350	3302871552		1999-01-30	5.28462	4.8782e+08	2.57794
	2007-10-09 11:40:00	7.2		1998-04-19	1260	3.08268e+09		1999-01-31	5.24615	5.36602e+08	2.8151
	2007-11-01 13:10:00	7.3		1998-04-20	1180	2.88695e+09		1999-02-01	5.20769	5.85384e+08	3.0485
	2007-12-04 12:10:00	6.8		1998-04-21	1120	2.74016e+09		1999-02-02	5.16923	6.34166e+08	3.27815
	2008-01-03 10:40:00	5.9		1998-04-22	1050	2568900096		1999-02-03	5.13077	6.82948e+08	3.50405
	2008-02-12 11:30:00	5.7		1998-04-23	989	2.41966e+09		1999-02-04	5.09231	7.3173e+08	3.7262
	2008-03-10 11:05:00	5.4		1998-04-24	938	2.29488e+09		1999-02-05	5.05385	6.58557e+08	3.32825
	2008-04-09 10:50:00	6.3		1998-04-25	883	2.16032e+09		1999-02-06	5.01538	7.07339e+08	3.54758
	2008-05-07 10:50:00	7.1		1998-04-26	905	2.21415e+09		1999-02-07	4.97692	7.3173e+08	3.64177
	2008-06-03 10:30:00	9.4		1998-04-27	913	2.23372e+09		1999-02-08	4.93846	8.02464e+08	3.96294
	2008-07-09 11:45:00	4.1		1998-04-28	922	2.25574e+09		1999-02-09	4.9	9.4881e+08	4.64917
	2008-08-13 10:05:00	5.1		1998-04-29	927	2.26797e+09		1999-02-10	4.92	1.06833e+09	5.25616
	2009-04-06 10:30:00	4		1998-04-30	888	2.17256e+09		1999-02-11	4.94	2.02689e+09	10.0129
	2009-05-06 11:30:00	4.6		1998-05-01	840	2.05512e+09		1999-02-12	4.96	3.92695e+09	19.4777
	2009-06-10 12:05:00	5.5		1998-05-02	806	1.97194e+09		1999-02-13	4.98	2.7074e+09	13.4829
	2009-07-06 10:55:00	5.6		1998-05-03	790	1.93279e+09		1999-02-14	5	2.3952e+09	11.976
	2009-08-11 13:30:00	3.2		1998-05-04	754	1.84471e+09		1999-02-15	5.02	2.28788e+09	11.4851
	2009-09-08 12:20:00	2.3		1998-05-05	720	1.76153e+09		1999-02-16	5.04	2.3952e+09	12.0718
	2009-10-08 12:15:00	3.2		1998-05-06	688	1.68324e+09		1999-02-17	5.06	2.41959e+09	12.2431
	2009-11-05 12:10:00	8.1		1998-05-07	674	1.64899e+09		1999-02-18	5.08	2.35129e+09	11.9446
	2009-12-03 11:30:00	5.7		1998-05-08	773	1.8912e+09		1999-02-19	5.1	2.14397e+09	10.9342
	2010-01-06 12:00:00	6.5		1998-05-09	795	1.94502e+09		1999-02-20	5.12	1.84152e+09	9.42859
	2010-02-03 11:30:00	5.4		1998-05-10	772	1.88875e+09		1999-02-21	5.14	1.67566e+09	8.6129
	2010-03-01 10:35:00	4.7		1998-05-11	777	1.90099e+09		1999-02-22	5.16	1.54151e+09	7.9542
	2010-04-05 11:25:00	5.8		1998-05-12	761	1.86184e+09		1999-02-23	5.18	1.47078e+09	7.61863
	2010-05-03 09:55:00	4.9		1998-05-13	731	1.78844e+09		1999-02-24	5.2	1.41712e+09	7.36901
	2010-06-03 10:45:00	4.9		1998-05-14	698	1.70771e+09		1999-02-25	5.22	1.36102e+09	7.10452
	2010-07-07 12:10:00	8.7		1998-05-15	672	1.6441e+09		1999-02-26	5.24	1.32443e+09	6.94002
	2010-08-05 12:10:00	7.6		1998-05-16	661	1.61718e+09		1999-02-27	5.26	1.48541e+09	7.81327
	2010-09-02 10:20:00	4.1		1998-05-17	630	1.54134e+09		1999-02-28	5.28	1.96592e+09	10.38
	2010-10-04 12:00:00	7		1998-05-18	610	1.49241e+09		1999-03-01	5.3	1.94152e+09	10.2901
	2010-11-02 12:15:00	5.3		1998-05-19	585	1.43124e+09		1999-03-02	5.32	1.72688e+09	9.18702
	2010-12-02 11:45:00	7.1		1998-05-20	566	1.38476e+09		1999-03-03	5.34	1.58785e+09	8.47914
	2011-01-04 11:35:00	6.8		1998-05-21	552	1.35051e+09		1999-03-04	5.36	1.4781e+09	7.92259
	2011-02-07 11:35:00	5.9		1998-05-22	531	1.29913e+09		1999-03-05	5.38	1.3659e+09	7.34852
	2011-03-01 11:20:00	6.8		1998-05-23	517	1.26488e+09		1999-03-06	5.4	1.32199e+09	7.13876
	2011-04-04 11:20:00	7.5		1998-05-24	550	1345614336		1999-03-07	5.42	1.23175e+09	6.67606
	2011-05-02 12:00:00	8.7		1998-05-25	551	1.34806e+09		1999-03-08	5.44	1.17565e+09	6.39552
	2011-06-08 11:25:00	7.3		1998-05-26	531	1.29913e+09		1999-03-09	5.46	1.16833e+09	6.37908
	2011-07-05 12:00:00	6.7		1998-05-27	534	1.30647e+09		1999-03-10	5.48	1.08052e+09	5.92126
	2011-08-03 12:00:00	4.8		1998-05-28	545	1.33338e+09		1999-03-11	5.5	1.05857e+09	5.82213
	2011-09-01 08:35:00	3.5		1998-05-29	552	1.35051e+09		1999-03-12	5.5561	1.10247e+09	6.12545
	2011-10-03 11:45:00	3		1998-05-30	528	1.29179e+09		1999-03-13	5.6122	1.04637e+09	5.87246
	2011-11-02 11:10:00	3		1998-05-31	547	1.33827e+09		1999-03-14	5.66829	1.01711e+09	5.76525
	2011-12-06 12:45:00	3.9		1998-06-01	542	1.32604e+09		1999-03-15	5.72439	1.03174e+09	5.90608
	2012-01-05 10:20:00	3.9		1998-06-02	601	1.47039e+09		1999-03-16	5.78049	1.15369e+09	6.66892
	2012-02-07 11:15:00	3.9		1998-06-03	592	1.44837e+09		1999-03-17	5.83659	1.62444e+09	9.48119
	2012-03-07 10:30:00	3.8		1998-06-04	555	1.35785e+09		1999-03-18	5.89268	2.13421e+09	12.5762
	2012-04-05 10:35:00	1.9		1998-06-05	528	1.29179e+09		1999-03-19	5.94878	2.11958e+09	12.6089
	2012-05-03 10:15:00	4.8		1998-06-06	507	1.24041e+09		1999-03-20	6.00488	1.82445e+09	10.9556
	2012-06-04 11:20:00	4.7		1998-06-07	493	1.20616e+09		1999-03-21	6.06098	1.64151e+09	9.94918
	2012-07-05 10:45:00	1.9		1998-06-08	477	1.16701e+09		1999-03-22	6.11707	1.53419e+09	9.38478
	2012-08-01 12:15:00	Not Detected		1998-06-09	493	1.20616e+09		1999-03-23	6.17317	1.4659e+09	9.04925
	2012-09-10 11:50:00	0.88		1998-06-10	535	1.30892e+09		1999-03-24	6.22927	1.37809e+09	8.5845
	2012-10-03 11:50:00	1.1		1998-06-11	558	1.36519e+09		1999-03-25	6.28537	1.30492e+09	8.20189
	2012-11-01 11:40:00	2.2		1998-06-12	798	1.95236e+09		1999-03-26	6.34146	1.25126e+09	7.93481
	2012-12-04 12:20:00	2.8		1998-06-13	1040	2.54443e+09		1999-03-27	6.39756	1.1976e+09	7.66171
	2013-01-03 12:30:00	3.4		1998-06-14	1140	2.78909e+09		1999-03-28	6.45366	1.20004e+09	7.74463
	2013-02-07 09:20:00	3.8		1998-06-15	1050	2568900096		1999-03-29	6.50976	1.21467e+09	7.90722
	2013-03-07 11:25:00	3.1		1998-06-16	1040	2.54443e+09		1999-03-30	6.56585	1.1976e+09	7.86326
	2013-04-04 10:45:00	1.8		1998-06-17	1150	2813557248		1999-03-31	6.62195	1.20004e+09	7.94659
	2013-05-02 09:45:00	8.4		1998-06-18	989	2.41966e+09		1999-04-01	6.67805	1.19516e+09	7.98133
	2013-06-05 12:15:00	10		1998-06-19	1620	3.96345e+09		1999-04-02	6.73415	1.19516e+09	8.04838
	2013-07-02 09:40:00	9.5		1998-06-20	1820	4.45276e+09		1999-04-03	6.79024	1.27077e+09	8.62885
	2013-08-01 09:00:00	5.7		1998-06-21	3420	8.36727e+09		1999-04-04	6.84634	1.60493e+09	10.9879
	2013-09-04 12:00:00	4.6		1998-06-22	3720	9.10125e+09		1999-04-05	6.90244	2.56106e+09	17.6775
	2013-10-02 07:05:00	3.5		1998-06-23	2740	6.70361e+09		1999-04-06	6.95854	3.41474e+09	23.7616
	2013-11-06 10:30:00	3.9		1998-06-24	2540	6.21429e+09		1999-04-07	7.01463	4.0733e+09	28.5727
	2013-12-05 11:45:00	4.9		1998-06-25	2600	6.36109e+09		1999-04-08	7.07073	4.58551e+09	32.4229
	2014-01-02 12:00:00	4.6		1998-06-26	2130	5.2112e+09		1999-04-09	7.12683	5.12211e+09	36.5044
	2014-02-04 10:50:00	4.7		1998-06-27	1860	4.55062e+09		1999-04-10	7.18293	6.75631e+09	48.5301
	2014-03-03 12:00:00	4.3		1998-06-28	9150	22386129408		1999-04-11	7.23902	7.68317e+09	55.6186
	2014-04-01 10:00:00	2.4		1998-06-29	11100	27156943872		1999-04-12	7.29512	6.41484e+09	46.797
	2014-05-05 11:15:00	9.9		1998-06-30	6100	14924086272		1999-04-13	7.35122	5.85384e+09	43.0329
	2014-06-10 11:30:00	8.9		1998-07-01	3680	9.00338e+09		1999-04-14	7.40732	5.12211e+09	37.9411
	2014-07-08 10:25:00	10		1998-07-02	2910	7.11952e+09		1999-04-15	7.46341	4.6099e+09	34.4056
	2014-08-04 11:40:00	4.6		1998-07-03	2510	6.14089e+09		1999-04-16	7.51951	4.31721e+09	32.4633
	2014-09-03 08:30:00	4		1998-07-04	2490	6.09196e+09		1999-04-17	7.57561	3.97573e+09	30.1186
	2014-10-08 09:00:00	7.2		1998-07-05	2160	5.28459e+09		1999-04-18	7.63171	3.65865e+09	27.9218
	2014-11-03 10:00:00	6.2		1998-07-06	1880	4.59955e+09		1999-04-19	7.6878	3.41474e+09	26.2519
	2014-12-03 10:20:00	6.2		1998-07-07	1740	4.25703e+09		1999-04-20	7.7439	3.244e+09	25.1213
	2015-01-14 10:45:00	6.3		1998-07-08	1620	3.96345e+09		1999-04-21	7.8	3.09766e+09	24.1617
	2015-02-03 10:40:00	5.7		1998-07-09	1530	3.74325e+09		1999-04-22	7.755	3.34157e+09	25.9139
	2015-03-05 10:15:00	5		1998-07-10	1360	3.32734e+09		1999-04-23	7.71	5.36602e+09	41.372
	2015-04-02 10:00:00	5.8		1998-07-11	1240	3.03375e+09		1999-04-24	7.665	8.31733e+09	63.7524
	2015-05-06 09:10:00	6		1998-07-12	1130	2.76463e+09		1999-04-25	7.62	8.00025e+09	60.9619
	2015-06-01 12:10:00	9.8		1998-07-13	1050	2568900096		1999-04-26	7.575	6.41484e+09	48.5924
	2015-07-02 09:10:00	8.9		1998-07-14	981	2.40009e+09		1999-04-27	7.53	5.60993e+09	42.2428
	2015-08-03 10:40:00	7.5		1998-07-15	916	2.24106e+09		1999-04-28	7.485	5.07333e+09	37.9739
	2015-09-02 09:45:00	4.1		1998-07-16	852	2.08448e+09		1999-04-29	7.44	4.58551e+09	34.1162
	2015-10-08 10:35:00	3.5		1998-07-17	797	1.94992e+09		1999-04-30	7.395	4.21964e+09	31.2043
	2015-11-09 11:10:00	3.6		1998-07-18	753	1.84227e+09		1999-05-01	7.35	3.90256e+09	28.6838
	2015-12-02 11:30:00	7.7		1998-07-19	786	1.92301e+09		1999-05-02	7.305	3.60987e+09	26.3701
	2016-01-11 09:15:00	8.3		1998-07-20	764	1.86918e+09		1999-05-03	7.26	3.41474e+09	24.791
	2016-02-04 09:15:00	6.2		1998-07-21	1210	2.96035e+09		1999-05-04	7.215	3.244e+09	23.4055
	2016-03-08 09:55:00	8.7		1998-07-22	984	2.40743e+09		1999-05-05	7.17	3.244e+09	23.2595
	2016-04-06 10:45:00	10		1998-07-23	823	2.01353e+09		1999-05-06	7.125	3.09766e+09	22.0708
	2016-05-04 08:45:00	6.7		1998-07-24	725	1773764352		1999-05-07	7.08	2.95131e+09	20.8953
	2016-06-02 08:40:00	7		1998-07-25	665	1.62697e+09		1999-05-08	7.035	2.80497e+09	19.7329
	2016-07-13 10:00:00	6.1		1998-07-26	627	1.534e+09		1999-05-09	6.99	2.63423e+09	18.4133
	2016-08-03 11:50:00	8.7		1998-07-27	598	1.46305e+09		1999-05-10	6.945	2.48788e+09	17.2783
	2016-09-01 11:20:00	8.3		1998-07-28	573	1.40189e+09		1999-05-11	6.9	2.40495e+09	16.5942
	2016-10-03 10:10:00	7.4		1998-07-29	540	1.32115e+09		1999-05-12	6.90333	2.63423e+09	18.185
	2016-11-01 09:30:00	8		1998-07-30	522	1.27711e+09		1999-05-13	6.90667	2.68301e+09	18.5307
	2016-12-07 12:00:00	7.4		1998-07-31	502	1.22818e+09		1999-05-14	6.91	2.9757e+09	20.5621
	2017-01-05 09:05:00	6.9		1998-08-01	484	1.18414e+09		1999-05-15	6.91333	3.43913e+09	23.7759
				1998-08-02	468	1.145e+09		1999-05-16	6.91667	3.46352e+09	23.956
				1998-08-03	475	1162121472		1999-05-17	6.92	3.51231e+09	24.3052
				1998-08-04	516	1.26243e+09		1999-05-18	6.92333	3.805e+09	26.3433
				1998-08-05	529	1.29424e+09		1999-05-19	6.92667	3.92695e+09	27.2007
				1998-08-06	542	1.32604e+09		1999-05-20	6.93	3.87817e+09	26.8757
				1998-08-07	503	1.23063e+09		1999-05-21	6.93333	4.26843e+09	29.5944
				1998-08-08	505	1.23552e+09		1999-05-22	6.93667	5.1465e+09	35.6996
				1998-08-09	479	1.17191e+09		1999-05-23	6.94	4.97577e+09	34.5318
				1998-08-10	553	1.35295e+09		1999-05-24	6.94333	4.53673e+09	31.5
				1998-08-11	561	1.37253e+09		1999-05-25	6.94667	4.14647e+09	28.8042
				1998-08-12	478	1.16946e+09		1999-05-26	6.95	3.73182e+09	25.9362
				1998-08-13	447	1.09362e+09		1999-05-27	6.95333	3.41474e+09	23.7438
				1998-08-14	436	1.06671e+09		1999-05-28	6.95667	3.14644e+09	21.8887
				1998-08-15	428	1.04713e+09		1999-05-29	6.96	2.9757e+09	20.7109
				1998-08-16	408	9.98201e+08		1999-05-30	6.96333	2.65862e+09	18.5129
				1998-08-17	497	1.21595e+09		1999-05-31	6.96667	2.53666e+09	17.6721
				1998-08-18	806	1.97194e+09		1999-06-01	6.97	2.4391e+09	17.0005
				1998-08-19	558	1.36519e+09		1999-06-02	6.97333	2.39276e+09	16.6855
				1998-08-20	507	1.24041e+09		1999-06-03	6.97667	2.24397e+09	15.6555
				1998-08-21	553	1.35295e+09		1999-06-04	6.98	2.20983e+09	15.4246
				1998-08-22	710	1.73707e+09		1999-06-05	6.98333	2.42203e+09	16.9138
				1998-08-23	730	1.786e+09		1999-06-06	6.98667	2.16348e+09	15.1155
				1998-08-24	663	1.62208e+09		1999-06-07	6.99	2.03177e+09	14.2021
				1998-08-25	577	1.41167e+09		1999-06-08	6.99333	1.98787e+09	13.9018
				1998-08-26	522	1.27711e+09		1999-06-09	6.99667	2.46349e+09	17.2362
				1998-08-27	499	1.22084e+09		1999-06-10	7	3.07327e+09	21.5129
				1998-08-28	755	1.84716e+09		1999-06-11	7.00816	3.805e+09	26.666
				1998-08-29	1050	2568900096		1999-06-12	7.01633	3.70743e+09	26.0126
				1998-08-30	1580	3.86558e+09		1999-06-13	7.02449	3.2684e+09	22.9588
				1998-08-31	1140	2.78909e+09		1999-06-14	7.03265	2.92692e+09	20.584
				1998-09-01	933	2.28265e+09		1999-06-15	7.04082	2.65862e+09	18.7189
				1998-09-02	805	1.96949e+09		1999-06-16	7.04898	2.48788e+09	17.537
				1998-09-03	701	1.71505e+09		1999-06-17	7.05714	2.36837e+09	16.7139
				1998-09-04	645	1.57804e+09		1999-06-18	7.06531	2.21958e+09	15.682
				1998-09-05	599	1.4655e+09		1999-06-19	7.07347	2.10982e+09	14.9238
				1998-09-06	562	1.37497e+09		1999-06-20	7.08163	2.0147e+09	14.2673
				1998-09-07	532	1.30158e+09		1999-06-21	7.0898	1.94152e+09	13.765
				1998-09-08	500	1223285760		1999-06-22	7.09796	1.89274e+09	13.4346
				1998-09-09	476	1.16457e+09		1999-06-23	7.10612	1.86591e+09	13.2594
				1998-09-10	462	1.13032e+09		1999-06-24	7.11429	1.80737e+09	12.8582
				1998-09-11	446	1.09117e+09		1999-06-25	7.12245	1.73664e+09	12.3691
				1998-09-12	426	1.04224e+09		1999-06-26	7.13061	1.66835e+09	11.8963
				1998-09-13	412	1.00799e+09		1999-06-27	7.13878	1.60005e+09	11.4224
				1998-09-14	418	1.02267e+09		1999-06-28	7.14694	1.54639e+09	11.052
				1998-09-15	409	1.00065e+09		1999-06-29	7.1551	1.50249e+09	10.7504
				1998-09-16	391	9.56609e+08		1999-06-30	7.16327	1.44395e+09	10.3434
				1998-09-17	380	9.29697e+08		1999-07-01	7.17143	1.41468e+09	10.1453
				1998-09-18	374	9.15018e+08		1999-07-02	7.17959	1.38053e+09	9.91165
				1998-09-19	370	9.05231e+08		1999-07-03	7.18776	1.41956e+09	10.2034
				1998-09-20	368	9.00338e+08		1999-07-04	7.19592	1.5659e+09	11.2681
				1998-09-21	360	8.80766e+08		1999-07-05	7.20408	1.37321e+09	9.89274
				1998-09-22	352	8.61193e+08		1999-07-06	7.21224	1.31955e+09	9.51694
				1998-09-23	345	8.44067e+08		1999-07-07	7.22041	1.22199e+09	8.82326
				1998-09-24	358	8.75873e+08		1999-07-08	7.22857	1.20004e+09	8.67456
				1998-09-25	351	8.58747e+08		1999-07-09	7.23673	1.25614e+09	9.09033
				1998-09-26	351	8.58747e+08		1999-07-10	7.2449	1.21711e+09	8.81785
				1998-09-27	346	8.46514e+08		1999-07-11	7.25306	1.21223e+09	8.7924
				1998-09-28	333	8.14708e+08		1999-07-12	7.26122	1.18296e+09	8.58977
				1998-09-29	339	8.29388e+08		1999-07-13	7.26939	1.13906e+09	8.28027
				1998-09-30	348	8.51407e+08		1999-07-14	7.27755	1.09516e+09	7.97006
				1998-10-01	341	8.34281e+08		1999-07-15	7.28571	1.05125e+09	7.65913
				1998-10-02	331	8.09815e+08		1999-07-16	7.29388	1.0293e+09	7.50759
				1998-10-03	348	8.51407e+08		1999-07-17	7.30204	1.12686e+09	8.22841
				1998-10-04	372	9.10125e+08		1999-07-18	7.3102	1.26102e+09	9.21828
				1998-10-05	416	1.01777e+09		1999-07-19	7.31837	1.99031e+09	14.5658
				1998-10-06	456	1.11564e+09		1999-07-20	7.32653	5.09772e+09	37.3486
				1998-10-07	441	1.07894e+09		1999-07-21	7.33469	9.31737e+09	68.34
				1998-10-08	464	1.13521e+09		1999-07-22	7.34286	1.26102e+10	92.5945
				1998-10-09	463	1.13276e+09		1999-07-23	7.35102	1.15369e+10	84.8083
				1998-10-10	439	1.07404e+09		1999-07-24	7.35918	6.82948e+09	50.2594
				1998-10-11	426	1.04224e+09		1999-07-25	7.36735	5.24407e+09	38.6349
				1998-10-12	417	1.02022e+09		1999-07-26	7.37551	5.1465e+09	37.9581
				1998-10-13	397	9.71289e+08		1999-07-27	7.38367	6.04897e+09	44.6636
				1998-10-14	390	9.54163e+08		1999-07-28	7.39184	5.51237e+09	40.7465
				1998-10-15	389	9.51716e+08		1999-07-29	7.4	4.68307e+09	34.6547
				1998-10-16	384	9.39483e+08		1999-07-30	7.32105	4.17086e+09	30.5351
				1998-10-17	392	9.59056e+08		1999-07-31	7.24211	6.46362e+09	46.8102
				1998-10-18	883	2.16032e+09		1999-08-01	7.16316	9.46371e+09	67.7901
				1998-10-19	842	2.06001e+09		1999-08-02	7.08421	6.68314e+09	47.3447
				1998-10-20	651	1.59272e+09		1999-08-03	7.00526	5.12211e+09	35.8817
				1998-10-21	581	1.42146e+09		1999-08-04	6.92632	4.48795e+09	31.0849
				1998-10-22	533	1.30402e+09		1999-08-05	6.84737	4.04891e+09	27.7244
				1998-10-23	498	1.21839e+09		1999-08-06	6.76842	3.63426e+09	24.5982
				1998-10-24	475	1162121472		1999-08-07	6.68947	3.34157e+09	22.3533
				1998-10-25	454	1.11074e+09		1999-08-08	6.61053	3.07327e+09	20.3159
				1998-10-26	436	1.06671e+09		1999-08-09	6.53158	2.85375e+09	18.6395
				1998-10-27	456	1.11564e+09		1999-08-10	6.45263	2.7074e+09	17.4699
				1998-10-28	525	1284450048		1999-08-11	6.37368	2.48788e+09	15.857
				1998-10-29	553	1.35295e+09		1999-08-12	6.29474	2.35617e+09	14.8315
				1998-10-30	673	1.64654e+09		1999-08-13	6.21579	2.19763e+09	13.66
				1998-10-31	760	1.85939e+09		1999-08-14	6.13684	2.00982e+09	12.3339
				1998-11-01	692	1.69303e+09		1999-08-15	6.05789	1.85616e+09	11.2444
				1998-11-02	643	1.57315e+09		1999-08-16	5.97895	1.76347e+09	10.5437
				1998-11-03	604	1.47773e+09		1999-08-17	5.9	1.67322e+09	9.87202
				1998-11-04	574	1.40433e+09		1999-08-18	5.87143	1.5781e+09	9.26569
				1998-11-05	546	1.33583e+09		1999-08-19	5.84286	2.16592e+09	12.6552
				1998-11-06	529	1.29424e+09		1999-08-20	5.81429	2.78058e+09	16.1671
				1998-11-07	509	1.2453e+09		1999-08-21	5.78571	2.60984e+09	15.0998
				1998-11-08	496	1.2135e+09		1999-08-22	5.75714	2.60984e+09	15.0252
				1998-11-09	488	1.19393e+09		1999-08-23	5.72857	2.82936e+09	16.2082
				1998-11-10	554	1.3554e+09		1999-08-24	5.7	4.12208e+09	23.4959
				1998-11-11	717	1.75419e+09		1999-08-25	5.67143	4.39038e+09	24.8997
				1998-11-12	765	1.87163e+09		1999-08-26	5.64286	3.95134e+09	22.2969
				1998-11-13	829	2.02821e+09		1999-08-27	5.61429	3.41474e+09	19.1713
				1998-11-14	805	1.96949e+09		1999-08-28	5.58571	3.09766e+09	17.3026
				1998-11-15	777	1.90099e+09		1999-08-29	5.55714	2.82936e+09	15.7231
				1998-11-16	759	1.85695e+09		1999-08-30	5.52857	2.58545e+09	14.2938
				1998-11-17	740	1.81046e+09		1999-08-31	5.5	2.42203e+09	13.3211
				1998-11-18	709	1.73462e+09		1999-09-01	5.47143	2.26592e+09	12.3978
				1998-11-19	681	1.66612e+09		1999-09-02	5.44286	2.1269e+09	11.5764
				1998-11-20	646	1.58049e+09		1999-09-03	5.41429	2.00982e+09	10.8817
				1998-11-21	622	1.52177e+09		1999-09-04	5.38571	1.88786e+09	10.1675
				1998-11-22	602	1.47284e+09		1999-09-05	5.35714	1.82933e+09	9.79996
				1998-11-23	582	1.4239e+09		1999-09-06	5.32857	1.71713e+09	9.14983
				1998-11-24	559	1.36763e+09		1999-09-07	5.3	1.64151e+09	8.70003
				1998-11-25	542	1.32604e+09		1999-09-08	5.27143	1.64639e+09	8.67884
				1998-11-26	524	1.282e+09		1999-09-09	5.24286	1.54395e+09	8.09471
				1998-11-27	510	1.24775e+09		1999-09-10	5.21429	1.47078e+09	7.66906
				1998-11-28	505	1.23552e+09		1999-09-11	5.18571	1.40736e+09	7.29817
				1998-11-29	500	1223285760		1999-09-12	5.15714	1.39029e+09	7.16991
				1998-11-30	494	1.20861e+09		1999-09-13	5.12857	1.36834e+09	7.01761
				1998-12-01	478	1.16946e+09		1999-09-14	5.1	1.34638e+09	6.86656
				1998-12-02	468	1.145e+09		1999-09-15	5.07391	1.31224e+09	6.65817
				1998-12-03	458	1.12053e+09		1999-09-16	5.04783	1.27809e+09	6.45157
				1998-12-04	452	1.10585e+09		1999-09-17	5.02174	1.22199e+09	6.13651
				1998-12-05	449	1.09851e+09		1999-09-18	4.99565	1.17809e+09	5.88531
				1998-12-06	436	1.06671e+09		1999-09-19	4.96957	1.16833e+09	5.80609
				1998-12-07	420	1.02756e+09		1999-09-20	4.94348	1.13906e+09	5.63092
				1998-12-08	410	1.00309e+09		1999-09-21	4.91739	1.10735e+09	5.44528
				1998-12-09	406	9.93308e+08		1999-09-22	4.8913	1.08052e+09	5.28516
				1998-12-10	397	9.71289e+08		1999-09-23	4.86522	1.06345e+09	5.17391
				1998-12-11	392	9.59056e+08		1999-09-24	4.83913	1.04394e+09	5.05174
				1998-12-12	386	9.44377e+08		1999-09-25	4.81304	1.02442e+09	4.93059
				1998-12-13	378	9.24804e+08		1999-09-26	4.78696	1.01467e+09	4.85716
				1998-12-14	374	9.15018e+08		1999-09-27	4.76087	1.09028e+09	5.19067
				1998-12-15	374	9.15018e+08		1999-09-28	4.73478	1.11711e+09	5.28926
				1998-12-16	370	9.05231e+08		1999-09-29	4.7087	1.0293e+09	4.84666
				1998-12-17	365	8.92999e+08		1999-09-30	4.68261	9.7564e+08	4.56854
				1998-12-18	363	8.88105e+08		1999-10-01	4.65652	9.53688e+08	4.44087
				1998-12-19	354	8.66086e+08		1999-10-02	4.63043	1.01223e+09	4.68705
				1998-12-20	230	5.62711e+08		1999-10-03	4.60435	1.00979e+09	4.64941
				1998-12-21	160	3.91451e+08		1999-10-04	4.57826	9.63445e+08	4.4109
				1998-12-22	120	2.93589e+08		1999-10-05	4.55217	9.43932e+08	4.29694
				1998-12-23	140	3.4252e+08		1999-10-06	4.52609	9.09785e+08	4.11776
				1998-12-24	190	4.64849e+08		1999-10-07	4.5	8.92711e+08	4.0172
				1998-12-25	240	5.87177e+08		1999-10-08	4.49062	9.09785e+08	4.0855
				1998-12-26	270	6.60574e+08		1999-10-09	4.48125	9.04906e+08	4.05511
				1998-12-27	240	5.87177e+08		1999-10-10	4.47187	8.80515e+08	3.93755
				1998-12-28	260	6.36109e+08		1999-10-11	4.4625	8.53685e+08	3.80957
				1998-12-29	280	6.8504e+08		1999-10-12	4.45312	8.56124e+08	3.81243
				1998-12-30	220	5.38246e+08		1999-10-13	4.44375	8.51246e+08	3.78273
				1998-12-31	170	4.15917e+08		1999-10-14	4.43437	8.26855e+08	3.66659
				1999-01-01	180	4.40383e+08		1999-10-15	4.425	8.26855e+08	3.65883
				1999-01-02	200	4.89314e+08		1999-10-16	4.41562	8.43929e+08	3.72647
				1999-01-03	170	4.15917e+08		1999-10-17	4.40625	8.39051e+08	3.69707
				1999-01-04	150	3.66986e+08		1999-10-18	4.39687	8.1466e+08	3.58196
				1999-01-05	130	3.18054e+08		1999-10-19	4.3875	8.12221e+08	3.56362
				1999-01-06	140	3.4252e+08		1999-10-20	4.37812	8.04903e+08	3.52397
				1999-01-07	150	3.66986e+08		1999-10-21	4.36875	8.09782e+08	3.53773
				1999-01-08	160	3.91451e+08		1999-10-22	4.35937	8.02464e+08	3.49824
				1999-01-09	140	3.4252e+08		1999-10-23	4.35	7.78073e+08	3.38462
				1999-01-10	130	3.18054e+08		1999-10-24	4.34062	7.73195e+08	3.35615
				1999-01-11	140	3.4252e+08		1999-10-25	4.33125	7.75634e+08	3.35947
				1999-01-12	130	3.18054e+08		1999-10-26	4.32187	7.73195e+08	3.34165
				1999-01-13	120	2.93589e+08		1999-10-27	4.3125	7.65878e+08	3.30285
				1999-01-14	130	3.18054e+08		1999-10-28	4.30312	7.70756e+08	3.31666
				1999-01-15	120	2.93589e+08		1999-10-29	4.29375	8.04903e+08	3.45605
				1999-01-16	140	3.4252e+08		1999-10-30	4.28437	8.00025e+08	3.42761
				1999-01-17	160	3.91451e+08		1999-10-31	4.275	7.75634e+08	3.31584
				1999-01-18	150	3.66986e+08		1999-11-01	4.26562	7.63439e+08	3.25654
				1999-01-19	130	3.18054e+08		1999-11-02	4.25625	7.63439e+08	3.24939
				1999-01-20	140	3.4252e+08		1999-11-03	4.24687	7.56121e+08	3.21115
				1999-01-21	150	3.66986e+08		1999-11-04	4.2375	7.53682e+08	3.19373
				1999-01-22	140	3.4252e+08		1999-11-05	4.22812	7.51243e+08	3.17635
				1999-01-23	160	3.91451e+08		1999-11-06	4.21875	7.46365e+08	3.14873
				1999-01-24	180	4.40383e+08		1999-11-07	4.20937	7.41487e+08	3.1212
				1999-01-25	170	4.15917e+08		1999-11-08	4.2	7.43926e+08	3.12449
				1999-01-26	160	3.91451e+08		1999-11-09	4.2069	7.56121e+08	3.18092
				1999-01-27	170	4.15917e+08		1999-11-10	4.21379	7.68317e+08	3.23753
				1999-01-28	160	3.91451e+08		1999-11-11	4.22069	7.56121e+08	3.19135
				1999-01-29	180	4.40383e+08		1999-11-12	4.22759	7.51243e+08	3.17594
				1999-01-30	200	4.89314e+08		1999-11-13	4.23448	7.51243e+08	3.18113
				1999-01-31	220	5.38246e+08		1999-11-14	4.24138	7.43926e+08	3.15527
				1999-02-01	240	5.87177e+08		1999-11-15	4.24828	7.21974e+08	3.06714
				1999-02-02	260	6.36109e+08		1999-11-16	4.25517	7.12217e+08	3.03061
				1999-02-03	280	6.8504e+08		1999-11-17	4.26207	7.07339e+08	3.01473
				1999-02-04	300	7.33971e+08		1999-11-18	4.26897	7.07339e+08	3.01961
				1999-02-05	270	6.60574e+08		1999-11-19	4.27586	7.07339e+08	3.02449
				1999-02-06	290	7.09506e+08		1999-11-20	4.28276	7.00022e+08	2.99803
				1999-02-07	300	7.33971e+08		1999-11-21	4.28966	6.90266e+08	2.961
				1999-02-08	329	8.04922e+08		1999-11-22	4.29655	6.85387e+08	2.9448
				1999-02-09	389	9.51716e+08		1999-11-23	4.30345	8.21977e+08	3.53734
				1999-02-10	438	1.0716e+09		1999-11-24	4.31034	9.36615e+08	4.03713
				1999-02-11	831	2.0331e+09		1999-11-25	4.31724	8.34173e+08	3.60132
				1999-02-12	1610	3.93898e+09		1999-11-26	4.32414	7.80512e+08	3.37504
				1999-02-13	1110	2.71569e+09		1999-11-27	4.33103	7.53682e+08	3.26422
				1999-02-14	982	2.40253e+09		1999-11-28	4.33793	7.24413e+08	3.14245
				1999-02-15	938	2.29488e+09		1999-11-29	4.34483	7.00022e+08	3.04147
				1999-02-16	982	2.40253e+09		1999-11-30	4.35172	6.82948e+08	2.972
				1999-02-17	992	2.427e+09		1999-12-01	4.35862	6.80509e+08	2.96608
				1999-02-18	964	2.35849e+09		1999-12-02	4.36552	6.95144e+08	3.03466
				1999-02-19	879	2.15054e+09		1999-12-03	4.37241	7.00022e+08	3.06079
				1999-02-20	755	1.84716e+09		1999-12-04	4.37931	7.17096e+08	3.14038
				1999-02-21	687	1.68079e+09		1999-12-05	4.38621	7.00022e+08	3.07044
				1999-02-22	632	1.54623e+09		1999-12-06	4.3931	6.7807e+08	2.97883
				1999-02-23	603	1.47528e+09		1999-12-07	4.4	6.60996e+08	2.90838
				1999-02-24	581	1.42146e+09		1999-12-08	4.41622	6.53679e+08	2.88679
				1999-02-25	558	1.36519e+09		1999-12-09	4.43243	6.43923e+08	2.85414
				1999-02-26	543	1.32849e+09		1999-12-10	4.44865	6.36605e+08	2.83203
				1999-02-27	609	1.48996e+09		1999-12-11	4.46486	6.29288e+08	2.80969
				1999-02-28	806	1.97194e+09		1999-12-12	4.48108	6.17093e+08	2.76524
				1999-03-01	796	1.94747e+09		1999-12-13	4.4973	6.12214e+08	2.75331
				1999-03-02	708	1.73217e+09		1999-12-14	4.51351	6.07336e+08	2.74122
				1999-03-03	651	1.59272e+09		1999-12-15	4.52973	6.17093e+08	2.79526
				1999-03-04	606	1.48262e+09		1999-12-16	4.54595	6.02458e+08	2.73874
				1999-03-05	560	1.37008e+09		1999-12-17	4.56216	4.8782e+08	2.22551
				1999-03-06	542	1.32604e+09		1999-12-18	4.57838	3.65865e+08	1.67507
				1999-03-07	505	1.23552e+09		1999-12-19	4.59459	3.90256e+08	1.79307
				1999-03-08	482	1.17925e+09		1999-12-20	4.61081	3.90256e+08	1.7994
				1999-03-09	479	1.17191e+09		1999-12-21	4.62703	4.14647e+08	1.91858
				1999-03-10	443	1.08383e+09		1999-12-22	4.64324	4.39038e+08	2.03856
				1999-03-11	434	1.06181e+09		1999-12-23	4.65946	4.14647e+08	1.93203
				1999-03-12	452	1.10585e+09		1999-12-24	4.67568	3.90256e+08	1.82471
				1999-03-13	429	1.04958e+09		1999-12-25	4.69189	3.90256e+08	1.83104
				1999-03-14	417	1.02022e+09		1999-12-26	4.70811	4.14647e+08	1.9522
				1999-03-15	423	1.0349e+09		1999-12-27	4.72432	4.39038e+08	2.07416
				1999-03-16	473	1.15723e+09		1999-12-28	4.74054	4.14647e+08	1.96565
				1999-03-17	666	1.62942e+09		1999-12-29	4.75676	5.12211e+08	2.43646
				1999-03-18	875	2140750080		1999-12-30	4.77297	4.8782e+08	2.32835
				1999-03-19	869	2.12607e+09		1999-12-31	4.78919	4.39038e+08	2.10264
				1999-03-20	748	1.83004e+09		2000-01-01	4.80541	4.8782e+08	2.34417
				1999-03-21	673	1.64654e+09		2000-01-02	4.82162	5.36602e+08	2.58729
				1999-03-22	629	1.53889e+09		2000-01-03	4.83784	4.8782e+08	2.35999
				1999-03-23	601	1.47039e+09		2000-01-04	4.85405	4.39038e+08	2.13111
				1999-03-24	565	1.38231e+09		2000-01-05	4.87027	4.14647e+08	2.01944
				1999-03-25	535	1.30892e+09		2000-01-06	4.88649	4.63429e+08	2.26454
				1999-03-26	513	1.25509e+09		2000-01-07	4.9027	4.14647e+08	2.03289
				1999-03-27	491	1.20127e+09		2000-01-08	4.91892	4.63429e+08	2.27957
				1999-03-28	492	1.20371e+09		2000-01-09	4.93514	5.12211e+08	2.52783
				1999-03-29	498	1.21839e+09		2000-01-10	4.95135	5.60993e+08	2.77767
				1999-03-30	491	1.20127e+09		2000-01-11	4.96757	5.12211e+08	2.54444
				1999-03-31	492	1.20371e+09		2000-01-12	4.98378	4.14647e+08	2.06651
				1999-04-01	490	1.19882e+09		2000-01-13	5	3.90256e+08	1.95128
				1999-04-02	490	1.19882e+09		2000-01-14	4.96829	3.65865e+08	1.81773
				1999-04-03	521	1.27466e+09		2000-01-15	4.93659	3.90256e+08	1.92653
				1999-04-04	658	1.60984e+09		2000-01-16	4.90488	4.39038e+08	2.15343
				1999-04-05	1050	2568900096		2000-01-17	4.87317	3.90256e+08	1.90178
				1999-04-06	1400	3425200128		2000-01-18	4.84146	4.14647e+08	2.0075
				1999-04-07	1670	4.08577e+09		2000-01-19	4.80976	3.65865e+08	1.75972
				1999-04-08	1880	4.59955e+09		2000-01-20	4.77805	3.41474e+08	1.63158
				1999-04-09	2100	5137800192		2000-01-21	4.74634	3.65865e+08	1.73652
				1999-04-10	2770	6.777e+09		2000-01-22	4.71463	4.14647e+08	1.95491
				1999-04-11	3150	7706700288		2000-01-23	4.68293	3.90256e+08	1.82754
				1999-04-12	2630	6.43448e+09		2000-01-24	4.65122	3.41474e+08	1.58827
				1999-04-13	2400	5.87177e+09		2000-01-25	4.61951	3.65865e+08	1.69012
				1999-04-14	2100	5137800192		2000-01-26	4.5878	3.41474e+08	1.56662
				1999-04-15	1890	4.62402e+09		2000-01-27	4.5561	3.17083e+08	1.44466
				1999-04-16	1770	4.33043e+09		2000-01-28	4.52439	2.92692e+08	1.32425
				1999-04-17	1630	3.98791e+09		2000-01-29	4.49268	3.17083e+08	1.42455
				1999-04-18	1500	3.66986e+09		2000-01-30	4.46098	3.41474e+08	1.52331
				1999-04-19	1400	3425200128		2000-01-31	4.42927	2.92692e+08	1.29641
				1999-04-20	1330	3.25394e+09		2000-02-01	4.39756	3.17083e+08	1.39439
				1999-04-21	1270	3.10715e+09		2000-02-02	4.36585	3.41474e+08	1.49083
				1999-04-22	1370	3.3518e+09		2000-02-03	4.33415	3.65865e+08	1.58571
				1999-04-23	2200	5382457344		2000-02-04	4.30244	3.41474e+08	1.46917
				1999-04-24	3410	8.34281e+09		2000-02-05	4.27073	3.65865e+08	1.56251
				1999-04-25	3280	8.02475e+09		2000-02-06	4.23902	3.90256e+08	1.65431
				1999-04-26	2630	6.43448e+09		2000-02-07	4.20732	4.39038e+08	1.84717
				1999-04-27	2300	5627114496		2000-02-08	4.17561	5.12211e+08	2.13879
				1999-04-28	2080	5.08887e+09		2000-02-09	4.1439	5.85384e+08	2.42578
				1999-04-29	1880	4.59955e+09		2000-02-10	4.1122	6.58557e+08	2.70812
				1999-04-30	1730	4.23257e+09		2000-02-11	4.08049	6.34166e+08	2.58771
				1999-05-01	1600	3.91451e+09		2000-02-12	4.04878	6.09775e+08	2.46885
				1999-05-02	1480	3.62093e+09		2000-02-13	4.01707	6.34166e+08	2.54749
				1999-05-03	1400	3425200128		2000-02-14	3.98537	5.85384e+08	2.33297
				1999-05-04	1330	3.25394e+09		2000-02-15	3.95366	5.36602e+08	2.12154
				1999-05-05	1330	3.25394e+09		2000-02-16	3.92195	5.12211e+08	2.00887
				1999-05-06	1270	3.10715e+09		2000-02-17	3.89024	5.12211e+08	1.99263
				1999-05-07	1210	2.96035e+09		2000-02-18	3.85854	4.8782e+08	1.88227
				1999-05-08	1150	2813557248		2000-02-19	3.82683	4.39038e+08	1.68012
				1999-05-09	1080	2.6423e+09		2000-02-20	3.79512	4.14647e+08	1.57364
				1999-05-10	1020	2.4955e+09		2000-02-21	3.76341	6.09775e+08	2.29484
				1999-05-11	986	2.41232e+09		2000-02-22	3.73171	7.60999e+08	2.83983
				1999-05-12	1080	2.6423e+09		2000-02-23	3.7	2.92692e+09	10.8296
				1999-05-13	1100	2691228672		2000-02-24	3.75556	5.73189e+09	21.5264
				1999-05-14	1220	2.98482e+09		2000-02-25	3.81111	3.60987e+09	13.7576
				1999-05-15	1410	3.44967e+09		2000-02-26	3.86667	3.43913e+09	13.298
				1999-05-16	1420	3.47413e+09		2000-02-27	3.92222	3.14644e+09	12.341
				1999-05-17	1440	3.52306e+09		2000-02-28	3.97778	2.58545e+09	10.2843
				1999-05-18	1560	3.81665e+09		2000-02-29	4.03333	2.10982e+09	8.50962
				1999-05-19	1610	3.93898e+09		2000-03-01	4.08889	1.81225e+09	7.4101
				1999-05-20	1590	3.89005e+09		2000-03-02	4.14444	1.66347e+09	6.89415
				1999-05-21	1750	4281500160		2000-03-03	4.2	1.71713e+09	7.21193
				1999-05-22	2110	5.16227e+09		2000-03-04	4.25556	1.59761e+09	6.79872
				1999-05-23	2040	4.99101e+09		2000-03-05	4.31111	1.47566e+09	6.36172
				1999-05-24	1860	4.55062e+09		2000-03-06	4.36667	1.37565e+09	6.00702
				1999-05-25	1700	4159171584		2000-03-07	4.42222	1.2976e+09	5.73828
				1999-05-26	1530	3.74325e+09		2000-03-08	4.47778	1.24882e+09	5.59194
				1999-05-27	1400	3425200128		2000-03-09	4.53333	1.21467e+09	5.50651
				1999-05-28	1290	3.15608e+09		2000-03-10	4.58889	1.19028e+09	5.46207
				1999-05-29	1220	2.98482e+09		2000-03-11	4.64444	1.15126e+09	5.34694
				1999-05-30	1090	2.66676e+09		2000-03-12	4.7	1.11711e+09	5.25041
				1999-05-31	1040	2.54443e+09		2000-03-13	4.75556	1.07808e+09	5.12688
				1999-06-01	1000	2446571520		2000-03-14	4.81111	1.0293e+09	4.95208
				1999-06-02	981	2.40009e+09		2000-03-15	4.86667	1.00735e+09	4.90243
				1999-06-03	920	2.25085e+09		2000-03-16	4.92222	9.7564e+08	4.80232
				1999-06-04	906	2.21659e+09		2000-03-17	4.97778	9.14663e+08	4.55299
				1999-06-05	993	2.42945e+09		2000-03-18	5.03333	8.92711e+08	4.49331
				1999-06-06	887	2.17011e+09		2000-03-19	5.08889	8.85394e+08	4.50567
				1999-06-07	833	2.03799e+09		2000-03-20	5.14444	8.61003e+08	4.42938
				1999-06-08	815	1.99396e+09		2000-03-21	5.2	8.36612e+08	4.35038
				1999-06-09	1010	2.47104e+09		2000-03-22	5.13333	8.21977e+08	4.21948
				1999-06-10	1260	3.08268e+09		2000-03-23	5.06667	8.09782e+08	4.10289
				1999-06-11	1560	3.81665e+09		2000-03-24	5	8.24416e+08	4.12208
				1999-06-12	1520	3.71879e+09		2000-03-25	4.93333	8.24416e+08	4.06712
				1999-06-13	1340	3.27841e+09		2000-03-26	4.86667	8.09782e+08	3.94094
				1999-06-14	1200	2.93589e+09		2000-03-27	4.8	8.26855e+08	3.96891
				1999-06-15	1090	2.66676e+09		2000-03-28	4.73333	8.1466e+08	3.85606
				1999-06-16	1020	2.4955e+09		2000-03-29	4.66667	8.00025e+08	3.73345
				1999-06-17	971	2.37562e+09		2000-03-30	4.6	7.80512e+08	3.59036
				1999-06-18	910	2.22638e+09		2000-03-31	4.53333	7.60999e+08	3.44986
				1999-06-19	865	2.11628e+09		2000-04-01	4.46667	7.43926e+08	3.32287
				1999-06-20	826	2.02087e+09		2000-04-02	4.4	7.29291e+08	3.20888
				1999-06-21	796	1.94747e+09		2000-04-03	4.33333	7.19535e+08	3.11798
				1999-06-22	776	1.89854e+09		2000-04-04	4.26667	7.049e+08	3.00757
				1999-06-23	765	1.87163e+09		2000-04-05	4.2	6.95144e+08	2.9196
				1999-06-24	741	1.81291e+09		2000-04-06	4.13333	6.90266e+08	2.8531
				1999-06-25	712	1.74196e+09		2000-04-07	4.06667	6.7807e+08	2.75748
				1999-06-26	684	1.67345e+09		2000-04-08	4	6.92705e+08	2.77082
				1999-06-27	656	1.60495e+09		2000-04-09	3.93333	6.7807e+08	2.66708
				1999-06-28	634	1.55113e+09		2000-04-10	3.86667	6.56118e+08	2.53699
				1999-06-29	616	1.50709e+09		2000-04-11	3.8	6.56118e+08	2.49325
				1999-06-30	592	1.44837e+09		2000-04-12	3.73333	6.43923e+08	2.40398
				1999-07-01	580	1.41901e+09		2000-04-13	3.66667	6.34166e+08	2.32528
				1999-07-02	566	1.38476e+09		2000-04-14	3.6	6.29288e+08	2.26544
				1999-07-03	582	1.4239e+09		2000-04-15	3.53333	6.14653e+08	2.17178
				1999-07-04	642	1.5707e+09		2000-04-16	3.46667	6.04897e+08	2.09698
				1999-07-05	563	1.37742e+09		2000-04-17	3.4	6.07336e+08	2.06494
				1999-07-06	541	1.3236e+09		2000-04-18	3.33333	6.07336e+08	2.02445
				1999-07-07	501	1.22573e+09		2000-04-19	3.26667	6.21971e+08	2.03177
				1999-07-08	492	1.20371e+09		2000-04-20	3.2	6.82948e+08	2.18543
				1999-07-09	515	1.25998e+09		2000-04-21	3.15385	6.87826e+08	2.1693
				1999-07-10	499	1.22084e+09		2000-04-22	3.10769	6.5124e+08	2.02385
				1999-07-11	497	1.21595e+09		2000-04-23	3.06154	6.36605e+08	1.94899
				1999-07-12	485	1.18659e+09		2000-04-24	3.01538	6.34166e+08	1.91226
				1999-07-13	467	1.14255e+09		2000-04-25	2.96923	6.21971e+08	1.84677
				1999-07-14	449	1.09851e+09		2000-04-26	2.92308	6.07336e+08	1.77529
				1999-07-15	431	1.05447e+09		2000-04-27	2.87692	6.04897e+08	1.74024
				1999-07-16	422	1.03245e+09		2000-04-28	2.83077	6.00019e+08	1.69851
				1999-07-17	462	1.13032e+09		2000-04-29	2.78462	5.92702e+08	1.65045
				1999-07-18	517	1.26488e+09		2000-04-30	2.73846	5.85384e+08	1.60305
				1999-07-19	816	1.9964e+09		2000-05-01	2.69231	5.87823e+08	1.5826
				1999-07-20	2090	5.11333e+09		2000-05-02	2.64615	5.82945e+08	1.54256
				1999-07-21	3820	9.3459e+09		2000-05-03	2.6	5.68311e+08	1.47761
				1999-07-22	5170	1.26488e+10		2000-05-04	2.55385	5.58554e+08	1.42646
				1999-07-23	4730	1.15723e+10		2000-05-05	2.50769	5.53676e+08	1.38845
				1999-07-24	2800	6850400256		2000-05-06	2.46154	5.48798e+08	1.35089
				1999-07-25	2150	5260128768		2000-05-07	2.41538	5.51237e+08	1.33145
				1999-07-26	2110	5.16227e+09		2000-05-08	2.36923	5.60993e+08	1.32912
				1999-07-27	2480	6.0675e+09		2000-05-09	2.32308	5.65871e+08	1.31456
				1999-07-28	2260	5.52925e+09		2000-05-10	2.27692	5.48798e+08	1.24957
				1999-07-29	1920	4.69742e+09		2000-05-11	2.23077	5.68311e+08	1.26777
				1999-07-30	1710	4.18364e+09		2000-05-12	2.18462	6.5124e+08	1.42271
				1999-07-31	2650	6483414528		2000-05-13	2.13846	6.19532e+08	1.32484
				1999-08-01	3880	9.4927e+09		2000-05-14	2.09231	5.82945e+08	1.2197
				1999-08-02	2740	6.70361e+09		2000-05-15	2.04615	5.58554e+08	1.14289
				1999-08-03	2100	5137800192		2000-05-16	2	5.65871e+08	1.13174
				1999-08-04	1840	4.50169e+09		2000-05-17	2.13793	6.07336e+08	1.29844
				1999-08-05	1660	4.06131e+09		2000-05-18	2.27586	7.8539e+08	1.78744
				1999-08-06	1490	3.64539e+09		2000-05-19	2.41379	2.32934e+09	5.62255
				1999-08-07	1370	3.3518e+09		2000-05-20	2.55172	2.4391e+09	6.22391
				1999-08-08	1260	3.08268e+09		2000-05-21	2.68966	2.53666e+09	6.82275
				1999-08-09	1170	2.86249e+09		2000-05-22	2.82759	2.08055e+09	5.88294
				1999-08-10	1110	2.71569e+09		2000-05-23	2.96552	1.76835e+09	5.24407
				1999-08-11	1020	2.4955e+09		2000-05-24	3.10345	1.52688e+09	4.73858
				1999-08-12	966	2.36339e+09		2000-05-25	3.24138	1.34882e+09	4.37205
				1999-08-13	901	2.20436e+09		2000-05-26	3.37931	1.22931e+09	4.15421
				1999-08-14	824	2.01597e+09		2000-05-27	3.51724	1.29272e+09	4.54682
				1999-08-15	761	1.86184e+09		2000-05-28	3.65517	1.40736e+09	5.14415
				1999-08-16	723	1.76887e+09		2000-05-29	3.7931	1.37809e+09	5.22725
				1999-08-17	686	1.67835e+09		2000-05-30	3.93103	1.49761e+09	5.88715
				1999-08-18	647	1.58293e+09		2000-05-31	4.06897	1.86103e+09	7.57248
				1999-08-19	888	2.17256e+09		2000-06-01	4.2069	2.0025e+10	84.2432
				1999-08-20	1140	2.78909e+09		2000-06-02	4.34483	2.85375e+10	123.99
				1999-08-21	1070	2.61783e+09		2000-06-03	4.48276	2.4391e+10	109.339
				1999-08-22	1070	2.61783e+09		2000-06-04	4.62069	1.01711e+10	46.9973
				1999-08-23	1160	2.83802e+09		2000-06-05	4.75862	9.63445e+09	45.8467
				1999-08-24	1690	4.13471e+09		2000-06-06	4.89655	9.53688e+09	46.6978
				1999-08-25	1800	4403828736		2000-06-07	5.03448	8.21977e+09	41.3823
				1999-08-26	1620	3.96345e+09		2000-06-08	5.17241	6.56118e+09	33.9371
				1999-08-27	1400	3425200128		2000-06-09	5.31034	5.60993e+09	29.7907
				1999-08-28	1270	3.10715e+09		2000-06-10	5.44828	4.92698e+09	26.8436
				1999-08-29	1160	2.83802e+09		2000-06-11	5.58621	4.43916e+09	24.7981
				1999-08-30	1060	2.59337e+09		2000-06-12	5.72414	4.0733e+09	23.3161
				1999-08-31	993	2.42945e+09		2000-06-13	5.86207	3.92695e+09	23.0201
				1999-09-01	929	2.27286e+09		2000-06-14	6	1.03418e+10	62.0507
				1999-09-02	872	2.13341e+09		2000-06-15	6.08571	1.15613e+10	70.359
				1999-09-03	824	2.01597e+09		2000-06-16	6.17143	1.46102e+10	90.1659
				1999-09-04	774	1.89365e+09		2000-06-17	6.25714	1.11711e+10	69.8991
				1999-09-05	750	1.83493e+09		2000-06-18	6.34286	9.24419e+09	58.6346
				1999-09-06	704	1.72239e+09		2000-06-19	6.42857	7.09778e+09	45.6286
				1999-09-07	673	1.64654e+09		2000-06-20	6.51429	6.85387e+09	44.6481
				1999-09-08	675	1651435776		2000-06-21	6.6	6.58557e+09	43.4648
				1999-09-09	633	1.54868e+09		2000-06-22	6.68571	7.21974e+09	48.2691
				1999-09-10	603	1.47528e+09		2000-06-23	6.77143	5.73189e+09	38.8131
				1999-09-11	577	1.41167e+09		2000-06-24	6.85714	4.95137e+09	33.9523
				1999-09-12	570	1.39455e+09		2000-06-25	6.94286	4.56112e+09	31.6672
				1999-09-13	561	1.37253e+09		2000-06-26	7.02857	4.46355e+09	31.3724
				1999-09-14	552	1.35051e+09		2000-06-27	7.11429	3.95134e+09	28.111
				1999-09-15	538	1.31626e+09		2000-06-28	7.2	3.70743e+09	26.6935
				1999-09-16	524	1.282e+09		2000-06-29	7.28571	3.51231e+09	25.5897
				1999-09-17	501	1.22573e+09		2000-06-30	7.37143	3.2684e+09	24.0927
				1999-09-18	483	1.18169e+09		2000-07-01	7.45714	3.07327e+09	22.9178
				1999-09-19	479	1.17191e+09		2000-07-02	7.54286	3.31718e+09	25.021
				1999-09-20	467	1.14255e+09		2000-07-03	7.62857	3.48791e+09	26.6078
				1999-09-21	454	1.11074e+09		2000-07-04	7.71429	3.07327e+09	23.7081
				1999-09-22	443	1.08383e+09		2000-07-05	7.8	2.90253e+09	22.6397
				1999-09-23	436	1.06671e+09		2000-07-06	7.88571	2.7074e+09	21.3498
				1999-09-24	428	1.04713e+09		2000-07-07	7.97143	2.51227e+09	20.0264
				1999-09-25	420	1.02756e+09		2000-07-08	8.05714	2.37568e+09	19.1412
				1999-09-26	416	1.01777e+09		2000-07-09	8.14286	3.5367e+09	28.7988
				1999-09-27	447	1.09362e+09		2000-07-10	8.22857	1.12443e+10	92.5242
				1999-09-28	458	1.12053e+09		2000-07-11	8.31429	1.57078e+10	130.599
				1999-09-29	422	1.03245e+09		2000-07-12	8.4	1.76835e+10	148.541
				1999-09-30	400	9.78629e+08		2000-07-13	8.28571	7.90269e+09	65.4794
				1999-10-01	391	9.56609e+08		2000-07-14	8.17143	5.95141e+09	48.6315
				1999-10-02	415	1.01533e+09		2000-07-15	8.05714	5.09772e+09	41.0731
				1999-10-03	414	1.01288e+09		2000-07-16	7.94286	4.43916e+09	35.2596
				1999-10-04	395	9.66396e+08		2000-07-17	7.82857	3.97573e+09	31.1243
				1999-10-05	387	9.46823e+08		2000-07-18	7.71429	3.58548e+09	27.6594
				1999-10-06	373	9.12571e+08		2000-07-19	7.6	3.31718e+09	25.2105
				1999-10-07	366	8.95445e+08		2000-07-20	7.48571	3.09766e+09	23.1882
				1999-10-08	373	9.12571e+08		2000-07-21	7.37143	2.87814e+09	21.216
				1999-10-09	371	9.07678e+08		2000-07-22	7.25714	2.60984e+09	18.94
				1999-10-10	361	8.83212e+08		2000-07-23	7.14286	2.38544e+09	17.0389
				1999-10-11	350	856300032		2000-07-24	7.02857	2.15617e+09	15.1548
				1999-10-12	351	8.58747e+08		2000-07-25	6.91429	2.04153e+09	14.1157
				1999-10-13	349	8.53853e+08		2000-07-26	6.8	1.98543e+09	13.5009
				1999-10-14	339	8.29388e+08		2000-07-27	6.68571	1.88299e+09	12.5891
				1999-10-15	339	8.29388e+08		2000-07-28	6.57143	1.78054e+09	11.7007
				1999-10-16	346	8.46514e+08		2000-07-29	6.45714	1.69274e+09	10.9302
				1999-10-17	344	8.41621e+08		2000-07-30	6.34286	1.62444e+09	10.3036
				1999-10-18	334	8.17155e+08		2000-07-31	6.22857	1.58542e+09	9.87487
				1999-10-19	333	8.14708e+08		2000-08-01	6.11429	1.56834e+09	9.58929
				1999-10-20	330	8.07369e+08		2000-08-02	6	2.1708e+09	13.0248
				1999-10-21	332	8.12262e+08		2000-08-03	5.88571	1.8342e+09	10.7956
				1999-10-22	329	8.04922e+08		2000-08-04	5.77143	1.52932e+09	8.82634
				1999-10-23	319	7.80456e+08		2000-08-05	5.65714	1.5098e+09	8.54117
				1999-10-24	317	7.75563e+08		2000-08-06	5.54286	1.71469e+09	9.50427
				1999-10-25	318	7.7801e+08		2000-08-07	5.42857	1.53176e+09	8.31524
				1999-10-26	317	7.75563e+08		2000-08-08	5.31429	1.45614e+09	7.73836
				1999-10-27	314	7.68223e+08		2000-08-09	5.2	1.39273e+09	7.24218
				1999-10-28	316	7.73117e+08		2000-08-10	5.08571	1.33663e+09	6.7977
				1999-10-29	330	8.07369e+08		2000-08-11	4.97143	1.2976e+09	6.45093
				1999-10-30	328	8.02475e+08		2000-08-12	4.85714	1.26589e+09	6.14862
				1999-10-31	318	7.7801e+08		2000-08-13	4.74286	1.34394e+09	6.37414
				1999-11-01	313	7.65777e+08		2000-08-14	4.62857	1.42931e+09	6.61568
				1999-11-02	313	7.65777e+08		2000-08-15	4.51429	1.26589e+09	5.7146
				1999-11-03	310	7.58437e+08		2000-08-16	4.4	1.1976e+09	5.26943
				1999-11-04	309	7.55991e+08		2000-08-17	4.38571	1.58542e+09	6.95318
				1999-11-05	308	7.53544e+08		2000-08-18	4.37143	1.63664e+09	7.15444
				1999-11-06	306	7.48651e+08		2000-08-19	4.35714	1.35614e+09	5.9089
				1999-11-07	304	7.43758e+08		2000-08-20	4.34286	1.27809e+09	5.55056
				1999-11-08	305	7.46204e+08		2000-08-21	4.32857	1.22443e+09	5.30003
				1999-11-09	310	7.58437e+08		2000-08-22	4.31429	1.22199e+09	5.27201
				1999-11-10	315	7.7067e+08		2000-08-23	4.3	1.35614e+09	5.8314
				1999-11-11	310	7.58437e+08		2000-08-24	4.28571	1.24394e+09	5.33118
				1999-11-12	308	7.53544e+08		2000-08-25	4.27143	1.19028e+09	5.0842
				1999-11-13	308	7.53544e+08		2000-08-26	4.25714	1.24638e+09	5.30602
				1999-11-14	305	7.46204e+08		2000-08-27	4.24286	1.69761e+09	7.20273
				1999-11-15	296	7.24185e+08		2000-08-28	4.22857	1.51712e+09	6.41525
				1999-11-16	292	7.14399e+08		2000-08-29	4.21429	1.45127e+09	6.11605
				1999-11-17	290	7.09506e+08		2000-08-30	4.2	1.33175e+09	5.59335
				1999-11-18	290	7.09506e+08		2000-08-31	4.18571	1.26833e+09	5.30888
				1999-11-19	290	7.09506e+08		2000-09-01	4.17143	1.21711e+09	5.07709
				1999-11-20	287	7.02166e+08		2000-09-02	4.15714	1.17077e+09	4.86705
				1999-11-21	283	6.9238e+08		2000-09-03	4.14286	1.17809e+09	4.88064
				1999-11-22	281	6.87487e+08		2000-09-04	4.12857	1.14638e+09	4.7329
				1999-11-23	337	8.24495e+08		2000-09-05	4.11429	1.09028e+09	4.48572
				1999-11-24	384	9.39483e+08		2000-09-06	4.1	1.04637e+09	4.29013
				1999-11-25	342	8.36727e+08		2000-09-07	4.08571	1.0293e+09	4.20543
				1999-11-26	320	7.82903e+08		2000-09-08	4.07143	1.01954e+09	4.151
				1999-11-27	309	7.55991e+08		2000-09-09	4.05714	9.87836e+08	4.00779
				1999-11-28	297	7.26632e+08		2000-09-10	4.04286	9.68323e+08	3.91479
				1999-11-29	287	7.02166e+08		2000-09-11	4.02857	9.56128e+08	3.85183
				1999-11-30	280	6.8504e+08		2000-09-12	4.01429	9.24419e+08	3.71088
				1999-12-01	279	6.82593e+08		2000-09-13	4	8.87833e+08	3.55133
				1999-12-02	285	6.97273e+08		2000-09-14	3.98571	8.9515e+08	3.56781
				1999-12-03	287	7.02166e+08		2000-09-15	3.97143	8.70759e+08	3.45816
				1999-12-04	294	7.19292e+08		2000-09-16	3.95714	8.48807e+08	3.35885
				1999-12-05	287	7.02166e+08		2000-09-17	3.94286	8.36612e+08	3.29864
				1999-12-06	278	6.80147e+08		2000-09-18	3.92857	8.24416e+08	3.23878
				1999-12-07	271	6.63021e+08		2000-09-19	3.91429	8.26855e+08	3.23655
				1999-12-08	268	6.55681e+08		2000-09-20	3.9	8.53685e+08	3.32937
				1999-12-09	264	6.45895e+08		2000-09-21	3.88947	8.29294e+08	3.22552
				1999-12-10	261	6.38555e+08		2000-09-22	3.87895	8.78076e+08	3.40601
				1999-12-11	258	6.31215e+08		2000-09-23	3.86842	8.78076e+08	3.39677
				1999-12-12	253	6.18983e+08		2000-09-24	3.85789	8.78076e+08	3.38753
				1999-12-13	251	6.14089e+08		2000-09-25	3.84737	8.04903e+08	3.09676
				1999-12-14	249	6.09196e+08		2000-09-26	3.83684	8.04903e+08	3.08829
				1999-12-15	253	6.18983e+08		2000-09-27	3.82632	7.80512e+08	2.98649
				1999-12-16	247	6.04303e+08		2000-09-28	3.81579	7.56121e+08	2.8852
				1999-12-17	200	4.89314e+08		2000-09-29	3.80526	8.29294e+08	3.15568
				1999-12-18	150	3.66986e+08		2000-09-30	3.79474	8.29294e+08	3.14695
				1999-12-19	160	3.91451e+08		2000-10-01	3.78421	7.80512e+08	2.95362
				1999-12-20	160	3.91451e+08		2000-10-02	3.77368	7.80512e+08	2.94541
				1999-12-21	170	4.15917e+08		2000-10-03	3.76316	7.80512e+08	2.93719
				1999-12-22	180	4.40383e+08		2000-10-04	3.75263	8.29294e+08	3.11204
				1999-12-23	170	4.15917e+08		2000-10-05	3.74211	8.04903e+08	3.01203
				1999-12-24	160	3.91451e+08		2000-10-06	3.73158	8.04903e+08	3.00356
				1999-12-25	160	3.91451e+08		2000-10-07	3.72105	7.80512e+08	2.90433
				1999-12-26	170	4.15917e+08		2000-10-08	3.71053	7.56121e+08	2.80561
				1999-12-27	180	4.40383e+08		2000-10-09	3.7	7.3173e+08	2.7074
				1999-12-28	170	4.15917e+08		2000-10-10	3.70968	7.07339e+08	2.624
				1999-12-29	210	5.1378e+08		2000-10-11	3.71935	7.00022e+08	2.60363
				1999-12-30	200	4.89314e+08		2000-10-12	3.72903	6.95144e+08	2.59221
				1999-12-31	180	4.40383e+08		2000-10-13	3.73871	7.14657e+08	2.67189
				2000-01-01	200	4.89314e+08		2000-10-14	3.74839	7.46365e+08	2.79766
				2000-01-02	220	5.38246e+08		2000-10-15	3.75806	7.19535e+08	2.70406
				2000-01-03	200	4.89314e+08		2000-10-16	3.76774	6.95144e+08	2.61912
				2000-01-04	180	4.40383e+08		2000-10-17	3.77742	6.92705e+08	2.61664
				2000-01-05	170	4.15917e+08		2000-10-18	3.7871	6.85387e+08	2.59563
				2000-01-06	190	4.64849e+08		2000-10-19	3.79677	6.73192e+08	2.55596
				2000-01-07	170	4.15917e+08		2000-10-20	3.80645	6.70753e+08	2.55319
				2000-01-08	190	4.64849e+08		2000-10-21	3.81613	6.63435e+08	2.53176
				2000-01-09	210	5.1378e+08		2000-10-22	3.82581	6.68314e+08	2.55684
				2000-01-10	230	5.62711e+08		2000-10-23	3.83548	6.87826e+08	2.63815
				2000-01-11	210	5.1378e+08		2000-10-24	3.84516	6.85387e+08	2.63542
				2000-01-12	170	4.15917e+08		2000-10-25	3.85484	6.87826e+08	2.65146
				2000-01-13	160	3.91451e+08		2000-10-26	3.86452	6.82948e+08	2.63926
				2000-01-14	150	3.66986e+08		2000-10-27	3.87419	6.75631e+08	2.61753
				2000-01-15	160	3.91451e+08		2000-10-28	3.88387	6.80509e+08	2.64301
				2000-01-16	180	4.40383e+08		2000-10-29	3.89355	6.73192e+08	2.62111
				2000-01-17	160	3.91451e+08		2000-10-30	3.90323	6.63435e+08	2.58954
				2000-01-18	170	4.15917e+08		2000-10-31	3.9129	6.68314e+08	2.61505
				2000-01-19	150	3.66986e+08		2000-11-01	3.92258	6.87826e+08	2.69805
				2000-01-20	140	3.4252e+08		2000-11-02	3.93226	7.8783e+08	3.09795
				2000-01-21	150	3.66986e+08		2000-11-03	3.94194	7.09778e+08	2.7979
				2000-01-22	170	4.15917e+08		2000-11-04	3.95161	6.68314e+08	2.64092
				2000-01-23	160	3.91451e+08		2000-11-05	3.96129	6.58557e+08	2.60874
				2000-01-24	140	3.4252e+08		2000-11-06	3.97097	6.97583e+08	2.77008
				2000-01-25	150	3.66986e+08		2000-11-07	3.98065	8.53685e+08	3.39822
				2000-01-26	140	3.4252e+08		2000-11-08	3.99032	8.97589e+08	3.58167
				2000-01-27	130	3.18054e+08		2000-11-09	4	9.65884e+08	3.86354
				2000-01-28	120	2.93589e+08		2000-11-10	4.03636	1.0293e+09	4.15463
				2000-01-29	130	3.18054e+08		2000-11-11	4.07273	9.53688e+08	3.88411
				2000-01-30	140	3.4252e+08		2000-11-12	4.10909	9.12224e+08	3.74841
				2000-01-31	120	2.93589e+08		2000-11-13	4.14545	8.75637e+08	3.62991
				2000-02-01	130	3.18054e+08		2000-11-14	4.18182	8.56124e+08	3.58016
				2000-02-02	140	3.4252e+08		2000-11-15	4.21818	8.29294e+08	3.49811
				2000-02-03	150	3.66986e+08		2000-11-16	4.25455	8.26855e+08	3.51789
				2000-02-04	140	3.4252e+08		2000-11-17	4.29091	8.04903e+08	3.45377
				2000-02-05	150	3.66986e+08		2000-11-18	4.32727	7.73195e+08	3.34583
				2000-02-06	160	3.91451e+08		2000-11-19	4.36364	7.51243e+08	3.27815
				2000-02-07	180	4.40383e+08		2000-11-20	4.4	6.34166e+08	2.79033
				2000-02-08	210	5.1378e+08		2000-11-21	4.43636	5.36602e+08	2.38056
				2000-02-09	240	5.87177e+08		2000-11-22	4.47273	4.8782e+08	2.18189
				2000-02-10	270	6.60574e+08		2000-11-23	4.50909	5.36602e+08	2.41959
				2000-02-11	260	6.36109e+08		2000-11-24	4.54545	6.34166e+08	2.88257
				2000-02-12	250	611642880		2000-11-25	4.58182	7.60999e+08	3.48676
				2000-02-13	260	6.36109e+08		2000-11-26	4.61818	6.87826e+08	3.17651
				2000-02-14	240	5.87177e+08		2000-11-27	4.65455	6.56118e+08	3.05393
				2000-02-15	220	5.38246e+08		2000-11-28	4.69091	6.41484e+08	3.00914
				2000-02-16	210	5.1378e+08		2000-11-29	4.72727	6.39044e+08	3.02094
				2000-02-17	210	5.1378e+08		2000-11-30	4.76364	6.26849e+08	2.98608
				2000-02-18	200	4.89314e+08		2000-12-01	4.8	6.21971e+08	2.98546
				2000-02-19	180	4.40383e+08		2000-12-02	4.83636	6.09775e+08	2.94909
				2000-02-20	170	4.15917e+08		2000-12-03	4.87273	5.73189e+08	2.79299
				2000-02-21	250	611642880		2000-12-04	4.90909	5.56115e+08	2.73002
				2000-02-22	312	7.6333e+08		2000-12-05	4.94545	2.68301e+08	1.32687
				2000-02-23	1200	2.93589e+09		2000-12-06	4.98182	2.92692e+08	1.45814
				2000-02-24	2350	5749443072		2000-12-07	5.01818	3.41474e+08	1.71358
				2000-02-25	1480	3.62093e+09		2000-12-08	5.05455	4.14647e+08	2.09585
				2000-02-26	1410	3.44967e+09		2000-12-09	5.09091	3.65865e+08	1.86259
				2000-02-27	1290	3.15608e+09		2000-12-10	5.12727	3.90256e+08	2.00095
				2000-02-28	1060	2.59337e+09		2000-12-11	5.16364	3.65865e+08	1.88919
				2000-02-29	865	2.11628e+09		2000-12-12	5.2	3.17083e+08	1.64883
				2000-03-01	743	1.8178e+09		2000-12-13	5.18571	3.65865e+08	1.89727
				2000-03-02	682	1.66856e+09		2000-12-14	5.17143	4.14647e+08	2.14432
				2000-03-03	704	1.72239e+09		2000-12-15	5.15714	4.8782e+08	2.51576
				2000-03-04	655	1.6025e+09		2000-12-16	5.14286	5.12211e+08	2.63423
				2000-03-05	605	1.48018e+09		2000-12-17	5.12857	4.39038e+08	2.25164
				2000-03-06	564	1.37987e+09		2000-12-18	5.11429	3.65865e+08	1.87114
				2000-03-07	532	1.30158e+09		2000-12-19	5.1	2.92692e+08	1.49273
				2000-03-08	512	1.25264e+09		2000-12-20	5.08571	3.41474e+08	1.73664
				2000-03-09	498	1.21839e+09		2000-12-21	5.07143	2.92692e+08	1.48437
				2000-03-10	488	1.19393e+09		2000-12-22	5.05714	2.4391e+08	1.23349
				2000-03-11	472	1.15478e+09		2000-12-23	5.04286	2.68301e+08	1.353
				2000-03-12	458	1.12053e+09		2000-12-24	5.02857	2.24397e+08	1.1284
				2000-03-13	442	1.08138e+09		2000-12-25	5.01429	1.95128e+08	0.978428
				2000-03-14	422	1.03245e+09		2000-12-26	5	2.4391e+08	1.21955
				2000-03-15	413	1.01043e+09		2000-12-27	4.98571	2.29275e+08	1.1431
				2000-03-16	400	9.78629e+08		2000-12-28	4.97143	2.09763e+08	1.04282
				2000-03-17	375	9.17464e+08		2000-12-29	4.95714	2.4391e+08	1.2091
				2000-03-18	366	8.95445e+08		2000-12-30	4.94286	2.68301e+08	1.32617
				2000-03-19	363	8.88105e+08		2000-12-31	4.92857	2.4391e+08	1.20213
				2000-03-20	353	8.6364e+08		2001-01-01	4.91429	2.29275e+08	1.12673
				2000-03-21	343	8.39174e+08		2001-01-02	4.9	2.19519e+08	1.07564
				2000-03-22	337	8.24495e+08		2001-01-03	4.88571	2.34154e+08	1.14401
				2000-03-23	332	8.12262e+08		2001-01-04	4.87143	2.68301e+08	1.30701
				2000-03-24	338	8.26941e+08		2001-01-05	4.85714	2.92692e+08	1.42165
				2000-03-25	338	8.26941e+08		2001-01-06	4.84286	3.17083e+08	1.53559
				2000-03-26	332	8.12262e+08		2001-01-07	4.82857	2.92692e+08	1.41328
				2000-03-27	339	8.29388e+08		2001-01-08	4.81429	2.4391e+08	1.17425
				2000-03-28	334	8.17155e+08		2001-01-09	4.8	2.09763e+08	1.00686
				2000-03-29	328	8.02475e+08		2001-01-10	4.80345	2.4391e+08	1.17161
				2000-03-30	320	7.82903e+08		2001-01-11	4.8069	2.92692e+08	1.40694
				2000-03-31	312	7.6333e+08		2001-01-12	4.81034	3.41474e+08	1.64261
				2000-04-01	305	7.46204e+08		2001-01-13	4.81379	3.90256e+08	1.87861
				2000-04-02	299	7.31525e+08		2001-01-14	4.81724	4.14647e+08	1.99746
				2000-04-03	295	7.21739e+08		2001-01-15	4.82069	3.65865e+08	1.76372
				2000-04-04	289	7.07059e+08		2001-01-16	4.82414	3.17083e+08	1.52965
				2000-04-05	285	6.97273e+08		2001-01-17	4.82759	2.68301e+08	1.29525
				2000-04-06	283	6.9238e+08		2001-01-18	4.83103	2.4391e+08	1.17834
				2000-04-07	278	6.80147e+08		2001-01-19	4.83448	2.19519e+08	1.06126
				2000-04-08	284	6.94826e+08		2001-01-20	4.83793	2.09763e+08	1.01482
				2000-04-09	278	6.80147e+08		2001-01-21	4.84138	2.4391e+08	1.18086
				2000-04-10	269	6.58128e+08		2001-01-22	4.84483	2.68301e+08	1.29987
				2000-04-11	269	6.58128e+08		2001-01-23	4.84828	2.92692e+08	1.41905
				2000-04-12	264	6.45895e+08		2001-01-24	4.85172	2.68301e+08	1.30172
				2000-04-13	260	6.36109e+08		2001-01-25	4.85517	2.4391e+08	1.18423
				2000-04-14	258	6.31215e+08		2001-01-26	4.85862	2.68301e+08	1.30357
				2000-04-15	252	6.16536e+08		2001-01-27	4.86207	2.4391e+08	1.18591
				2000-04-16	248	6.0675e+08		2001-01-28	4.86552	2.68301e+08	1.30542
				2000-04-17	249	6.09196e+08		2001-01-29	4.86897	3.17083e+08	1.54387
				2000-04-18	249	6.09196e+08		2001-01-30	4.87241	3.41474e+08	1.6638
				2000-04-19	255	6.23876e+08		2001-01-31	4.87586	3.17083e+08	1.54605
				2000-04-20	280	6.8504e+08		2001-02-01	4.87931	2.92692e+08	1.42814
				2000-04-21	282	6.89933e+08		2001-02-02	4.88276	2.4391e+08	1.19095
				2000-04-22	267	6.53235e+08		2001-02-03	4.88621	3.17083e+08	1.54933
				2000-04-23	261	6.38555e+08		2001-02-04	4.88966	3.65865e+08	1.78895
				2000-04-24	260	6.36109e+08		2001-02-05	4.8931	3.41474e+08	1.67087
				2000-04-25	255	6.23876e+08		2001-02-06	4.89655	3.17083e+08	1.55261
				2000-04-26	249	6.09196e+08		2001-02-07	4.9	2.92692e+08	1.43419
				2000-04-27	248	6.0675e+08		2001-02-08	4.87931	3.90256e+08	1.90418
				2000-04-28	246	6.01857e+08		2001-02-09	4.85862	3.65865e+08	1.7776
				2000-04-29	243	5.94517e+08		2001-02-10	4.83793	3.41474e+08	1.65203
				2000-04-30	240	5.87177e+08		2001-02-11	4.81724	3.17083e+08	1.52747
				2000-05-01	241	5.89624e+08		2001-02-12	4.79655	4.8782e+08	2.33985
				2000-05-02	239	5.84731e+08		2001-02-13	4.77586	4.39038e+08	2.09679
				2000-05-03	233	5.70051e+08		2001-02-14	4.75517	4.14647e+08	1.97172
				2000-05-04	229	5.60265e+08		2001-02-15	4.73448	3.90256e+08	1.84766
				2000-05-05	227	5.55372e+08		2001-02-16	4.71379	3.65865e+08	1.72461
				2000-05-06	225	550478592		2001-02-17	4.6931	3.41474e+08	1.60257
				2000-05-07	226	5.52925e+08		2001-02-18	4.67241	4.14647e+08	1.9374
				2000-05-08	230	5.62711e+08		2001-02-19	4.65172	5.36602e+08	2.49613
				2000-05-09	232	5.67605e+08		2001-02-20	4.63103	4.8782e+08	2.25911
				2000-05-10	225	550478592		2001-02-21	4.61034	4.73186e+08	2.18155
				2000-05-11	233	5.70051e+08		2001-02-22	4.58966	4.8782e+08	2.23893
				2000-05-12	267	6.53235e+08		2001-02-23	4.56897	5.36602e+08	2.45172
				2000-05-13	254	6.21429e+08		2001-02-24	4.54828	5.85384e+08	2.66249
				2000-05-14	239	5.84731e+08		2001-02-25	4.52759	6.09775e+08	2.76081
				2000-05-15	229	5.60265e+08		2001-02-26	4.5069	4.8782e+08	2.19856
				2000-05-16	232	5.67605e+08		2001-02-27	4.48621	4.39038e+08	1.96962
				2000-05-17	249	6.09196e+08		2001-02-28	4.46552	3.90256e+08	1.7427
				2000-05-18	322	7.87796e+08		2001-03-01	4.44483	4.39038e+08	1.95145
				2000-05-19	955	2.33648e+09		2001-03-02	4.42414	4.8782e+08	2.15818
				2000-05-20	1000	2446571520		2001-03-03	4.40345	5.12211e+08	2.2555
				2000-05-21	1040	2.54443e+09		2001-03-04	4.38276	4.63429e+08	2.0311
				2000-05-22	853	2.08693e+09		2001-03-05	4.36207	4.14647e+08	1.80872
				2000-05-23	725	1773764352		2001-03-06	4.34138	3.65865e+08	1.58836
				2000-05-24	626	1.53155e+09		2001-03-07	4.32069	3.90256e+08	1.68618
				2000-05-25	553	1.35295e+09		2001-03-08	4.3	4.14647e+08	1.78298
				2000-05-26	504	1.23307e+09		2001-03-09	4.35625	4.39038e+08	1.91256
				2000-05-27	530	1.29668e+09		2001-03-10	4.4125	4.63429e+08	2.04488
				2000-05-28	577	1.41167e+09		2001-03-11	4.46875	4.39038e+08	1.96195
				2000-05-29	565	1.38231e+09		2001-03-12	4.525	4.63429e+08	2.09702
				2000-05-30	614	1.50219e+09		2001-03-13	4.58125	4.8782e+08	2.23483
				2000-05-31	763	1.86673e+09		2001-03-14	4.6375	5.36602e+08	2.48849
				2000-06-01	8210	2.00864e+10		2001-03-15	4.69375	6.04897e+08	2.83924
				2000-06-02	11700	28624886784		2001-03-16	4.75	6.43923e+08	3.05863
				2000-06-03	10000	24465715200		2001-03-17	4.80625	6.56118e+08	3.15347
				2000-06-04	4170	1.02022e+10		2001-03-18	4.8625	6.70753e+08	3.26154
				2000-06-05	3950	9663957504		2001-03-19	4.91875	7.36608e+08	3.62319
				2000-06-06	3910	9.56609e+09		2001-03-20	4.975	8.70759e+08	4.33203
				2000-06-07	3370	8.24495e+09		2001-03-21	5.03125	1.16345e+09	5.85361
				2000-06-08	2690	6.58128e+09		2001-03-22	5.0875	1.71225e+09	8.71107
				2000-06-09	2300	5627114496		2001-03-23	5.14375	2.51227e+09	12.9225
				2000-06-10	2020	4.94207e+09		2001-03-24	5.2	2.90253e+09	15.0932
				2000-06-11	1820	4.45276e+09		2001-03-25	5.25625	2.60984e+09	13.718
				2000-06-12	1670	4.08577e+09		2001-03-26	5.3125	2.26349e+09	12.0248
				2000-06-13	1610	3.93898e+09		2001-03-27	5.36875	2.05128e+09	11.0128
				2000-06-14	4240	1.03735e+10		2001-03-28	5.425	1.9464e+09	10.5592
				2000-06-15	4740	1.15967e+10		2001-03-29	5.48125	2.01958e+09	11.0698
				2000-06-16	5990	1.4655e+10		2001-03-30	5.5375	2.383e+09	13.1959
				2000-06-17	4580	1.12053e+10		2001-03-31	5.59375	3.09766e+09	17.3275
				2000-06-18	3790	9.27251e+09		2001-04-01	5.65	4.04891e+09	22.8763
				2000-06-19	2910	7.11952e+09		2001-04-02	5.70625	4.97577e+09	28.393
				2000-06-20	2810	6.87487e+09		2001-04-03	5.7625	6.85387e+09	39.4954
				2000-06-21	2700	6605743104		2001-04-04	5.81875	7.5856e+09	44.1387
				2000-06-22	2960	7.24185e+09		2001-04-05	5.875	9.36615e+09	55.0261
				2000-06-23	2350	5749443072		2001-04-06	5.93125	1.28541e+10	76.2407
				2000-06-24	2030	4.96654e+09		2001-04-07	5.9875	1.62688e+10	97.4095
				2000-06-25	1870	4.57509e+09		2001-04-08	6.04375	2.04153e+10	123.385
				2000-06-26	1830	4.47723e+09		2001-04-09	6.1	1.74396e+10	106.381
				2000-06-27	1620	3.96345e+09		2001-04-10	6.1375	7.73195e+09	47.4548
				2000-06-28	1520	3.71879e+09		2001-04-11	6.175	8.00025e+09	49.4015
				2000-06-29	1440	3.52306e+09		2001-04-12	6.2125	1.58542e+10	98.4939
				2000-06-30	1340	3.27841e+09		2001-04-13	6.25	2.14153e+10	133.846
				2000-07-01	1260	3.08268e+09		2001-04-14	6.2875	1.20492e+10	75.7591
				2000-07-02	1360	3.32734e+09		2001-04-15	6.325	7.80512e+09	49.3674
				2000-07-03	1430	3.4986e+09		2001-04-16	6.3625	6.53679e+09	41.5903
				2000-07-04	1260	3.08268e+09		2001-04-17	6.4	5.51237e+09	35.2792
				2000-07-05	1190	2.91142e+09		2001-04-18	6.4375	4.82942e+09	31.0894
				2000-07-06	1110	2.71569e+09		2001-04-19	6.475	4.36599e+09	28.2698
				2000-07-07	1030	2.51997e+09		2001-04-20	6.5125	4.02452e+09	26.2097
				2000-07-08	974	2.38296e+09		2001-04-21	6.55	4.00013e+09	26.2008
				2000-07-09	1450	3547528704		2001-04-22	6.5875	3.73182e+09	24.5834
				2000-07-10	4610	1.12787e+10		2001-04-23	6.625	3.51231e+09	23.269
				2000-07-11	6440	1.57559e+10		2001-04-24	6.6625	3.244e+09	21.6132
				2000-07-12	7250	1.77376e+10		2001-04-25	6.7	3.04888e+09	20.4275
				2000-07-13	3240	7.92689e+09		2001-04-26	6.7375	2.85375e+09	19.2271
				2000-07-14	2440	5.96963e+09		2001-04-27	6.775	2.65862e+09	18.0122
				2000-07-15	2090	5.11333e+09		2001-04-28	6.8125	2.51227e+09	17.1149
				2000-07-16	1820	4.45276e+09		2001-04-29	6.85	2.36593e+09	16.2066
				2000-07-17	1630	3.98791e+09		2001-04-30	6.8875	2.25617e+09	15.5394
				2000-07-18	1470	3.59646e+09		2001-05-01	6.925	2.48788e+09	17.2286
				2000-07-19	1360	3.32734e+09		2001-05-02	6.9625	2.75618e+09	19.1899
				2000-07-20	1270	3.10715e+09		2001-05-03	7	4.63429e+09	32.44
				2000-07-21	1180	2.88695e+09		2001-05-04	7.03714	1.09272e+10	76.8961
				2000-07-22	1070	2.61783e+09		2001-05-05	7.07429	9.61006e+09	67.9843
				2000-07-23	978	2.39275e+09		2001-05-06	7.11143	7.65878e+09	54.4648
				2000-07-24	884	2.16277e+09		2001-05-07	7.14857	7.90269e+09	56.4929
				2000-07-25	837	2.04778e+09		2001-05-08	7.18571	7.17096e+09	51.5284
				2000-07-26	814	1.99151e+09		2001-05-09	7.22286	6.31727e+09	45.6287
				2000-07-27	772	1.88875e+09		2001-05-10	7.26	5.92702e+09	43.0301
				2000-07-28	730	1.786e+09		2001-05-11	7.29714	6.04897e+09	44.1402
				2000-07-29	694	1.69792e+09		2001-05-12	7.33429	5.51237e+09	40.4293
				2000-07-30	666	1.62942e+09		2001-05-13	7.37143	5.00016e+09	36.8583
				2000-07-31	650	1.59027e+09		2001-05-14	7.40857	4.46355e+09	33.0686
				2000-08-01	643	1.57315e+09		2001-05-15	7.44571	4.09769e+09	30.5102
				2000-08-02	890	2.17745e+09		2001-05-16	7.48286	3.75622e+09	28.1072
				2000-08-03	752	1.83982e+09		2001-05-17	7.52	3.39035e+09	25.4954
				2000-08-04	627	1.534e+09		2001-05-18	7.55714	3.09766e+09	23.4094
				2000-08-05	619	1.51443e+09		2001-05-19	7.59429	2.85375e+09	21.6722
				2000-08-06	703	1.71994e+09		2001-05-20	7.63143	2.73179e+09	20.8475
				2000-08-07	628	1.53645e+09		2001-05-21	7.66857	2.82936e+09	21.6971
				2000-08-08	597	1.4606e+09		2001-05-22	7.70571	2.87814e+09	22.1781
				2000-08-09	571	1.39699e+09		2001-05-23	7.74286	3.41474e+09	26.4399
				2000-08-10	548	1.34072e+09		2001-05-24	7.78	3.19522e+09	24.8588
				2000-08-11	532	1.30158e+09		2001-05-25	7.81714	3.07327e+09	24.0242
				2000-08-12	519	1.26977e+09		2001-05-26	7.85429	3.00009e+09	23.5636
				2000-08-13	551	1.34806e+09		2001-05-27	7.89143	3.02449e+09	23.8675
				2000-08-14	586	1.43369e+09		2001-05-28	7.92857	3.00009e+09	23.7865
				2000-08-15	519	1.26977e+09		2001-05-29	7.96571	2.80497e+09	22.3436
				2000-08-16	491	1.20127e+09		2001-05-30	8.00286	2.60984e+09	20.8862
				2000-08-17	650	1.59027e+09		2001-05-31	8.04	2.46349e+09	19.8065
				2000-08-18	671	1.64165e+09		2001-06-01	8.07714	2.3952e+09	19.3463
				2000-08-19	556	1.36029e+09		2001-06-02	8.11429	2.46349e+09	19.9895
				2000-08-20	524	1.282e+09		2001-06-03	8.15143	2.42447e+09	19.7629
				2000-08-21	502	1.22818e+09		2001-06-04	8.18857	2.46349e+09	20.1725
				2000-08-22	501	1.22573e+09		2001-06-05	8.22571	2.43178e+09	20.0032
				2000-08-23	556	1.36029e+09		2001-06-06	8.26286	2.56106e+09	21.1616
				2000-08-24	510	1.24775e+09		2001-06-07	8.3	2.63423e+09	21.8641
				2000-08-25	488	1.19393e+09		2001-06-08	8.20714	2.48788e+09	20.4184
				2000-08-26	511	1.2502e+09		2001-06-09	8.11429	2.36349e+09	19.178
				2000-08-27	696	1.70281e+09		2001-06-10	8.02143	2.2708e+09	18.2151
				2000-08-28	622	1.52177e+09		2001-06-11	7.92857	2.17812e+09	17.2694
				2000-08-29	595	1.45571e+09		2001-06-12	7.83571	2.15617e+09	16.8951
				2000-08-30	546	1.33583e+09		2001-06-13	7.74286	2.0586e+09	15.9395
				2000-08-31	520	1.27222e+09		2001-06-14	7.65	2.07811e+09	15.8976
				2000-09-01	499	1.22084e+09		2001-06-15	7.55714	3.2684e+09	24.6997
				2000-09-02	480	1.17435e+09		2001-06-16	7.46429	5.31724e+09	39.6894
				2000-09-03	483	1.18169e+09		2001-06-17	7.37143	4.85381e+09	35.7795
				2000-09-04	470	1.14989e+09		2001-06-18	7.27857	3.75622e+09	27.3399
				2000-09-05	447	1.09362e+09		2001-06-19	7.18571	3.21961e+09	23.1352
				2000-09-06	429	1.04958e+09		2001-06-20	7.09286	2.82936e+09	20.0682
				2000-09-07	422	1.03245e+09		2001-06-21	7	2.60984e+09	18.2689
				2000-09-08	418	1.02267e+09		2001-06-22	6.90714	2.46349e+09	17.0157
				2000-09-09	405	9.90861e+08		2001-06-23	6.81429	2.28788e+09	15.5902
				2000-09-10	397	9.71289e+08		2001-06-24	6.72143	2.09031e+09	14.0499
				2000-09-11	392	9.59056e+08		2001-06-25	6.62857	1.93909e+09	12.8534
				2000-09-12	379	9.27251e+08		2001-06-26	6.53571	1.82201e+09	11.9081
				2000-09-13	364	8.90552e+08		2001-06-27	6.44286	1.70249e+09	10.9689
				2000-09-14	367	8.97892e+08		2001-06-28	6.35	1.62444e+09	10.3152
				2000-09-15	357	8.73426e+08		2001-06-29	6.25714	1.57322e+09	9.84386
				2000-09-16	348	8.51407e+08		2001-06-30	6.16429	1.53176e+09	9.44218
				2000-09-17	343	8.39174e+08		2001-07-01	6.07143	1.48053e+09	8.98896
				2000-09-18	338	8.26941e+08		2001-07-02	5.97857	1.40736e+09	8.41401
				2000-09-19	339	8.29388e+08		2001-07-03	5.88571	1.36834e+09	8.05363
				2000-09-20	350	856300032		2001-07-04	5.79286	1.33907e+09	7.75702
				2000-09-21	340	8.31834e+08		2001-07-05	5.7	1.28785e+09	7.34072
				2000-09-22	360	8.80766e+08		2001-07-06	5.64444	1.24394e+09	7.02136
				2000-09-23	360	8.80766e+08		2001-07-07	5.58889	1.20979e+09	6.7614
				2000-09-24	360	8.80766e+08		2001-07-08	5.53333	1.19272e+09	6.59972
				2000-09-25	330	8.07369e+08		2001-07-09	5.47778	1.17077e+09	6.41321
				2000-09-26	330	8.07369e+08		2001-07-10	5.42222	1.16345e+09	6.30849
				2000-09-27	320	7.82903e+08		2001-07-11	5.36667	1.12443e+09	6.03442
				2000-09-28	310	7.58437e+08		2001-07-12	5.31111	1.10003e+09	5.84241
				2000-09-29	340	8.31834e+08		2001-07-13	5.25556	1.09516e+09	5.75565
				2000-09-30	340	8.31834e+08		2001-07-14	5.2	1.06345e+09	5.52993
				2000-10-01	320	7.82903e+08		2001-07-15	5.14444	1.01711e+09	5.23244
				2000-10-02	320	7.82903e+08		2001-07-16	5.08889	9.68323e+08	4.92769
				2000-10-03	320	7.82903e+08		2001-07-17	5.03333	9.43932e+08	4.75112
				2000-10-04	340	8.31834e+08		2001-07-18	4.97778	9.4881e+08	4.72297
				2000-10-05	330	8.07369e+08		2001-07-19	4.92222	9.58567e+08	4.71828
				2000-10-06	330	8.07369e+08		2001-07-20	4.86667	8.92711e+08	4.34453
				2000-10-07	320	7.82903e+08		2001-07-21	4.81111	8.82955e+08	4.24799
				2000-10-08	310	7.58437e+08		2001-07-22	4.75556	8.87833e+08	4.22214
				2000-10-09	300	7.33971e+08		2001-07-23	4.7	8.90272e+08	4.18428
				2000-10-10	290	7.09506e+08		2001-07-24	4.64444	8.43929e+08	3.91958
				2000-10-11	287	7.02166e+08		2001-07-25	4.58889	7.92708e+08	3.63765
				2000-10-12	285	6.97273e+08		2001-07-26	4.53333	7.92708e+08	3.59361
				2000-10-13	293	7.16845e+08		2001-07-27	4.47778	7.80512e+08	3.49496
				2000-10-14	306	7.48651e+08		2001-07-28	4.42222	7.3173e+08	3.23587
				2000-10-15	295	7.21739e+08		2001-07-29	4.36667	7.07339e+08	3.08871
				2000-10-16	285	6.97273e+08		2001-07-30	4.31111	6.82948e+08	2.94427
				2000-10-17	284	6.94826e+08		2001-07-31	4.25556	6.58557e+08	2.80253
				2000-10-18	281	6.87487e+08		2001-08-01	4.2	7.07339e+08	2.97082
				2000-10-19	276	6.75254e+08		2001-08-02	4.18333	7.3173e+08	3.06107
				2000-10-20	275	672807168		2001-08-03	4.16667	7.56121e+08	3.15051
				2000-10-21	272	6.65467e+08		2001-08-04	4.15	7.07339e+08	2.93546
				2000-10-22	274	6.70361e+08		2001-08-05	4.13333	6.82948e+08	2.82285
				2000-10-23	282	6.89933e+08		2001-08-06	4.11667	6.58557e+08	2.71106
				2000-10-24	281	6.87487e+08		2001-08-07	4.1	6.82948e+08	2.80009
				2000-10-25	282	6.89933e+08		2001-08-08	4.08333	7.07339e+08	2.8883
				2000-10-26	280	6.8504e+08		2001-08-09	4.06667	7.53682e+08	3.06497
				2000-10-27	277	6.777e+08		2001-08-10	4.05	7.00022e+08	2.83509
				2000-10-28	279	6.82593e+08		2001-08-11	4.03333	6.85387e+08	2.7644
				2000-10-29	276	6.75254e+08		2001-08-12	4.01667	6.80509e+08	2.73338
				2000-10-30	272	6.65467e+08		2001-08-13	4	6.68314e+08	2.67325
				2000-10-31	274	6.70361e+08		2001-08-14	3.98333	6.56118e+08	2.61354
				2000-11-01	282	6.89933e+08		2001-08-15	3.96667	6.87826e+08	2.72838
				2000-11-02	323	7.90243e+08		2001-08-16	3.95	7.60999e+08	3.00595
				2000-11-03	291	7.11952e+08		2001-08-17	3.93333	7.39048e+08	2.90692
				2000-11-04	274	6.70361e+08		2001-08-18	3.91667	7.51243e+08	2.94237
				2000-11-05	270	6.60574e+08		2001-08-19	3.9	7.36608e+08	2.87277
				2000-11-06	286	6.99719e+08		2001-08-20	3.88333	7.07339e+08	2.74683
				2000-11-07	350	856300032		2001-08-21	3.86667	6.87826e+08	2.6596
				2000-11-08	368	9.00338e+08		2001-08-22	3.85	7.02461e+08	2.70448
				2000-11-09	396	9.68842e+08		2001-08-23	3.83333	6.92705e+08	2.65537
				2000-11-10	422	1.03245e+09		2001-08-24	3.81667	6.80509e+08	2.59728
				2000-11-11	391	9.56609e+08		2001-08-25	3.8	7.56121e+08	2.87326
				2000-11-12	374	9.15018e+08		2001-08-26	3.78333	7.19535e+08	2.72224
				2000-11-13	359	8.78319e+08		2001-08-27	3.76667	7.48804e+08	2.82049
				2000-11-14	351	8.58747e+08		2001-08-28	3.75	7.48804e+08	2.80801
				2000-11-15	340	8.31834e+08		2001-08-29	3.73333	7.14657e+08	2.66805
				2000-11-16	339	8.29388e+08		2001-08-30	3.71667	6.82948e+08	2.53829
				2000-11-17	330	8.07369e+08		2001-08-31	3.7	6.63435e+08	2.45471
				2000-11-18	317	7.75563e+08		2001-09-01	3.68333	6.46362e+08	2.38077
				2000-11-19	308	7.53544e+08		2001-09-02	3.66667	6.48801e+08	2.37894
				2000-11-20	260	6.36109e+08		2001-09-03	3.65	6.43923e+08	2.35032
				2000-11-21	220	5.38246e+08		2001-09-04	3.63333	6.2441e+08	2.26869
				2000-11-22	200	4.89314e+08		2001-09-05	3.61667	6.21971e+08	2.24946
				2000-11-23	220	5.38246e+08		2001-09-06	3.6	6.68314e+08	2.40593
				2000-11-24	260	6.36109e+08		2001-09-07	3.58333	8.61003e+08	3.08526
				2000-11-25	312	7.6333e+08		2001-09-08	3.56667	1.72444e+09	6.15052
				2000-11-26	282	6.89933e+08		2001-09-09	3.55	1.3537e+09	4.80564
				2000-11-27	269	6.58128e+08		2001-09-10	3.53333	9.63445e+08	3.40417
				2000-11-28	263	6.43448e+08		2001-09-11	3.51667	8.34173e+08	2.93351
				2000-11-29	262	6.41002e+08		2001-09-12	3.5	7.51243e+08	2.62935
				2000-11-30	257	6.28769e+08		2001-09-13	3.465	6.85387e+08	2.37487
				2000-12-01	255	6.23876e+08		2001-09-14	3.43	6.46362e+08	2.21702
				2000-12-02	250	611642880		2001-09-15	3.395	6.36605e+08	2.16128
				2000-12-03	235	5.74944e+08		2001-09-16	3.36	6.31727e+08	2.1226
				2000-12-04	228	5.57818e+08		2001-09-17	3.325	6.5124e+08	2.16537
				2000-12-05	110	2.69123e+08		2001-09-18	3.29	6.48801e+08	2.13455
				2000-12-06	120	2.93589e+08		2001-09-19	3.255	6.46362e+08	2.10391
				2000-12-07	140	3.4252e+08		2001-09-20	3.22	6.39044e+08	2.05772
				2000-12-08	170	4.15917e+08		2001-09-21	3.185	6.53679e+08	2.08197
				2000-12-09	150	3.66986e+08		2001-09-22	3.15	6.39044e+08	2.01299
				2000-12-10	160	3.91451e+08		2001-09-23	3.115	1.04637e+09	3.25946
				2000-12-11	150	3.66986e+08		2001-09-24	3.08	1.1293e+09	3.47826
				2000-12-12	130	3.18054e+08		2001-09-25	3.045	9.24419e+08	2.81486
				2000-12-13	150	3.66986e+08		2001-09-26	3.01	8.87833e+08	2.67238
				2000-12-14	170	4.15917e+08		2001-09-27	2.975	8.29294e+08	2.46715
				2000-12-15	200	4.89314e+08		2001-09-28	2.94	7.75634e+08	2.28036
				2000-12-16	210	5.1378e+08		2001-09-29	2.905	7.41487e+08	2.15402
				2000-12-17	180	4.40383e+08		2001-09-30	2.87	7.12217e+08	2.04406
				2000-12-18	150	3.66986e+08		2001-10-01	2.835	6.85387e+08	1.94307
				2000-12-19	120	2.93589e+08		2001-10-02	2.8	6.70753e+08	1.87811
				2000-12-20	140	3.4252e+08		2001-10-03	2.81143	6.58557e+08	1.85149
				2000-12-21	120	2.93589e+08		2001-10-04	2.82286	6.43923e+08	1.8177
				2000-12-22	100	2.44657e+08		2001-10-05	2.83429	6.39044e+08	1.81123
				2000-12-23	110	2.69123e+08		2001-10-06	2.84571	6.36605e+08	1.8116
				2000-12-24	92	2.25085e+08		2001-10-07	2.85714	6.12214e+08	1.74918
				2000-12-25	80	1.95726e+08		2001-10-08	2.86857	6.07336e+08	1.74219
				2000-12-26	100	2.44657e+08		2001-10-09	2.88	6.17093e+08	1.77723
				2000-12-27	94	2.29978e+08		2001-10-10	2.89143	7.21974e+08	2.08754
				2000-12-28	86	2.10405e+08		2001-10-11	2.90286	7.48804e+08	2.17367
				2000-12-29	100	2.44657e+08		2001-10-12	2.91429	6.95144e+08	2.02585
				2000-12-30	110	2.69123e+08		2001-10-13	2.92571	7.17096e+08	2.09802
				2000-12-31	100	2.44657e+08		2001-10-14	2.93714	9.31737e+08	2.73664
				2001-01-01	94	2.29978e+08		2001-10-15	2.94857	8.90272e+08	2.62503
				2001-01-02	90	2.20191e+08		2001-10-16	2.96	8.46368e+08	2.50525
				2001-01-03	96	2.34871e+08		2001-10-17	2.97143	8.43929e+08	2.50767
				2001-01-04	110	2.69123e+08		2001-10-18	2.98286	8.02464e+08	2.39364
				2001-01-05	120	2.93589e+08		2001-10-19	2.99429	7.70756e+08	2.30786
				2001-01-06	130	3.18054e+08		2001-10-20	3.00571	7.48804e+08	2.25069
				2001-01-07	120	2.93589e+08		2001-10-21	3.01714	7.3173e+08	2.20773
				2001-01-08	100	2.44657e+08		2001-10-22	3.02857	7.14657e+08	2.16439
				2001-01-09	86	2.10405e+08		2001-10-23	3.04	7.21974e+08	2.1948
				2001-01-10	100	2.44657e+08		2001-10-24	3.05143	7.17096e+08	2.18817
				2001-01-11	120	2.93589e+08		2001-10-25	3.06286	7.07339e+08	2.16648
				2001-01-12	140	3.4252e+08		2001-10-26	3.07429	6.73192e+08	2.06958
				2001-01-13	160	3.91451e+08		2001-10-27	3.08571	6.48801e+08	2.00201
				2001-01-14	170	4.15917e+08		2001-10-28	3.09714	6.41484e+08	1.98677
				2001-01-15	150	3.66986e+08		2001-10-29	3.10857	6.19532e+08	1.92586
				2001-01-16	130	3.18054e+08		2001-10-30	3.12	6.14653e+08	1.91772
				2001-01-17	110	2.69123e+08		2001-10-31	3.13143	6.21971e+08	1.94766
				2001-01-18	100	2.44657e+08		2001-11-01	3.14286	6.26849e+08	1.9701
				2001-01-19	90	2.20191e+08		2001-11-02	3.15429	6.12214e+08	1.9311
				2001-01-20	86	2.10405e+08		2001-11-03	3.16571	5.9758e+08	1.89177
				2001-01-21	100	2.44657e+08		2001-11-04	3.17714	5.90262e+08	1.87535
				2001-01-22	110	2.69123e+08		2001-11-05	3.18857	5.82945e+08	1.85876
				2001-01-23	120	2.93589e+08		2001-11-06	3.2	5.90262e+08	1.88884
				2001-01-24	110	2.69123e+08		2001-11-07	3.22857	5.87823e+08	1.89783
				2001-01-25	100	2.44657e+08		2001-11-08	3.25714	5.80506e+08	1.89079
				2001-01-26	110	2.69123e+08		2001-11-09	3.28571	5.60993e+08	1.84326
				2001-01-27	100	2.44657e+08		2001-11-10	3.31429	5.58554e+08	1.85121
				2001-01-28	110	2.69123e+08		2001-11-11	3.34286	5.51237e+08	1.84271
				2001-01-29	130	3.18054e+08		2001-11-12	3.37143	5.48798e+08	1.85023
				2001-01-30	140	3.4252e+08		2001-11-13	3.4	5.7075e+08	1.94055
				2001-01-31	130	3.18054e+08		2001-11-14	3.42857	5.85384e+08	2.00703
				2001-02-01	120	2.93589e+08		2001-11-15	3.45714	5.82945e+08	2.01532
				2001-02-02	100	2.44657e+08		2001-11-16	3.48571	5.68311e+08	1.98097
				2001-02-03	130	3.18054e+08		2001-11-17	3.51429	5.60993e+08	1.97149
				2001-02-04	150	3.66986e+08		2001-11-18	3.54286	5.63432e+08	1.99616
				2001-02-05	140	3.4252e+08		2001-11-19	3.57143	5.65871e+08	2.02097
				2001-02-06	130	3.18054e+08		2001-11-20	3.6	5.46359e+08	1.96689
				2001-02-07	120	2.93589e+08		2001-11-21	3.62857	5.39041e+08	1.95595
				2001-02-08	160	3.91451e+08		2001-11-22	3.65714	5.4148e+08	1.98027
				2001-02-09	150	3.66986e+08		2001-11-23	3.68571	5.4392e+08	2.00473
				2001-02-10	140	3.4252e+08		2001-11-24	3.71429	5.85384e+08	2.17428
				2001-02-11	130	3.18054e+08		2001-11-25	3.74286	6.39044e+08	2.39185
				2001-02-12	200	4.89314e+08		2001-11-26	3.77143	6.07336e+08	2.29052
				2001-02-13	180	4.40383e+08		2001-11-27	3.8	6.39044e+08	2.42837
				2001-02-14	170	4.15917e+08		2001-11-28	3.82857	6.34166e+08	2.42795
				2001-02-15	160	3.91451e+08		2001-11-29	3.85714	6.2441e+08	2.40844
				2001-02-16	150	3.66986e+08		2001-11-30	3.88571	6.21971e+08	2.4168
				2001-02-17	140	3.4252e+08		2001-12-01	3.91429	6.17093e+08	2.41548
				2001-02-18	170	4.15917e+08		2001-12-02	3.94286	6.12214e+08	2.41387
				2001-02-19	220	5.38246e+08		2001-12-03	3.97143	6.07336e+08	2.41199
				2001-02-20	200	4.89314e+08		2001-12-04	4	6.09775e+08	2.4391
				2001-02-21	194	4.74635e+08		2001-12-05	4.03103	6.09775e+08	2.45802
				2001-02-22	200	4.89314e+08		2001-12-06	4.06207	6.12214e+08	2.48686
				2001-02-23	220	5.38246e+08		2001-12-07	4.0931	6.19532e+08	2.53581
				2001-02-24	240	5.87177e+08		2001-12-08	4.12414	6.00019e+08	2.47456
				2001-02-25	250	611642880		2001-12-09	4.15517	5.73189e+08	2.3817
				2001-02-26	200	4.89314e+08		2001-12-10	4.18621	5.78067e+08	2.41991
				2001-02-27	180	4.40383e+08		2001-12-11	4.21724	5.80506e+08	2.44813
				2001-02-28	160	3.91451e+08		2001-12-12	4.24828	5.75628e+08	2.44543
				2001-03-01	180	4.40383e+08		2001-12-13	4.27931	5.78067e+08	2.47373
				2001-03-02	200	4.89314e+08		2001-12-14	4.31034	5.7075e+08	2.46013
				2001-03-03	210	5.1378e+08		2001-12-15	4.34138	5.7075e+08	2.47784
				2001-03-04	190	4.64849e+08		2001-12-16	4.37241	5.7075e+08	2.49555
				2001-03-05	170	4.15917e+08		2001-12-17	4.40345	5.68311e+08	2.50253
				2001-03-06	150	3.66986e+08		2001-12-18	4.43448	5.63432e+08	2.49853
				2001-03-07	160	3.91451e+08		2001-12-19	4.46552	5.58554e+08	2.49423
				2001-03-08	170	4.15917e+08		2001-12-20	4.49655	5.46359e+08	2.45673
				2001-03-09	180	4.40383e+08		2001-12-21	4.52759	5.31724e+08	2.40743
				2001-03-10	190	4.64849e+08		2001-12-22	4.55862	5.48798e+08	2.50176
				2001-03-11	180	4.40383e+08		2001-12-23	4.58966	5.21968e+08	2.39565
				2001-03-12	190	4.64849e+08		2001-12-24	4.62069	4.14647e+08	1.91596
				2001-03-13	200	4.89314e+08		2001-12-25	4.65172	3.92695e+08	1.82671
				2001-03-14	220	5.38246e+08		2001-12-26	4.68276	3.805e+08	1.78179
				2001-03-15	248	6.0675e+08		2001-12-27	4.71379	4.04891e+08	1.90857
				2001-03-16	264	6.45895e+08		2001-12-28	4.74483	4.58551e+08	2.17575
				2001-03-17	269	6.58128e+08		2001-12-29	4.77586	4.51234e+08	2.15503
				2001-03-18	275	672807168		2001-12-30	4.8069	4.39038e+08	2.11041
				2001-03-19	302	7.38865e+08		2001-12-31	4.83793	4.26843e+08	2.06504
				2001-03-20	357	8.73426e+08		2002-01-01	4.86897	4.0733e+08	1.98328
				2001-03-21	477	1.16701e+09		2002-01-02	4.9	4.6099e+08	2.25885
				2001-03-22	702	1.71749e+09		2002-01-03	4.87353	4.24404e+08	2.06834
				2001-03-23	1030	2.51997e+09		2002-01-04	4.84706	4.68307e+08	2.26991
				2001-03-24	1190	2.91142e+09		2002-01-05	4.82059	5.31724e+08	2.56322
				2001-03-25	1070	2.61783e+09		2002-01-06	4.79412	5.09772e+08	2.44391
				2001-03-26	928	2.27042e+09		2002-01-07	4.76765	4.92698e+08	2.34901
				2001-03-27	841	2.05757e+09		2002-01-08	4.74118	5.36602e+08	2.54413
				2001-03-28	798	1.95236e+09		2002-01-09	4.71471	5.78067e+08	2.72542
				2001-03-29	828	2.02576e+09		2002-01-10	4.68824	5.51237e+08	2.58433
				2001-03-30	977	2.3903e+09		2002-01-11	4.66176	5.31724e+08	2.47877
				2001-03-31	1270	3.10715e+09		2002-01-12	4.63529	5.04894e+08	2.34033
				2001-04-01	1660	4.06131e+09		2002-01-13	4.60882	5.00016e+08	2.30448
				2001-04-02	2040	4.99101e+09		2002-01-14	4.58235	4.78064e+08	2.19066
				2001-04-03	2810	6.87487e+09		2002-01-15	4.55588	4.56112e+08	2.07799
				2001-04-04	3110	7.60884e+09		2002-01-16	4.52941	4.26843e+08	1.93335
				2001-04-05	3840	9.39483e+09		2002-01-17	4.50294	3.85378e+08	1.73533
				2001-04-06	5270	1.28934e+10		2002-01-18	4.47647	3.2684e+08	1.46309
				2001-04-07	6670	1.63186e+10		2002-01-19	4.45	3.82939e+08	1.70408
				2001-04-08	8370	2.04778e+10		2002-01-20	4.42353	4.0733e+08	1.80184
				2001-04-09	7150	17492986368		2002-01-21	4.39706	4.3416e+08	1.90903
				2001-04-10	3170	7.75563e+09		2002-01-22	4.37059	4.75625e+08	2.07876
				2001-04-11	3280	8.02475e+09		2002-01-23	4.34412	4.46355e+08	1.93902
				2001-04-12	6500	15902714880		2002-01-24	4.31765	4.14647e+08	1.7903
				2001-04-13	8780	2.14809e+10		2002-01-25	4.29118	3.85378e+08	1.65372
				2001-04-14	4940	1.20861e+10		2002-01-26	4.26471	4.19525e+08	1.78915
				2001-04-15	3200	7.82903e+09		2002-01-27	4.23824	4.58551e+08	1.94345
				2001-04-16	2680	6.55681e+09		2002-01-28	4.21176	4.24404e+08	1.78749
				2001-04-17	2260	5.52925e+09		2002-01-29	4.18529	3.82939e+08	1.60271
				2001-04-18	1980	4.84421e+09		2002-01-30	4.15882	3.58548e+08	1.49114
				2001-04-19	1790	4.37936e+09		2002-01-31	4.13235	3.34157e+08	1.38085
				2001-04-20	1650	4036843008		2002-02-01	4.10588	3.17083e+08	1.30191
				2001-04-21	1640	4.01238e+09		2002-02-02	4.07941	2.80497e+08	1.14426
				2001-04-22	1530	3.74325e+09		2002-02-03	4.05294	3.02449e+08	1.22581
				2001-04-23	1440	3.52306e+09		2002-02-04	4.02647	3.31718e+08	1.33565
				2001-04-24	1330	3.25394e+09		2002-02-05	4	2.78058e+08	1.11223
				2001-04-25	1250	3058214400		2002-02-06	4.05	2.92692e+08	1.1854
				2001-04-26	1170	2.86249e+09		2002-02-07	4.1	3.14644e+08	1.29004
				2001-04-27	1090	2.66676e+09		2002-02-08	4.15	3.46352e+08	1.43736
				2001-04-28	1030	2.51997e+09		2002-02-09	4.2	4.17086e+08	1.75176
				2001-04-29	970	2.37317e+09		2002-02-10	4.25	4.80503e+08	2.04214
				2001-04-30	925	2263078656		2002-02-11	4.3	5.34163e+08	2.2969
				2001-05-01	1020	2.4955e+09		2002-02-12	4.35	4.90259e+08	2.13263
				2001-05-02	1130	2.76463e+09		2002-02-13	4.4	4.58551e+08	2.01762
				2001-05-03	1900	4648485888		2002-02-14	4.45	4.36599e+08	1.94287
				2001-05-04	4480	1.09606e+10		2002-02-15	4.5	5.24407e+08	2.35983
				2001-05-05	3940	9.63949e+09		2002-02-16	4.55	5.56115e+08	2.53032
				2001-05-06	3140	7.68223e+09		2002-02-17	4.6	6.00019e+08	2.76009
				2001-05-07	3240	7.92689e+09		2002-02-18	4.65	5.92702e+08	2.75606
				2001-05-08	2940	7.19292e+09		2002-02-19	4.7	6.43923e+08	3.02644
				2001-05-09	2590	6.33662e+09		2002-02-20	4.75	8.58564e+08	4.07818
				2001-05-10	2430	5.94517e+09		2002-02-21	4.8	1.11711e+09	5.36212
				2001-05-11	2480	6.0675e+09		2002-02-22	4.85	1.16589e+09	5.65457
				2001-05-12	2260	5.52925e+09		2002-02-23	4.9	1.06589e+09	5.22285
				2001-05-13	2050	5015471616		2002-02-24	4.95	9.53688e+08	4.72076
				2001-05-14	1830	4.47723e+09		2002-02-25	5	9.02467e+08	4.51234
				2001-05-15	1680	4.11024e+09		2002-02-26	5.05	8.58564e+08	4.33575
				2001-05-16	1540	3.76772e+09		2002-02-27	5.1	6.60996e+08	3.37108
				2001-05-17	1390	3.40073e+09		2002-02-28	5.15	5.19528e+08	2.67557
				2001-05-18	1270	3.10715e+09		2002-03-01	5.2	4.80503e+08	2.49861
				2001-05-19	1170	2.86249e+09		2002-03-02	5.25	4.92698e+08	2.58667
				2001-05-20	1120	2.74016e+09		2002-03-03	5.3	4.63429e+08	2.45617
				2001-05-21	1160	2.83802e+09		2002-03-04	5.35	4.56112e+08	2.4402
				2001-05-22	1180	2.88695e+09		2002-03-05	5.4	4.6099e+08	2.48935
				2001-05-23	1400	3425200128		2002-03-06	5.32857	4.56112e+08	2.43042
				2001-05-24	1310	3.20501e+09		2002-03-07	5.25714	4.8782e+08	2.56454
				2001-05-25	1260	3.08268e+09		2002-03-08	5.18571	5.19528e+08	2.69413
				2001-05-26	1230	3.00928e+09		2002-03-09	5.11429	6.7807e+08	3.46784
				2001-05-27	1240	3.03375e+09		2002-03-10	5.04286	1.00247e+09	5.05532
				2001-05-28	1230	3.00928e+09		2002-03-11	4.97143	1.14394e+09	5.68701
				2001-05-29	1150	2813557248		2002-03-12	4.9	1.26102e+09	6.17897
				2001-05-30	1070	2.61783e+09		2002-03-13	4.82857	1.28785e+09	6.21845
				2001-05-31	1010	2.47104e+09		2002-03-14	4.75714	1.2537e+09	5.96402
				2001-06-01	982	2.40253e+09		2002-03-15	4.68571	1.31468e+09	6.16019
				2001-06-02	1010	2.47104e+09		2002-03-16	4.61429	1.18784e+09	5.48104
				2001-06-03	994	2.43189e+09		2002-03-17	4.54286	1.03662e+09	4.70921
				2001-06-04	1010	2.47104e+09		2002-03-18	4.47143	9.4881e+08	4.24254
				2001-06-05	997	2.43923e+09		2002-03-19	4.4	9.09785e+08	4.00305
				2001-06-06	1050	2568900096		2002-03-20	4.32857	8.90272e+08	3.85361
				2001-06-07	1080	2.6423e+09		2002-03-21	4.25714	8.53685e+08	3.63426
				2001-06-08	1020	2.4955e+09		2002-03-22	4.18571	8.09782e+08	3.38951
				2001-06-09	969	2.37073e+09		2002-03-23	4.11429	7.8539e+08	3.23132
				2001-06-10	931	2.27776e+09		2002-03-24	4.04286	7.95147e+08	3.21467
				2001-06-11	893	2.18479e+09		2002-03-25	3.97143	7.95147e+08	3.15787
				2001-06-12	884	2.16277e+09		2002-03-26	3.9	7.70756e+08	3.00595
				2001-06-13	844	2.06491e+09		2002-03-27	3.82857	7.24413e+08	2.77347
				2001-06-14	852	2.08448e+09		2002-03-28	3.75714	7.00022e+08	2.63008
				2001-06-15	1340	3.27841e+09		2002-03-29	3.68571	6.97583e+08	2.57109
				2001-06-16	2180	5.33353e+09		2002-03-30	3.61429	6.97583e+08	2.52126
				2001-06-17	1990	4.86868e+09		2002-03-31	3.54286	6.60996e+08	2.34182
				2001-06-18	1540	3.76772e+09		2002-04-01	3.47143	6.36605e+08	2.20993
				2001-06-19	1320	3.22947e+09		2002-04-02	3.4	6.48801e+08	2.20592
				2001-06-20	1160	2.83802e+09		2002-04-03	3.49143	6.21971e+08	2.17157
				2001-06-21	1070	2.61783e+09		2002-04-04	3.58286	6.04897e+08	2.16726
				2001-06-22	1010	2.47104e+09		2002-04-05	3.67429	5.85384e+08	2.15087
				2001-06-23	938	2.29488e+09		2002-04-06	3.76571	6.00019e+08	2.2595
				2001-06-24	857	2.09671e+09		2002-04-07	3.85714	6.00019e+08	2.31436
				2001-06-25	795	1.94502e+09		2002-04-08	3.94857	5.92702e+08	2.34032
				2001-06-26	747	1.82759e+09		2002-04-09	4.04	5.85384e+08	2.36495
				2001-06-27	698	1.70771e+09		2002-04-10	4.13143	5.87823e+08	2.42855
				2001-06-28	666	1.62942e+09		2002-04-11	4.22286	6.19532e+08	2.61619
				2001-06-29	645	1.57804e+09		2002-04-12	4.31429	7.14657e+08	3.08323
				2001-06-30	628	1.53645e+09		2002-04-13	4.40571	8.92711e+08	3.93303
				2001-07-01	607	1.48507e+09		2002-04-14	4.49714	1.522e+09	6.84465
				2001-07-02	577	1.41167e+09		2002-04-15	4.58857	1.50736e+09	6.91665
				2001-07-03	561	1.37253e+09		2002-04-16	4.68	1.40736e+09	6.58645
				2001-07-04	549	1.34317e+09		2002-04-17	4.77143	1.27077e+09	6.0634
				2001-07-05	528	1.29179e+09		2002-04-18	4.86286	1.21223e+09	5.89492
				2001-07-06	510	1.24775e+09		2002-04-19	4.95429	1.20248e+09	5.95741
				2001-07-07	496	1.2135e+09		2002-04-20	5.04571	1.17565e+09	5.93198
				2001-07-08	489	1.19637e+09		2002-04-21	5.13714	1.19028e+09	6.11464
				2001-07-09	480	1.17435e+09		2002-04-22	5.22857	1.19028e+09	6.22347
				2001-07-10	477	1.16701e+09		2002-04-23	5.32	1.15126e+09	6.12468
				2001-07-11	461	1.12787e+09		2002-04-24	5.41143	1.15857e+09	6.26953
				2001-07-12	451	1.1034e+09		2002-04-25	5.50286	1.12686e+09	6.20098
				2001-07-13	449	1.09851e+09		2002-04-26	5.59429	1.07564e+09	6.01746
				2001-07-14	436	1.06671e+09		2002-04-27	5.68571	1.07077e+09	6.08807
				2001-07-15	417	1.02022e+09		2002-04-28	5.77714	1.21223e+09	7.00324
				2001-07-16	397	9.71289e+08		2002-04-29	5.86857	1.47078e+09	8.63136
				2001-07-17	387	9.46823e+08		2002-04-30	5.96	2.18056e+09	12.9961
				2001-07-18	389	9.51716e+08		2002-05-01	6.05143	2.07811e+09	12.5756
				2001-07-19	393	9.61503e+08		2002-05-02	6.14286	1.96348e+09	12.0614
				2001-07-20	366	8.95445e+08		2002-05-03	6.23429	1.80981e+09	11.2829
				2001-07-21	362	8.85659e+08		2002-05-04	6.32571	1.71957e+09	10.8775
				2001-07-22	364	8.90552e+08		2002-05-05	6.41714	1.60249e+09	10.2834
				2001-07-23	365	8.92999e+08		2002-05-06	6.50857	1.53176e+09	9.96954
				2001-07-24	346	8.46514e+08		2002-05-07	6.6	1.45127e+09	9.57835
				2001-07-25	325	7.95136e+08		2002-05-08	6.48571	1.37809e+09	8.93791
				2001-07-26	325	7.95136e+08		2002-05-09	6.37143	3.70743e+09	23.6216
				2001-07-27	320	7.82903e+08		2002-05-10	6.25714	2.10738e+09	13.1862
				2001-07-28	300	7.33971e+08		2002-05-11	6.14286	1.71957e+09	10.563
				2001-07-29	290	7.09506e+08		2002-05-12	6.02857	1.73176e+09	10.44
				2001-07-30	280	6.8504e+08		2002-05-13	5.91429	1.59273e+09	9.41988
				2001-07-31	270	6.60574e+08		2002-05-14	5.8	1.54639e+09	8.96906
				2001-08-01	290	7.09506e+08		2002-05-15	5.68571	1.41712e+09	8.05733
				2001-08-02	300	7.33971e+08		2002-05-16	5.57143	1.34638e+09	7.50128
				2001-08-03	310	7.58437e+08		2002-05-17	5.45714	1.27077e+09	6.93478
				2001-08-04	290	7.09506e+08		2002-05-18	5.34286	1.20735e+09	6.45073
				2001-08-05	280	6.8504e+08		2002-05-19	5.22857	1.15613e+09	6.04493
				2001-08-06	270	6.60574e+08		2002-05-20	5.11429	1.10247e+09	5.63837
				2001-08-07	280	6.8504e+08		2002-05-21	5	1.05857e+09	5.29285
				2001-08-08	290	7.09506e+08		2002-05-22	4.88571	1.02198e+09	4.99312
				2001-08-09	309	7.55991e+08		2002-05-23	4.77143	1.00735e+09	4.80649
				2001-08-10	287	7.02166e+08		2002-05-24	4.65714	9.70762e+08	4.52098
				2001-08-11	281	6.87487e+08		2002-05-25	4.54286	9.61006e+08	4.36571
				2001-08-12	279	6.82593e+08		2002-05-26	4.42857	9.53688e+08	4.22348
				2001-08-13	274	6.70361e+08		2002-05-27	4.31429	9.2198e+08	3.97769
				2001-08-14	269	6.58128e+08		2002-05-28	4.2	9.09785e+08	3.8211
				2001-08-15	282	6.89933e+08		2002-05-29	4.08571	9.87836e+08	4.03602
				2001-08-16	312	7.6333e+08		2002-05-30	3.97143	9.43932e+08	3.74876
				2001-08-17	303	7.41311e+08		2002-05-31	3.85714	9.02467e+08	3.48095
				2001-08-18	308	7.53544e+08		2002-06-01	3.74286	8.75637e+08	3.27739
				2001-08-19	302	7.38865e+08		2002-06-02	3.62857	8.61003e+08	3.12421
				2001-08-20	290	7.09506e+08		2002-06-03	3.51429	9.29297e+08	3.26582
				2001-08-21	282	6.89933e+08		2002-06-04	3.4	1.17809e+09	4.00549
				2001-08-22	288	7.04613e+08		2002-06-05	3.41481	2.00738e+09	6.85483
				2001-08-23	284	6.94826e+08		2002-06-06	3.42963	3.09766e+09	10.6238
				2001-08-24	279	6.82593e+08		2002-06-07	3.44444	3.09766e+09	10.6697
				2001-08-25	310	7.58437e+08		2002-06-08	3.45926	2.56106e+09	8.85936
				2001-08-26	295	7.21739e+08		2002-06-09	3.47407	2.22202e+09	7.71947
				2001-08-27	307	7.51097e+08		2002-06-10	3.48889	2.0025e+09	6.98651
				2001-08-28	307	7.51097e+08		2002-06-11	3.5037	1.96104e+09	6.87089
				2001-08-29	293	7.16845e+08		2002-06-12	3.51852	2.20983e+09	7.77531
				2001-08-30	280	6.8504e+08		2002-06-13	3.53333	1.88786e+09	6.67045
				2001-08-31	272	6.65467e+08		2002-06-14	3.54815	1.70249e+09	6.0407
				2001-09-01	265	6.48341e+08		2002-06-15	3.56296	1.58054e+09	5.6314
				2001-09-02	266	6.50788e+08		2002-06-16	3.57778	1.4781e+09	5.2883
				2001-09-03	264	6.45895e+08		2002-06-17	3.59259	1.3976e+09	5.02102
				2001-09-04	256	6.26322e+08		2002-06-18	3.60741	1.33419e+09	4.81296
				2001-09-05	255	6.23876e+08		2002-06-19	3.62222	1.2976e+09	4.7002
				2001-09-06	274	6.70361e+08		2002-06-20	3.63704	1.31955e+09	4.79927
				2001-09-07	353	8.6364e+08		2002-06-21	3.65185	1.35614e+09	4.95242
				2001-09-08	707	1.72973e+09		2002-06-22	3.66667	1.48541e+09	5.44651
				2001-09-09	555	1.35785e+09		2002-06-23	3.68148	1.31224e+09	4.83097
				2001-09-10	395	9.66396e+08		2002-06-24	3.6963	1.20248e+09	4.44471
				2001-09-11	342	8.36727e+08		2002-06-25	3.71111	1.16589e+09	4.32675
				2001-09-12	308	7.53544e+08		2002-06-26	3.72593	1.24882e+09	4.65301
				2001-09-13	281	6.87487e+08		2002-06-27	3.74074	1.99275e+09	7.45434
				2001-09-14	265	6.48341e+08		2002-06-28	3.75556	1.43907e+09	5.40451
				2001-09-15	261	6.38555e+08		2002-06-29	3.77037	1.23906e+09	4.67173
				2001-09-16	259	6.33662e+08		2002-06-30	3.78519	1.15613e+09	4.37618
				2001-09-17	267	6.53235e+08		2002-07-01	3.8	1.11955e+09	4.25428
				2001-09-18	266	6.50788e+08		2002-07-02	3.79167	1.08296e+09	4.10623
				2001-09-19	265	6.48341e+08		2002-07-03	3.78333	1.03174e+09	3.90342
				2001-09-20	262	6.41002e+08		2002-07-04	3.775	9.80519e+08	3.70146
				2001-09-21	268	6.55681e+08		2002-07-05	3.76667	9.36615e+08	3.52792
				2001-09-22	262	6.41002e+08		2002-07-06	3.75833	8.90272e+08	3.34594
				2001-09-23	429	1.04958e+09		2002-07-07	3.75	8.46368e+08	3.17388
				2001-09-24	463	1.13276e+09		2002-07-08	3.74167	8.17099e+08	3.05731
				2001-09-25	379	9.27251e+08		2002-07-09	3.73333	7.90269e+08	2.95034
				2001-09-26	364	8.90552e+08		2002-07-10	3.725	7.68317e+08	2.86198
				2001-09-27	340	8.31834e+08		2002-07-11	3.71667	7.5856e+08	2.81932
				2001-09-28	318	7.7801e+08		2002-07-12	3.70833	7.43926e+08	2.75872
				2001-09-29	304	7.43758e+08		2002-07-13	3.7	7.3173e+08	2.7074
				2001-09-30	292	7.14399e+08		2002-07-14	3.69167	7.17096e+08	2.64728
				2001-10-01	281	6.87487e+08		2002-07-15	3.68333	7.02461e+08	2.5874
				2001-10-02	275	672807168		2002-07-16	3.675	6.85387e+08	2.5188
				2001-10-03	270	6.60574e+08		2002-07-17	3.66667	6.68314e+08	2.45048
				2001-10-04	264	6.45895e+08		2002-07-18	3.65833	6.68314e+08	2.44491
				2001-10-05	262	6.41002e+08		2002-07-19	3.65	7.34169e+08	2.67972
				2001-10-06	261	6.38555e+08		2002-07-20	3.64167	7.19535e+08	2.62031
				2001-10-07	251	6.14089e+08		2002-07-21	3.63333	6.75631e+08	2.45479
				2001-10-08	249	6.09196e+08		2002-07-22	3.625	1.00735e+09	3.65164
				2001-10-09	253	6.18983e+08		2002-07-23	3.61667	9.63445e+08	3.48446
				2001-10-10	296	7.24185e+08		2002-07-24	3.60833	7.3173e+08	2.64033
				2001-10-11	307	7.51097e+08		2002-07-25	3.6	6.95144e+08	2.50252
				2001-10-12	285	6.97273e+08		2002-07-26	3.59167	6.82948e+08	2.45292
				2001-10-13	294	7.19292e+08		2002-07-27	3.58333	6.75631e+08	2.42101
				2001-10-14	382	9.3459e+08		2002-07-28	3.575	9.14663e+08	3.26992
				2001-10-15	365	8.92999e+08		2002-07-29	3.56667	2.32446e+09	8.29059
				2001-10-16	347	8.4896e+08		2002-07-30	3.55833	2.18056e+09	7.75915
				2001-10-17	346	8.46514e+08		2002-07-31	3.55	1.43663e+09	5.10004
				2001-10-18	329	8.04922e+08		2002-08-01	3.54167	1.16345e+09	4.12056
				2001-10-19	316	7.73117e+08		2002-08-02	3.53333	9.85397e+08	3.48174
				2001-10-20	307	7.51097e+08		2002-08-03	3.525	8.78076e+08	3.09522
				2001-10-21	300	7.33971e+08		2002-08-04	3.51667	9.43932e+08	3.31949
				2001-10-22	293	7.16845e+08		2002-08-05	3.50833	1.13662e+09	3.98765
				2001-10-23	296	7.24185e+08		2002-08-06	3.5	1.06833e+09	3.73914
				2001-10-24	294	7.19292e+08		2002-08-07	3.425	9.73201e+08	3.33321
				2001-10-25	290	7.09506e+08		2002-08-08	3.35	9.00028e+08	3.01509
				2001-10-26	276	6.75254e+08		2002-08-09	3.275	8.48807e+08	2.77984
				2001-10-27	266	6.50788e+08		2002-08-10	3.2	8.07342e+08	2.5835
				2001-10-28	263	6.43448e+08		2002-08-11	3.125	7.70756e+08	2.40861
				2001-10-29	254	6.21429e+08		2002-08-12	3.05	7.51243e+08	2.29129
				2001-10-30	252	6.16536e+08		2002-08-13	2.975	8.75637e+08	2.60502
				2001-10-31	255	6.23876e+08		2002-08-14	2.9	9.7564e+08	2.82936
				2001-11-01	257	6.28769e+08		2002-08-15	2.825	8.80515e+08	2.48746
				2001-11-02	251	6.14089e+08		2002-08-16	2.75	8.12221e+08	2.23361
				2001-11-03	245	5.9941e+08		2002-08-17	2.675	8.51246e+08	2.27708
				2001-11-04	242	5.9207e+08		2002-08-18	2.6	8.85394e+08	2.30202
				2001-11-05	239	5.84731e+08		2002-08-19	2.525	8.07342e+08	2.03854
				2001-11-06	242	5.9207e+08		2002-08-20	2.45	7.56121e+08	1.8525
				2001-11-07	241	5.89624e+08		2002-08-21	2.375	7.36608e+08	1.74945
				2001-11-08	238	5.82284e+08		2002-08-22	2.3	8.19538e+08	1.88494
				2001-11-09	230	5.62711e+08		2002-08-23	2.225	7.97586e+08	1.77463
				2001-11-10	229	5.60265e+08		2002-08-24	2.15	8.92711e+08	1.91933
				2001-11-11	226	5.52925e+08		2002-08-25	2.075	8.58564e+08	1.78152
				2001-11-12	225	550478592		2002-08-26	2	7.95147e+08	1.59029
				2001-11-13	234	5.72498e+08		2002-08-27	1.925	7.53682e+08	1.45084
				2001-11-14	240	5.87177e+08		2002-08-28	1.85	7.24413e+08	1.34016
				2001-11-15	239	5.84731e+08		2002-08-29	1.775	6.7807e+08	1.20357
				2001-11-16	233	5.70051e+08		2002-08-30	1.7	6.43923e+08	1.09467
				2001-11-17	230	5.62711e+08		2002-08-31	1.625	6.21971e+08	1.0107
				2001-11-18	231	5.65158e+08		2002-09-01	1.55	6.09775e+08	0.945152
				2001-11-19	232	5.67605e+08		2002-09-02	1.475	6.00019e+08	0.885028
				2001-11-20	224	5.48032e+08		2002-09-03	1.4	5.78067e+08	0.809294
				2001-11-21	221	5.40692e+08		2002-09-04	1.325	5.58554e+08	0.740084
				2001-11-22	222	5.43139e+08		2002-09-05	1.25	5.51237e+08	0.689046
				2001-11-23	223	5.45585e+08		2002-09-06	1.175	5.4392e+08	0.639105
				2001-11-24	240	5.87177e+08		2002-09-07	1.1	5.48798e+08	0.603677
				2001-11-25	262	6.41002e+08		2002-09-08	1.025	5.36602e+08	0.550017
				2001-11-26	249	6.09196e+08		2002-09-09	0.95	5.29285e+08	0.502821
				2001-11-27	262	6.41002e+08		2002-09-10	0.875	5.31724e+08	0.465258
				2001-11-28	260	6.36109e+08		2002-09-11	0.8	5.19528e+08	0.415623
				2001-11-29	256	6.26322e+08		2002-09-12	0.875	5.12211e+08	0.448185
				2001-11-30	255	6.23876e+08		2002-09-13	0.95	5.04894e+08	0.479649
				2001-12-01	253	6.18983e+08		2002-09-14	1.025	5.21968e+08	0.535017
				2001-12-02	251	6.14089e+08		2002-09-15	1.1	5.19528e+08	0.571481
				2001-12-03	249	6.09196e+08		2002-09-16	1.175	5.07333e+08	0.596116
				2001-12-04	250	611642880		2002-09-17	1.25	5.02455e+08	0.628068
				2001-12-05	250	611642880		2002-09-18	1.325	5.09772e+08	0.675448
				2001-12-06	251	6.14089e+08		2002-09-19	1.4	6.43923e+08	0.901492
				2001-12-07	254	6.21429e+08		2002-09-20	1.475	6.95144e+08	1.02534
				2001-12-08	246	6.01857e+08		2002-09-21	1.55	6.21971e+08	0.964055
				2001-12-09	235	5.74944e+08		2002-09-22	1.625	5.56115e+08	0.903687
				2001-12-10	237	5.79837e+08		2002-09-23	1.7	5.1465e+08	0.874905
				2001-12-11	238	5.82284e+08		2002-09-24	1.775	4.97577e+08	0.883198
				2001-12-12	236	5.77391e+08		2002-09-25	1.85	4.95137e+08	0.916004
				2001-12-13	237	5.79837e+08		2002-09-26	1.925	4.97577e+08	0.957835
				2001-12-14	234	5.72498e+08		2002-09-27	2	4.95137e+08	0.990275
				2001-12-15	234	5.72498e+08		2002-09-28	2.075	4.90259e+08	1.01729
				2001-12-16	234	5.72498e+08		2002-09-29	2.15	4.97577e+08	1.06979
				2001-12-17	233	5.70051e+08		2002-09-30	2.225	4.95137e+08	1.10168
				2001-12-18	231	5.65158e+08		2002-10-01	2.3	4.78064e+08	1.09955
				2001-12-19	229	5.60265e+08		2002-10-02	2.31429	5.07333e+08	1.17411
				2001-12-20	224	5.48032e+08		2002-10-03	2.32857	5.90262e+08	1.37447
				2001-12-21	218	5.33353e+08		2002-10-04	2.34286	6.85387e+08	1.60576
				2001-12-22	225	550478592		2002-10-05	2.35714	6.53679e+08	1.54081
				2001-12-23	214	5.23566e+08		2002-10-06	2.37143	6.2441e+08	1.48074
				2001-12-24	170	4.15917e+08		2002-10-07	2.38571	5.95141e+08	1.41984
				2001-12-25	161	3.93898e+08		2002-10-08	2.4	5.90262e+08	1.41663
				2001-12-26	156	3.81665e+08		2002-10-09	2.41429	5.87823e+08	1.41917
				2001-12-27	166	4.06131e+08		2002-10-10	2.42857	5.7075e+08	1.38611
				2001-12-28	188	4.59955e+08		2002-10-11	2.44286	5.4148e+08	1.32276
				2001-12-29	185	4.52616e+08		2002-10-12	2.45714	5.26846e+08	1.29454
				2001-12-30	180	4.40383e+08		2002-10-13	2.47143	5.12211e+08	1.26589
				2001-12-31	175	428150016		2002-10-14	2.48571	5.04894e+08	1.25502
				2002-01-01	167	4.08577e+08		2002-10-15	2.5	5.07333e+08	1.26833
				2002-01-02	189	4.62402e+08		2002-10-16	2.51429	4.95137e+08	1.24492
				2002-01-03	174	4.25703e+08		2002-10-17	2.52857	4.8782e+08	1.23349
				2002-01-04	192	4.69742e+08		2002-10-18	2.54286	4.95137e+08	1.25906
				2002-01-05	218	5.33353e+08		2002-10-19	2.55714	4.90259e+08	1.25366
				2002-01-06	209	5.11333e+08		2002-10-20	2.57143	4.78064e+08	1.22931
				2002-01-07	202	4.94207e+08		2002-10-21	2.58571	4.80503e+08	1.24244
				2002-01-08	220	5.38246e+08		2002-10-22	2.6	4.82942e+08	1.25565
				2002-01-09	237	5.79837e+08		2002-10-23	2.61429	4.75625e+08	1.24342
				2002-01-10	226	5.52925e+08		2002-10-24	2.62857	4.85381e+08	1.27586
				2002-01-11	218	5.33353e+08		2002-10-25	2.64286	5.02455e+08	1.32792
				2002-01-12	207	5.0644e+08		2002-10-26	2.65714	5.07333e+08	1.34806
				2002-01-13	205	5.01547e+08		2002-10-27	2.67143	4.95137e+08	1.32272
				2002-01-14	196	4.79528e+08		2002-10-28	2.68571	4.97577e+08	1.33635
				2002-01-15	187	4.57509e+08		2002-10-29	2.7	4.97577e+08	1.34346
				2002-01-16	175	428150016		2002-10-30	2.71429	4.8782e+08	1.32408
				2002-01-17	158	3.86558e+08		2002-10-31	2.72857	4.80503e+08	1.31109
				2002-01-18	134	3.27841e+08		2002-11-01	2.74286	4.75625e+08	1.30457
				2002-01-19	157	3.84112e+08		2002-11-02	2.75714	4.70746e+08	1.29792
				2002-01-20	167	4.08577e+08		2002-11-03	2.77143	4.68307e+08	1.29788
				2002-01-21	178	4.3549e+08		2002-11-04	2.78571	4.68307e+08	1.30457
				2002-01-22	195	4.77081e+08		2002-11-05	2.8	4.80503e+08	1.34541
				2002-01-23	183	4.47723e+08		2002-11-06	2.81429	4.92698e+08	1.38659
				2002-01-24	170	4.15917e+08		2002-11-07	2.82857	4.82942e+08	1.36604
				2002-01-25	158	3.86558e+08		2002-11-08	2.84286	4.82942e+08	1.37294
				2002-01-26	172	4.2081e+08		2002-11-09	2.85714	4.80503e+08	1.37287
				2002-01-27	188	4.59955e+08		2002-11-10	2.87143	4.80503e+08	1.37973
				2002-01-28	174	4.25703e+08		2002-11-11	2.88571	4.92698e+08	1.42179
				2002-01-29	157	3.84112e+08		2002-11-12	2.9	4.85381e+08	1.40761
				2002-01-30	147	3.59646e+08		2002-11-13	2.91429	4.73186e+08	1.379
				2002-01-31	137	3.3518e+08		2002-11-14	2.92857	4.73186e+08	1.38576
				2002-02-01	130	3.18054e+08		2002-11-15	2.94286	4.68307e+08	1.37816
				2002-02-02	115	2.81356e+08		2002-11-16	2.95714	4.65868e+08	1.37764
				2002-02-03	124	3.03375e+08		2002-11-17	2.97143	4.6099e+08	1.3698
				2002-02-04	136	3.32734e+08		2002-11-18	2.98571	4.58551e+08	1.3691
				2002-02-05	114	2.78909e+08		2002-11-19	3	4.58551e+08	1.37565
				2002-02-06	120	2.93589e+08		2002-11-20	3.01429	4.58551e+08	1.3822
				2002-02-07	129	3.15608e+08		2002-11-21	3.02857	4.65868e+08	1.41092
				2002-02-08	142	3.47413e+08		2002-11-22	3.04286	4.6099e+08	1.40273
				2002-02-09	171	4.18364e+08		2002-11-23	3.05714	4.63429e+08	1.41677
				2002-02-10	197	4.81975e+08		2002-11-24	3.07143	4.56112e+08	1.40092
				2002-02-11	219	5.35799e+08		2002-11-25	3.08571	4.48795e+08	1.38485
				2002-02-12	201	4.91761e+08		2002-11-26	3.1	3.97573e+08	1.23248
				2002-02-13	188	4.59955e+08		2002-11-27	3.11429	3.70743e+08	1.1546
				2002-02-14	179	4.37936e+08		2002-11-28	3.12857	3.805e+08	1.19042
				2002-02-15	215	5.26013e+08		2002-11-29	3.14286	3.85378e+08	1.21119
				2002-02-16	228	5.57818e+08		2002-11-30	3.15714	3.75622e+08	1.18589
				2002-02-17	246	6.01857e+08		2002-12-01	3.17143	3.63426e+08	1.15258
				2002-02-18	243	5.94517e+08		2002-12-02	3.18571	3.51231e+08	1.11892
				2002-02-19	264	6.45895e+08		2002-12-03	3.2	3.39035e+08	1.08491
				2002-02-20	352	8.61193e+08		2002-12-04	3.19714	3.51231e+08	1.12293
				2002-02-21	458	1.12053e+09		2002-12-05	3.19429	3.73182e+08	1.19205
				2002-02-22	478	1.16946e+09		2002-12-06	3.19143	3.63426e+08	1.15985
				2002-02-23	437	1.06915e+09		2002-12-07	3.18857	3.90256e+08	1.24436
				2002-02-24	391	9.56609e+08		2002-12-08	3.18571	3.82939e+08	1.21993
				2002-02-25	370	9.05231e+08		2002-12-09	3.18286	3.90256e+08	1.24213
				2002-02-26	352	8.61193e+08		2002-12-10	3.18	4.09769e+08	1.30307
				2002-02-27	271	6.63021e+08		2002-12-11	3.17714	4.04891e+08	1.2864
				2002-02-28	213	5.2112e+08		2002-12-12	3.17429	4.09769e+08	1.30072
				2002-03-01	197	4.81975e+08		2002-12-13	3.17143	3.92695e+08	1.2454
				2002-03-02	202	4.94207e+08		2002-12-14	3.16857	4.09769e+08	1.29838
				2002-03-03	190	4.64849e+08		2002-12-15	3.16571	4.17086e+08	1.32038
				2002-03-04	187	4.57509e+08		2002-12-16	3.16286	3.97573e+08	1.25747
				2002-03-05	189	4.62402e+08		2002-12-17	3.16	4.17086e+08	1.31799
				2002-03-06	187	4.57509e+08		2002-12-18	3.15714	4.31721e+08	1.363
				2002-03-07	200	4.89314e+08		2002-12-19	3.15429	4.29282e+08	1.35408
				2002-03-08	213	5.2112e+08		2002-12-20	3.15143	4.19525e+08	1.3221
				2002-03-09	278	6.80147e+08		2002-12-21	3.14857	3.90256e+08	1.22875
				2002-03-10	411	1.00554e+09		2002-12-22	3.14571	3.58548e+08	1.12789
				2002-03-11	469	1.14744e+09		2002-12-23	3.14286	3.36596e+08	1.05787
				2002-03-12	517	1.26488e+09		2002-12-24	3.14	3.244e+08	1.01862
				2002-03-13	528	1.29179e+09		2002-12-25	3.13714	3.60987e+08	1.13247
				2002-03-14	514	1.25754e+09		2002-12-26	3.13429	3.95134e+08	1.23846
				2002-03-15	539	1.3187e+09		2002-12-27	3.13143	3.70743e+08	1.16096
				2002-03-16	487	1.19148e+09		2002-12-28	3.12857	3.36596e+08	1.05306
				2002-03-17	425	1039792896		2002-12-29	3.12571	3.43913e+08	1.07497
				2002-03-18	389	9.51716e+08		2002-12-30	3.12286	3.63426e+08	1.13493
				2002-03-19	373	9.12571e+08		2002-12-31	3.12	3.75622e+08	1.17194
				2002-03-20	365	8.92999e+08		2003-01-01	3.11714	3.51231e+08	1.09484
				2002-03-21	350	856300032		2003-01-02	3.11429	3.244e+08	1.01028
				2002-03-22	332	8.12262e+08		2003-01-03	3.11143	3.34157e+08	1.03971
				2002-03-23	322	7.87796e+08		2003-01-04	3.10857	3.51231e+08	1.09183
				2002-03-24	326	7.97582e+08		2003-01-05	3.10571	3.29279e+08	1.02265
				2002-03-25	326	7.97582e+08		2003-01-06	3.10286	3.43913e+08	1.06711
				2002-03-26	316	7.73117e+08		2003-01-07	3.1	3.5367e+08	1.09638
				2002-03-27	297	7.26632e+08		2003-01-08	3.10357	3.87817e+08	1.20362
				2002-03-28	287	7.02166e+08		2003-01-09	3.10714	3.41474e+08	1.06101
				2002-03-29	286	6.99719e+08		2003-01-10	3.11071	2.60984e+08	0.811846
				2002-03-30	286	6.99719e+08		2003-01-11	3.11429	2.51227e+08	0.782394
				2002-03-31	271	6.63021e+08		2003-01-12	3.11786	2.48788e+08	0.775686
				2002-04-01	261	6.38555e+08		2003-01-13	3.12143	2.41471e+08	0.753734
				2002-04-02	266	6.50788e+08		2003-01-14	3.125	2.34154e+08	0.73173
				2002-04-03	255	6.23876e+08		2003-01-15	3.12857	2.31715e+08	0.724936
				2002-04-04	248	6.0675e+08		2003-01-16	3.13214	2.31715e+08	0.725763
				2002-04-05	240	5.87177e+08		2003-01-17	3.13571	2.24397e+08	0.703646
				2002-04-06	246	6.01857e+08		2003-01-18	3.13929	2.1708e+08	0.681476
				2002-04-07	246	6.01857e+08		2003-01-19	3.14286	2.14641e+08	0.674586
				2002-04-08	243	5.94517e+08		2003-01-20	3.14643	2.12202e+08	0.667678
				2002-04-09	240	5.87177e+08		2003-01-21	3.15	2.07324e+08	0.653069
				2002-04-10	241	5.89624e+08		2003-01-22	3.15357	2.07324e+08	0.65381
				2002-04-11	254	6.21429e+08		2003-01-23	3.15714	2.00006e+08	0.631448
				2002-04-12	293	7.16845e+08		2003-01-24	3.16071	2.09763e+08	0.663
				2002-04-13	366	8.95445e+08		2003-01-25	3.16429	2.14641e+08	0.679185
				2002-04-14	624	1.52666e+09		2003-01-26	3.16786	2.09763e+08	0.664498
				2002-04-15	618	1.51198e+09		2003-01-27	3.17143	2.1708e+08	0.688454
				2002-04-16	577	1.41167e+09		2003-01-28	3.175	2.26836e+08	0.720206
				2002-04-17	521	1.27466e+09		2003-01-29	3.17857	2.24397e+08	0.713263
				2002-04-18	497	1.21595e+09		2003-01-30	3.18214	2.4391e+08	0.776157
				2002-04-19	493	1.20616e+09		2003-01-31	3.18571	2.56106e+08	0.815879
				2002-04-20	482	1.17925e+09		2003-02-01	3.18929	2.73179e+08	0.871247
				2002-04-21	488	1.19393e+09		2003-02-02	3.19286	2.92692e+08	0.934524
				2002-04-22	488	1.19393e+09		2003-02-03	3.19643	3.39035e+08	1.0837
				2002-04-23	472	1.15478e+09		2003-02-04	3.2	3.21961e+08	1.03028
				2002-04-24	475	1162121472		2003-02-05	3.20714	3.07327e+08	0.985641
				2002-04-25	462	1.13032e+09		2003-02-06	3.21429	3.04888e+08	0.979996
				2002-04-26	441	1.07894e+09		2003-02-07	3.22143	3.02449e+08	0.974316
				2002-04-27	439	1.07404e+09		2003-02-08	3.22857	3.00009e+08	0.968602
				2002-04-28	497	1.21595e+09		2003-02-09	3.23571	3.00009e+08	0.970745
				2002-04-29	603	1.47528e+09		2003-02-10	3.24286	3.00009e+08	0.972888
				2002-04-30	894	2.18723e+09		2003-02-11	3.25	2.92692e+08	0.951249
				2002-05-01	852	2.08448e+09		2003-02-12	3.25714	2.87814e+08	0.937451
				2002-05-02	805	1.96949e+09		2003-02-13	3.26429	2.95131e+08	0.963393
				2002-05-03	742	1.81536e+09		2003-02-14	3.27143	3.00009e+08	0.981459
				2002-05-04	705	1.72483e+09		2003-02-15	3.27857	3.07327e+08	1.00759
				2002-05-05	657	1.6074e+09		2003-02-16	3.28571	2.92692e+08	0.961703
				2002-05-06	628	1.53645e+09		2003-02-17	3.29286	2.9757e+08	0.979857
				2002-05-07	595	1.45571e+09		2003-02-18	3.3	3.2684e+08	1.07857
				2002-05-08	565	1.38231e+09		2003-02-19	3.30714	3.43913e+08	1.13737
				2002-05-09	1520	3.71879e+09		2003-02-20	3.31429	3.58548e+08	1.18833
				2002-05-10	864	2.11384e+09		2003-02-21	3.32143	3.68304e+08	1.2233
				2002-05-11	705	1.72483e+09		2003-02-22	3.32857	3.68304e+08	1.22593
				2002-05-12	710	1.73707e+09		2003-02-23	3.33571	3.48791e+08	1.16347
				2002-05-13	653	1.59761e+09		2003-02-24	3.34286	3.04888e+08	1.0192
				2002-05-14	634	1.55113e+09		2003-02-25	3.35	2.90253e+08	0.972348
				2002-05-15	581	1.42146e+09		2003-02-26	3.35714	2.9757e+08	0.998986
				2002-05-16	552	1.35051e+09		2003-02-27	3.36429	3.12205e+08	1.05035
				2002-05-17	521	1.27466e+09		2003-02-28	3.37143	3.2684e+08	1.10192
				2002-05-18	495	1.21105e+09		2003-03-01	3.37857	3.21961e+08	1.08777
				2002-05-19	474	1.15967e+09		2003-03-02	3.38571	3.12205e+08	1.05704
				2002-05-20	452	1.10585e+09		2003-03-03	3.39286	3.17083e+08	1.07582
				2002-05-21	434	1.06181e+09		2003-03-04	3.4	3.19522e+08	1.08638
				2002-05-22	419	1.02511e+09		2003-03-05	3.37143	3.17083e+08	1.06902
				2002-05-23	413	1.01043e+09		2003-03-06	3.34286	3.12205e+08	1.04366
				2002-05-24	398	9.73735e+08		2003-03-07	3.31429	3.09766e+08	1.02665
				2002-05-25	394	9.63949e+08		2003-03-08	3.28571	3.00009e+08	0.985745
				2002-05-26	391	9.56609e+08		2003-03-09	3.25714	2.90253e+08	0.945396
				2002-05-27	378	9.24804e+08		2003-03-10	3.22857	3.02449e+08	0.976477
				2002-05-28	373	9.12571e+08		2003-03-11	3.2	3.17083e+08	1.01467
				2002-05-29	405	9.90861e+08		2003-03-12	3.17143	3.78061e+08	1.19899
				2002-05-30	387	9.46823e+08		2003-03-13	3.14286	4.46355e+08	1.40283
				2002-05-31	370	9.05231e+08		2003-03-14	3.11429	5.39041e+08	1.67873
				2002-06-01	359	8.78319e+08		2003-03-15	3.08571	6.95144e+08	2.14502
				2002-06-02	353	8.6364e+08		2003-03-16	3.05714	8.9515e+08	2.7366
				2002-06-03	381	9.32144e+08		2003-03-17	3.02857	1.10735e+09	3.35369
				2002-06-04	483	1.18169e+09		2003-03-18	3	9.24419e+08	2.77326
				2002-06-05	823	2.01353e+09		2003-03-19	2.97143	8.34173e+08	2.47868
				2002-06-06	1270	3.10715e+09		2003-03-20	2.94286	7.56121e+08	2.22516
				2002-06-07	1270	3.10715e+09		2003-03-21	2.91429	7.00022e+08	2.04006
				2002-06-08	1050	2568900096		2003-03-22	2.88571	6.46362e+08	1.86522
				2002-06-09	911	2.22883e+09		2003-03-23	2.85714	5.92702e+08	1.69343
				2002-06-10	821	2.00864e+09		2003-03-24	2.82857	5.63432e+08	1.59371
				2002-06-11	804	1.96704e+09		2003-03-25	2.8	5.4392e+08	1.52297
				2002-06-12	906	2.21659e+09		2003-03-26	2.77143	5.19528e+08	1.43984
				2002-06-13	774	1.89365e+09		2003-03-27	2.74286	5.51237e+08	1.51196
				2002-06-14	698	1.70771e+09		2003-03-28	2.71429	6.39044e+08	1.73455
				2002-06-15	648	1.58538e+09		2003-03-29	2.68571	6.92705e+08	1.86041
				2002-06-16	606	1.48262e+09		2003-03-30	2.65714	6.48801e+08	1.72396
				2002-06-17	573	1.40189e+09		2003-03-31	2.62857	6.14653e+08	1.61566
				2002-06-18	547	1.33827e+09		2003-04-01	2.6	6.09775e+08	1.58542
				2002-06-19	532	1.30158e+09		2003-04-02	2.6	5.73189e+08	1.49029
				2002-06-20	541	1.3236e+09		2003-04-03	2.6	5.39041e+08	1.40151
				2002-06-21	556	1.36029e+09		2003-04-04	2.6	5.26846e+08	1.3698
				2002-06-22	609	1.48996e+09		2003-04-05	2.6	5.24407e+08	1.36346
				2002-06-23	538	1.31626e+09		2003-04-06	2.6	4.95137e+08	1.28736
				2002-06-24	493	1.20616e+09		2003-04-07	2.6	5.12211e+08	1.33175
				2002-06-25	478	1.16946e+09		2003-04-08	2.6	5.19528e+08	1.35077
				2002-06-26	512	1.25264e+09		2003-04-09	2.6	5.00016e+08	1.30004
				2002-06-27	817	1.99885e+09		2003-04-10	2.6	4.97577e+08	1.2937
				2002-06-28	590	1.44348e+09		2003-04-11	2.6	5.09772e+08	1.32541
				2002-06-29	508	1.24286e+09		2003-04-12	2.6	5.34163e+08	1.38882
				2002-06-30	474	1.15967e+09		2003-04-13	2.6	5.53676e+08	1.43956
				2002-07-01	459	1.12298e+09		2003-04-14	2.6	5.60993e+08	1.45858
				2002-07-02	444	1.08628e+09		2003-04-15	2.6	5.87823e+08	1.52834
				2002-07-03	423	1.0349e+09		2003-04-16	2.6	6.12214e+08	1.59176
				2002-07-04	402	9.83522e+08		2003-04-17	2.6	6.39044e+08	1.66152
				2002-07-05	384	9.39483e+08		2003-04-18	2.6	6.41484e+08	1.66786
				2002-07-06	365	8.92999e+08		2003-04-19	2.6	7.00022e+08	1.82006
				2002-07-07	347	8.4896e+08		2003-04-20	2.6	8.4149e+08	2.18787
				2002-07-08	335	8.19601e+08		2003-04-21	2.6	9.95153e+08	2.5874
				2002-07-09	324	7.92689e+08		2003-04-22	2.6	9.80519e+08	2.54935
				2002-07-10	315	7.7067e+08		2003-04-23	2.6	9.70762e+08	2.52398
				2002-07-11	311	7.60884e+08		2003-04-24	2.6	9.53688e+08	2.47959
				2002-07-12	305	7.46204e+08		2003-04-25	2.6	9.14663e+08	2.37812
				2002-07-13	300	7.33971e+08		2003-04-26	2.6	8.6832e+08	2.25763
				2002-07-14	294	7.19292e+08		2003-04-27	2.6	8.26855e+08	2.14982
				2002-07-15	288	7.04613e+08		2003-04-28	2.6	7.90269e+08	2.0547
				2002-07-16	281	6.87487e+08		2003-04-29	2.6	7.53682e+08	1.95957
				2002-07-17	274	6.70361e+08		2003-04-30	2.6	7.56121e+08	1.96592
				2002-07-18	274	6.70361e+08		2003-05-01	2.6	7.75634e+08	2.01665
				2002-07-19	301	7.36418e+08		2003-05-02	2.6	7.43926e+08	1.93421
				2002-07-20	295	7.21739e+08		2003-05-03	2.6	7.07339e+08	1.83908
				2002-07-21	277	6.777e+08		2003-05-04	2.6	7.02461e+08	1.8264
				2002-07-22	413	1.01043e+09		2003-05-05	2.6	8.21977e+08	2.13714
				2002-07-23	395	9.66396e+08		2003-05-06	2.6	9.82958e+08	2.55569
				2002-07-24	300	7.33971e+08		2003-05-07	2.66071	1.39273e+09	3.70565
				2002-07-25	285	6.97273e+08		2003-05-08	2.72143	1.66835e+09	4.54028
				2002-07-26	280	6.8504e+08		2003-05-09	2.78214	2.02445e+09	5.63232
				2002-07-27	277	6.777e+08		2003-05-10	2.84286	2.53666e+09	7.21138
				2002-07-28	375	9.17464e+08		2003-05-11	2.90357	3.09766e+09	8.99427
				2002-07-29	953	2.33158e+09		2003-05-12	2.96429	3.2684e+09	9.68846
				2002-07-30	894	2.18723e+09		2003-05-13	3.025	4.21964e+09	12.7644
				2002-07-31	589	1.44103e+09		2003-05-14	3.08571	3.60987e+09	11.139
				2002-08-01	477	1.16701e+09		2003-05-15	3.14643	3.02449e+09	9.51633
				2002-08-02	404	9.88415e+08		2003-05-16	3.20714	2.73179e+09	8.76125
				2002-08-03	360	8.80766e+08		2003-05-17	3.26786	2.65862e+09	8.68799
				2002-08-04	387	9.46823e+08		2003-05-18	3.32857	2.38544e+09	7.94011
				2002-08-05	466	1.1401e+09		2003-05-19	3.38929	2.11226e+09	7.15906
				2002-08-06	438	1.0716e+09		2003-05-20	3.45	1.85616e+09	6.40374
				2002-08-07	399	9.76182e+08		2003-05-21	3.51071	1.62688e+09	5.71151
				2002-08-08	369	9.02785e+08		2003-05-22	3.57143	1.48785e+09	5.31376
				2002-08-09	348	8.51407e+08		2003-05-23	3.63214	1.38541e+09	5.032
				2002-08-10	331	8.09815e+08		2003-05-24	3.69286	1.30004e+09	4.80086
				2002-08-11	316	7.73117e+08		2003-05-25	3.75357	1.21955e+09	4.57767
				2002-08-12	308	7.53544e+08		2003-05-26	3.81429	1.14394e+09	4.36331
				2002-08-13	359	8.78319e+08		2003-05-27	3.875	1.07808e+09	4.17757
				2002-08-14	400	9.78629e+08		2003-05-28	3.93571	1.03174e+09	4.06063
				2002-08-15	361	8.83212e+08		2003-05-29	3.99643	9.78079e+08	3.90882
				2002-08-16	333	8.14708e+08		2003-05-30	4.05714	9.53688e+08	3.86925
				2002-08-17	349	8.53853e+08		2003-05-31	4.11786	9.17102e+08	3.77649
				2002-08-18	363	8.88105e+08		2003-06-01	4.17857	8.75637e+08	3.65891
				2002-08-19	331	8.09815e+08		2003-06-02	4.23929	8.53685e+08	3.61902
				2002-08-20	310	7.58437e+08		2003-06-03	4.3	8.46368e+08	3.63938
				2002-08-21	302	7.38865e+08		2003-06-04	4.34286	8.26855e+08	3.59091
				2002-08-22	336	8.22048e+08		2003-06-05	4.38571	8.07342e+08	3.54077
				2002-08-23	327	8.00029e+08		2003-06-06	4.42857	8.31733e+08	3.68339
				2002-08-24	366	8.95445e+08		2003-06-07	4.47143	9.4881e+08	4.24254
				2002-08-25	352	8.61193e+08		2003-06-08	4.51429	9.53688e+08	4.30522
				2002-08-26	326	7.97582e+08		2003-06-09	4.55714	9.68323e+08	4.41279
				2002-08-27	309	7.55991e+08		2003-06-10	4.6	9.90275e+08	4.55526
				2002-08-28	297	7.26632e+08		2003-06-11	4.64286	1.10247e+09	5.11863
				2002-08-29	278	6.80147e+08		2003-06-12	4.68571	1.13662e+09	5.32588
				2002-08-30	264	6.45895e+08		2003-06-13	4.72857	1.0976e+09	5.19006
				2002-08-31	255	6.23876e+08		2003-06-14	4.77143	1.05857e+09	5.05089
				2002-09-01	250	611642880		2003-06-15	4.81429	9.92714e+08	4.77921
				2002-09-02	246	6.01857e+08		2003-06-16	4.85714	9.19541e+08	4.46634
				2002-09-03	237	5.79837e+08		2003-06-17	4.9	8.61003e+08	4.21891
				2002-09-04	229	5.60265e+08		2003-06-18	4.94286	8.34173e+08	4.1232
				2002-09-05	226	5.52925e+08		2003-06-19	4.98571	8.00025e+08	3.9887
				2002-09-06	223	5.45585e+08		2003-06-20	5.02857	7.70756e+08	3.8758
				2002-09-07	225	550478592		2003-06-21	5.07143	7.43926e+08	3.77277
				2002-09-08	220	5.38246e+08		2003-06-22	5.11429	7.21974e+08	3.69238
				2002-09-09	217	5.30906e+08		2003-06-23	5.15714	7.00022e+08	3.61011
				2002-09-10	218	5.33353e+08		2003-06-24	5.2	7.17096e+08	3.7289
				2002-09-11	213	5.2112e+08		2003-06-25	5.24286	7.60999e+08	3.98981
				2002-09-12	210	5.1378e+08		2003-06-26	5.28571	8.09782e+08	4.28027
				2002-09-13	207	5.0644e+08		2003-06-27	5.32857	8.24416e+08	4.39296
				2002-09-14	214	5.23566e+08		2003-06-28	5.37143	1.19272e+09	6.40661
				2002-09-15	213	5.2112e+08		2003-06-29	5.41429	1.16833e+09	6.32567
				2002-09-16	208	5.08887e+08		2003-06-30	5.45714	1.0976e+09	5.98973
				2002-09-17	206	5.03994e+08		2003-07-01	5.5	1.07564e+09	5.91604
				2002-09-18	209	5.11333e+08		2003-07-02	5.54286	9.87836e+08	5.47543
				2002-09-19	264	6.45895e+08		2003-07-03	5.58571	9.56128e+08	5.34066
				2002-09-20	285	6.97273e+08		2003-07-04	5.62857	9.12224e+08	5.13452
				2002-09-21	255	6.23876e+08		2003-07-05	5.67143	8.78076e+08	4.97995
				2002-09-22	228	5.57818e+08		2003-07-06	5.71429	8.70759e+08	4.97577
				2002-09-23	211	5.16227e+08		2003-07-07	5.75714	8.90272e+08	5.12542
				2002-09-24	204	4.99101e+08		2003-07-08	5.8	9.34176e+08	5.41822
				2002-09-25	203	4.96654e+08		2003-07-09	5.66786	1.07564e+09	6.09659
				2002-09-26	204	4.99101e+08		2003-07-10	5.53571	1.22687e+09	6.79159
				2002-09-27	203	4.96654e+08		2003-07-11	5.40357	1.21467e+09	6.56357
				2002-09-28	201	4.91761e+08		2003-07-12	5.27143	1.24882e+09	6.58306
				2002-09-29	204	4.99101e+08		2003-07-13	5.13929	1.20004e+09	6.16734
				2002-09-30	203	4.96654e+08		2003-07-14	5.00714	1.13662e+09	5.69122
				2002-10-01	196	4.79528e+08		2003-07-15	4.875	1.06833e+09	5.20809
				2002-10-02	208	5.08887e+08		2003-07-16	4.74286	9.85397e+08	4.6736
				2002-10-03	242	5.9207e+08		2003-07-17	4.61071	9.36615e+08	4.31846
				2002-10-04	281	6.87487e+08		2003-07-18	4.47857	8.90272e+08	3.98715
				2002-10-05	268	6.55681e+08		2003-07-19	4.34643	8.36612e+08	3.63627
				2002-10-06	256	6.26322e+08		2003-07-20	4.21429	8.00025e+08	3.37153
				2002-10-07	244	5.96963e+08		2003-07-21	4.08214	7.82951e+08	3.19612
				2002-10-08	242	5.9207e+08		2003-07-22	3.95	7.46365e+08	2.94814
				2002-10-09	241	5.89624e+08		2003-07-23	3.81786	7.07339e+08	2.70052
				2002-10-10	234	5.72498e+08		2003-07-24	3.68571	6.73192e+08	2.48119
				2002-10-11	222	5.43139e+08		2003-07-25	3.55357	6.46362e+08	2.29689
				2002-10-12	216	5.28459e+08		2003-07-26	3.42143	6.19532e+08	2.11968
				2002-10-13	210	5.1378e+08		2003-07-27	3.28929	5.92702e+08	1.94956
				2002-10-14	207	5.0644e+08		2003-07-28	3.15714	5.63432e+08	1.77884
				2002-10-15	208	5.08887e+08		2003-07-29	3.025	5.4392e+08	1.64536
				2002-10-16	203	4.96654e+08		2003-07-30	2.89286	5.24407e+08	1.51703
				2002-10-17	200	4.89314e+08		2003-07-31	2.76071	5.17089e+08	1.42754
				2002-10-18	203	4.96654e+08		2003-08-01	2.62857	5.12211e+08	1.34638
				2002-10-19	201	4.91761e+08		2003-08-02	2.49643	5.21968e+08	1.30305
				2002-10-20	196	4.79528e+08		2003-08-03	2.36429	5.07333e+08	1.19948
				2002-10-21	197	4.81975e+08		2003-08-04	2.23214	4.82942e+08	1.078
				2002-10-22	198	4.84421e+08		2003-08-05	2.1	4.65868e+08	0.978323
				2002-10-23	195	4.77081e+08		2003-08-06	2.06786	4.65868e+08	0.963349
				2002-10-24	199	4.86868e+08		2003-08-07	2.03571	4.58551e+08	0.933479
				2002-10-25	206	5.03994e+08		2003-08-08	2.00357	4.51234e+08	0.904079
				2002-10-26	208	5.08887e+08		2003-08-09	1.97143	4.43916e+08	0.875149
				2002-10-27	203	4.96654e+08		2003-08-10	1.93929	4.39038e+08	0.85142
				2002-10-28	204	4.99101e+08		2003-08-11	1.90714	4.36599e+08	0.832657
				2002-10-29	204	4.99101e+08		2003-08-12	1.875	4.29282e+08	0.804903
				2002-10-30	200	4.89314e+08		2003-08-13	1.84286	4.24404e+08	0.782115
				2002-10-31	197	4.81975e+08		2003-08-14	1.81071	4.17086e+08	0.755224
				2002-11-01	195	4.77081e+08		2003-08-15	1.77857	4.12208e+08	0.733141
				2002-11-02	193	4.72188e+08		2003-08-16	1.74643	4.0733e+08	0.711372
				2002-11-03	192	4.69742e+08		2003-08-17	1.71429	4.00013e+08	0.685736
				2002-11-04	192	4.69742e+08		2003-08-18	1.68214	3.92695e+08	0.66057
				2002-11-05	197	4.81975e+08		2003-08-19	1.65	3.82939e+08	0.631849
				2002-11-06	202	4.94207e+08		2003-08-20	1.61786	3.75622e+08	0.607702
				2002-11-07	198	4.84421e+08		2003-08-21	1.58571	3.68304e+08	0.584025
				2002-11-08	198	4.84421e+08		2003-08-22	1.55357	3.58548e+08	0.55703
				2002-11-09	197	4.81975e+08		2003-08-23	1.52143	3.51231e+08	0.534372
				2002-11-10	197	4.81975e+08		2003-08-24	1.48929	3.48791e+08	0.51945
				2002-11-11	202	4.94207e+08		2003-08-25	1.45714	3.92695e+08	0.572213
				2002-11-12	199	4.86868e+08		2003-08-26	1.425	3.85378e+08	0.549164
				2002-11-13	194	4.74635e+08		2003-08-27	1.39286	3.82939e+08	0.533379
				2002-11-14	194	4.74635e+08		2003-08-28	1.36071	3.73182e+08	0.507795
				2002-11-15	192	4.69742e+08		2003-08-29	1.32857	3.63426e+08	0.482837
				2002-11-16	191	4.67295e+08		2003-08-30	1.29643	3.51231e+08	0.455345
				2002-11-17	189	4.62402e+08		2003-08-31	1.26429	3.43913e+08	0.434805
				2002-11-18	188	4.59955e+08		2003-09-01	1.23214	3.43913e+08	0.42375
				2002-11-19	188	4.59955e+08		2003-09-02	1.2	3.39035e+08	0.406842
				2002-11-20	188	4.59955e+08		2003-09-03	1.21143	3.36596e+08	0.407762
				2002-11-21	191	4.67295e+08		2003-09-04	1.22286	3.34157e+08	0.408626
				2002-11-22	189	4.62402e+08		2003-09-05	1.23429	3.2684e+08	0.403413
				2002-11-23	190	4.64849e+08		2003-09-06	1.24571	3.244e+08	0.40411
				2002-11-24	187	4.57509e+08		2003-09-07	1.25714	3.21961e+08	0.404751
				2002-11-25	184	4.50169e+08		2003-09-08	1.26857	3.17083e+08	0.402243
				2002-11-26	163	3.98791e+08		2003-09-09	1.28	3.12205e+08	0.399622
				2002-11-27	152	3.71879e+08		2003-09-10	1.29143	3.09766e+08	0.40004
				2002-11-28	156	3.81665e+08		2003-09-11	1.30286	3.07327e+08	0.400403
				2002-11-29	158	3.86558e+08		2003-09-12	1.31429	3.68304e+08	0.484057
				2002-11-30	154	3.76772e+08		2003-09-13	1.32571	4.02452e+08	0.533536
				2002-12-01	149	3.64539e+08		2003-09-14	1.33714	3.63426e+08	0.485953
				2002-12-02	144	3.52306e+08		2003-09-15	1.34857	3.48791e+08	0.47037
				2002-12-03	139	3.40073e+08		2003-09-16	1.36	3.41474e+08	0.464405
				2002-12-04	144	3.52306e+08		2003-09-17	1.37143	3.31718e+08	0.454927
				2002-12-05	153	3.74325e+08		2003-09-18	1.38286	3.2684e+08	0.451972
				2002-12-06	149	3.64539e+08		2003-09-19	1.39429	3.97573e+08	0.554331
				2002-12-07	160	3.91451e+08		2003-09-20	1.40571	3.87817e+08	0.54516
				2002-12-08	157	3.84112e+08		2003-09-21	1.41714	3.65865e+08	0.518483
				2002-12-09	160	3.91451e+08		2003-09-22	1.42857	3.68304e+08	0.526149
				2002-12-10	168	4.11024e+08		2003-09-23	1.44	3.5367e+08	0.509284
				2002-12-11	166	4.06131e+08		2003-09-24	1.45143	3.41474e+08	0.495625
				2002-12-12	168	4.11024e+08		2003-09-25	1.46286	3.2684e+08	0.47812
				2002-12-13	161	3.93898e+08		2003-09-26	1.47429	3.29279e+08	0.485451
				2002-12-14	168	4.11024e+08		2003-09-27	1.48571	3.46352e+08	0.514581
				2002-12-15	171	4.18364e+08		2003-09-28	1.49714	3.31718e+08	0.496629
				2002-12-16	163	3.98791e+08		2003-09-29	1.50857	3.244e+08	0.489381
				2002-12-17	171	4.18364e+08		2003-09-30	1.52	3.14644e+08	0.478259
				2002-12-18	177	4.33043e+08		2003-10-01	1.53143	3.19522e+08	0.489325
				2002-12-19	176	4.30597e+08		2003-10-02	1.54286	3.2684e+08	0.504267
				2002-12-20	172	4.2081e+08		2003-10-03	1.55429	3.34157e+08	0.519375
				2002-12-21	160	3.91451e+08		2003-10-04	1.56571	3.34157e+08	0.523194
				2002-12-22	147	3.59646e+08		2003-10-05	1.57714	3.31718e+08	0.523166
				2002-12-23	138	3.37627e+08		2003-10-06	1.58857	3.2684e+08	0.519208
				2002-12-24	133	3.25394e+08		2003-10-07	1.6	3.21961e+08	0.515138
				2002-12-25	148	3.62093e+08		2003-10-08	1.60714	3.17083e+08	0.509598
				2002-12-26	162	3.96345e+08		2003-10-09	1.61429	3.09766e+08	0.500051
				2002-12-27	152	3.71879e+08		2003-10-10	1.62143	3.17083e+08	0.514128
				2002-12-28	138	3.37627e+08		2003-10-11	1.62857	3.19522e+08	0.520365
				2002-12-29	141	3.44967e+08		2003-10-12	1.63571	3.29279e+08	0.538606
				2002-12-30	149	3.64539e+08		2003-10-13	1.64286	3.34157e+08	0.548972
				2002-12-31	154	3.76772e+08		2003-10-14	1.65	3.36596e+08	0.555383
				2003-01-01	144	3.52306e+08		2003-10-15	1.65714	3.2684e+08	0.54162
				2003-01-02	133	3.25394e+08		2003-10-16	1.66429	3.17083e+08	0.527717
				2003-01-03	137	3.3518e+08		2003-10-17	1.67143	3.17083e+08	0.529982
				2003-01-04	144	3.52306e+08		2003-10-18	1.67857	3.17083e+08	0.532247
				2003-01-05	135	3.30287e+08		2003-10-19	1.68571	3.29279e+08	0.55507
				2003-01-06	141	3.44967e+08		2003-10-20	1.69286	3.2684e+08	0.553293
				2003-01-07	145	3.54753e+08		2003-10-21	1.7	3.21961e+08	0.547334
				2003-01-08	159	3.89005e+08		2003-10-22	1.70714	3.17083e+08	0.541306
				2003-01-09	140	3.4252e+08		2003-10-23	1.71429	3.19522e+08	0.547752
				2003-01-10	107	2.61783e+08		2003-10-24	1.72143	3.2684e+08	0.562631
				2003-01-11	103	2.51997e+08		2003-10-25	1.72857	3.2684e+08	0.564965
				2003-01-12	102	2.4955e+08		2003-10-26	1.73571	3.19522e+08	0.554599
				2003-01-13	99	2.42211e+08		2003-10-27	1.74286	3.2684e+08	0.569635
				2003-01-14	96	2.34871e+08		2003-10-28	1.75	3.34157e+08	0.584774
				2003-01-15	95	2.32424e+08		2003-10-29	1.75714	3.34157e+08	0.587161
				2003-01-16	95	2.32424e+08		2003-10-30	1.76429	3.34157e+08	0.589548
				2003-01-17	92	2.25085e+08		2003-10-31	1.77143	3.31718e+08	0.587614
				2003-01-18	89	2.17745e+08		2003-11-01	1.77857	3.244e+08	0.576969
				2003-01-19	88	2.15298e+08		2003-11-02	1.78571	3.2684e+08	0.583642
				2003-01-20	87	2.12852e+08		2003-11-03	1.79286	3.58548e+08	0.642825
				2003-01-21	85	2.07959e+08		2003-11-04	1.8	4.56112e+08	0.821001
				2003-01-22	85	2.07959e+08		2003-11-05	1.82143	4.48795e+08	0.817447
				2003-01-23	82	2.00619e+08		2003-11-06	1.84286	4.02452e+08	0.741661
				2003-01-24	86	2.10405e+08		2003-11-07	1.86429	3.82939e+08	0.713907
				2003-01-25	88	2.15298e+08		2003-11-08	1.88571	3.5367e+08	0.66692
				2003-01-26	86	2.10405e+08		2003-11-09	1.90714	3.29279e+08	0.627981
				2003-01-27	89	2.17745e+08		2003-11-10	1.92857	3.31718e+08	0.639741
				2003-01-28	93	2.27531e+08		2003-11-11	1.95	3.5367e+08	0.689656
				2003-01-29	92	2.25085e+08		2003-11-12	1.97143	3.46352e+08	0.682809
				2003-01-30	100	2.44657e+08		2003-11-13	1.99286	3.31718e+08	0.661066
				2003-01-31	105	2.5689e+08		2003-11-14	2.01429	3.2684e+08	0.658348
				2003-02-01	112	2.74016e+08		2003-11-15	2.03571	3.31718e+08	0.675283
				2003-02-02	120	2.93589e+08		2003-11-16	2.05714	3.36596e+08	0.692426
				2003-02-03	139	3.40073e+08		2003-11-17	2.07857	3.34157e+08	0.694569
				2003-02-04	132	3.22947e+08		2003-11-18	2.1	4.12208e+08	0.865637
				2003-02-05	126	3.08268e+08		2003-11-19	2.12143	4.36599e+08	0.926214
				2003-02-06	125	305821440		2003-11-20	2.14286	3.87817e+08	0.831037
				2003-02-07	124	3.03375e+08		2003-11-21	2.16429	3.63426e+08	0.786558
				2003-02-08	123	3.00928e+08		2003-11-22	2.18571	3.51231e+08	0.76769
				2003-02-09	123	3.00928e+08		2003-11-23	2.20714	3.43913e+08	0.759066
				2003-02-10	123	3.00928e+08		2003-11-24	2.22857	3.2684e+08	0.728385
				2003-02-11	120	2.93589e+08		2003-11-25	2.25	3.09766e+08	0.696973
				2003-02-12	118	2.88695e+08		2003-11-26	2.27143	2.90253e+08	0.659289
				2003-02-13	121	2.96035e+08		2003-11-27	2.29286	3.19522e+08	0.732619
				2003-02-14	123	3.00928e+08		2003-11-28	2.31429	3.31718e+08	0.76769
				2003-02-15	126	3.08268e+08		2003-11-29	2.33571	3.09766e+08	0.723524
				2003-02-16	120	2.93589e+08		2003-11-30	2.35714	2.85375e+08	0.672669
				2003-02-17	122	2.98482e+08		2003-12-01	2.37857	3.17083e+08	0.754205
				2003-02-18	134	3.27841e+08		2003-12-02	2.4	2.82936e+08	0.679046
				2003-02-19	141	3.44967e+08		2003-12-03	2.41429	2.87814e+08	0.694865
				2003-02-20	147	3.59646e+08		2003-12-04	2.42857	3.00009e+08	0.728594
				2003-02-21	151	3.69432e+08		2003-12-05	2.44286	3.244e+08	0.792464
				2003-02-22	151	3.69432e+08		2003-12-06	2.45714	3.244e+08	0.797098
				2003-02-23	143	3.4986e+08		2003-12-07	2.47143	3.14644e+08	0.77762
				2003-02-24	125	305821440		2003-12-08	2.48571	3.09766e+08	0.769989
				2003-02-25	119	2.91142e+08		2003-12-09	2.5	3.09766e+08	0.774415
				2003-02-26	122	2.98482e+08		2003-12-10	2.51429	3.17083e+08	0.797238
				2003-02-27	128	3.13161e+08		2003-12-11	2.52857	2.85375e+08	0.721591
				2003-02-28	134	3.27841e+08		2003-12-12	2.54286	2.36593e+08	0.601622
				2003-03-01	132	3.22947e+08		2003-12-13	2.55714	2.41471e+08	0.617476
				2003-03-02	128	3.13161e+08		2003-12-14	2.57143	2.46349e+08	0.633469
				2003-03-03	130	3.18054e+08		2003-12-15	2.58571	2.53666e+08	0.655909
				2003-03-04	131	3.20501e+08		2003-12-16	2.6	2.51227e+08	0.653191
				2003-03-05	130	3.18054e+08		2003-12-17	2.61429	2.41471e+08	0.631274
				2003-03-06	128	3.13161e+08		2003-12-18	2.62857	2.53666e+08	0.666781
				2003-03-07	127	3.10715e+08		2003-12-19	2.64286	2.51227e+08	0.663958
				2003-03-08	123	3.00928e+08		2003-12-20	2.65714	2.4391e+08	0.648104
				2003-03-09	119	2.91142e+08		2003-12-21	2.67143	2.60984e+08	0.6972
				2003-03-10	124	3.03375e+08		2003-12-22	2.68571	2.56106e+08	0.687826
				2003-03-11	130	3.18054e+08		2003-12-23	2.7	2.4391e+08	0.658557
				2003-03-12	155	3.79219e+08		2003-12-24	2.71429	2.34154e+08	0.63556
				2003-03-13	183	4.47723e+08		2003-12-25	2.72857	2.39032e+08	0.652216
				2003-03-14	221	5.40692e+08		2003-12-26	2.74286	2.46349e+08	0.675701
				2003-03-15	285	6.97273e+08		2003-12-27	2.75714	2.58545e+08	0.712845
				2003-03-16	367	8.97892e+08		2003-12-28	2.77143	2.60984e+08	0.723298
				2003-03-17	454	1.11074e+09		2003-12-29	2.78571	2.68301e+08	0.74741
				2003-03-18	379	9.27251e+08		2003-12-30	2.8	2.78058e+08	0.778561
				2003-03-19	342	8.36727e+08		2003-12-31	2.81429	2.92692e+08	0.823719
				2003-03-20	310	7.58437e+08		2004-01-01	2.82857	2.87814e+08	0.814102
				2003-03-21	287	7.02166e+08		2004-01-02	2.84286	2.73179e+08	0.77661
				2003-03-22	265	6.48341e+08		2004-01-03	2.85714	2.58545e+08	0.738699
				2003-03-23	243	5.94517e+08		2004-01-04	2.87143	2.46349e+08	0.707374
				2003-03-24	231	5.65158e+08		2004-01-05	2.88571	2.41471e+08	0.696816
				2003-03-25	223	5.45585e+08		2004-01-06	2.9	2.56106e+08	0.742706
				2003-03-26	213	5.2112e+08		2004-01-07	2.90357	2.78058e+08	0.80736
				2003-03-27	226	5.52925e+08		2004-01-08	2.90714	2.68301e+08	0.77999
				2003-03-28	262	6.41002e+08		2004-01-09	2.91071	2.46349e+08	0.717052
				2003-03-29	284	6.94826e+08		2004-01-10	2.91429	2.65862e+08	0.774798
				2003-03-30	266	6.50788e+08		2004-01-11	2.91786	2.75618e+08	0.804215
				2003-03-31	252	6.16536e+08		2004-01-12	2.92143	2.60984e+08	0.762446
				2003-04-01	250	611642880		2004-01-13	2.925	2.4391e+08	0.713437
				2003-04-02	235	5.74944e+08		2004-01-14	2.92857	2.60984e+08	0.76431
				2003-04-03	221	5.40692e+08		2004-01-15	2.93214	2.46349e+08	0.722331
				2003-04-04	216	5.28459e+08		2004-01-16	2.93571	2.48788e+08	0.730371
				2003-04-05	215	5.26013e+08		2004-01-17	2.93929	2.39032e+08	0.702583
				2003-04-06	203	4.96654e+08		2004-01-18	2.94286	2.29275e+08	0.674725
				2003-04-07	210	5.1378e+08		2004-01-19	2.94643	2.39032e+08	0.70429
				2003-04-08	213	5.2112e+08		2004-01-20	2.95	2.53666e+08	0.748316
				2003-04-09	205	5.01547e+08		2004-01-21	2.95357	2.65862e+08	0.785242
				2003-04-10	204	4.99101e+08		2004-01-22	2.95714	2.36593e+08	0.699639
				2003-04-11	209	5.11333e+08		2004-01-23	2.96071	2.51227e+08	0.743813
				2003-04-12	219	5.35799e+08		2004-01-24	2.96429	2.48788e+08	0.73748
				2003-04-13	227	5.55372e+08		2004-01-25	2.96786	2.58545e+08	0.767324
				2003-04-14	230	5.62711e+08		2004-01-26	2.97143	2.56106e+08	0.760999
				2003-04-15	241	5.89624e+08		2004-01-27	2.975	2.48788e+08	0.740145
				2003-04-16	251	6.14089e+08		2004-01-28	2.97857	2.4391e+08	0.726504
				2003-04-17	262	6.41002e+08		2004-01-29	2.98214	2.34154e+08	0.69828
				2003-04-18	263	6.43448e+08		2004-01-30	2.98571	2.26836e+08	0.677269
				2003-04-19	287	7.02166e+08		2004-01-31	2.98929	2.26836e+08	0.678079
				2003-04-20	345	8.44067e+08		2004-02-01	2.99286	2.34154e+08	0.700789
				2003-04-21	408	9.98201e+08		2004-02-02	2.99643	2.48788e+08	0.745476
				2003-04-22	402	9.83522e+08		2004-02-03	3	2.48788e+08	0.746365
				2003-04-23	398	9.73735e+08		2004-02-04	2.975	2.4391e+08	0.725633
				2003-04-24	391	9.56609e+08		2004-02-05	2.95	2.56106e+08	0.755512
				2003-04-25	375	9.17464e+08		2004-02-06	2.925	2.7074e+08	0.791915
				2003-04-26	356	8.70979e+08		2004-02-07	2.9	2.73179e+08	0.79222
				2003-04-27	339	8.29388e+08		2004-02-08	2.875	2.73179e+08	0.78539
				2003-04-28	324	7.92689e+08		2004-02-09	2.85	2.87814e+08	0.82027
				2003-04-29	309	7.55991e+08		2004-02-10	2.825	2.85375e+08	0.806184
				2003-04-30	310	7.58437e+08		2004-02-11	2.8	2.9757e+08	0.833197
				2003-05-01	318	7.7801e+08		2004-02-12	2.775	2.92692e+08	0.812221
				2003-05-02	305	7.46204e+08		2004-02-13	2.75	2.9757e+08	0.818318
				2003-05-03	290	7.09506e+08		2004-02-14	2.725	2.85375e+08	0.777646
				2003-05-04	288	7.04613e+08		2004-02-15	2.7	2.65862e+08	0.717827
				2003-05-05	337	8.24495e+08		2004-02-16	2.675	2.65862e+08	0.711181
				2003-05-06	403	9.85968e+08		2004-02-17	2.65	2.7074e+08	0.717462
				2003-05-07	571	1.39699e+09		2004-02-18	2.625	2.78058e+08	0.729901
				2003-05-08	684	1.67345e+09		2004-02-19	2.6	2.90253e+08	0.754658
				2003-05-09	830	2.03065e+09		2004-02-20	2.575	2.95131e+08	0.759963
				2003-05-10	1040	2.54443e+09		2004-02-21	2.55	2.90253e+08	0.740145
				2003-05-11	1270	3.10715e+09		2004-02-22	2.525	2.92692e+08	0.739048
				2003-05-12	1340	3.27841e+09		2004-02-23	2.5	2.9757e+08	0.743926
				2003-05-13	1730	4.23257e+09		2004-02-24	2.475	2.80497e+08	0.694229
				2003-05-14	1480	3.62093e+09		2004-02-25	2.45	2.85375e+08	0.699168
				2003-05-15	1240	3.03375e+09		2004-02-26	2.425	2.9757e+08	0.721608
				2003-05-16	1120	2.74016e+09		2004-02-27	2.4	3.39035e+08	0.813684
				2003-05-17	1090	2.66676e+09		2004-02-28	2.375	4.97577e+08	1.18174
				2003-05-18	978	2.39275e+09		2004-02-29	2.35	1.14394e+09	2.68826
				2003-05-19	866	2.11873e+09		2004-03-01	2.325	2.53666e+09	5.89775
				2003-05-20	761	1.86184e+09		2004-03-02	2.3	3.97573e+09	9.14419
				2003-05-21	667	1.63186e+09		2004-03-03	2.32	2.87814e+09	6.67728
				2003-05-22	610	1.49241e+09		2004-03-04	2.34	2.17812e+09	5.09679
				2003-05-23	568	1.38965e+09		2004-03-05	2.36	4.6099e+09	10.8794
				2003-05-24	533	1.30402e+09		2004-03-06	2.38	7.29291e+09	17.3571
				2003-05-25	500	1223285760		2004-03-07	2.4	5.09772e+09	12.2345
				2003-05-26	469	1.14744e+09		2004-03-08	2.42	3.07327e+09	7.43731
				2003-05-27	442	1.08138e+09		2004-03-09	2.44	1.97567e+09	4.82064
				2003-05-28	423	1.0349e+09		2004-03-10	2.46	1.5659e+09	3.85212
				2003-05-29	401	9.81075e+08		2004-03-11	2.48	1.34638e+09	3.33903
				2003-05-30	391	9.56609e+08		2004-03-12	2.5	1.14882e+09	2.87204
				2003-05-31	376	9.19911e+08		2004-03-13	2.52	1.02198e+09	2.5754
				2003-06-01	359	8.78319e+08		2004-03-14	2.54	1.00979e+09	2.56486
				2003-06-02	350	856300032		2004-03-15	2.56	9.85397e+08	2.52262
				2003-06-03	347	8.4896e+08		2004-03-16	2.58	8.9515e+08	2.30949
				2003-06-04	339	8.29388e+08		2004-03-17	2.6	8.34173e+08	2.16885
				2003-06-05	331	8.09815e+08		2004-03-18	2.62	7.95147e+08	2.08328
				2003-06-06	341	8.34281e+08		2004-03-19	2.64	7.73195e+08	2.04123
				2003-06-07	389	9.51716e+08		2004-03-20	2.66	7.8539e+08	2.08914
				2003-06-08	391	9.56609e+08		2004-03-21	2.68	7.41487e+08	1.98718
				2003-06-09	397	9.71289e+08		2004-03-22	2.7	6.97583e+08	1.88347
				2003-06-10	406	9.93308e+08		2004-03-23	2.72	6.73192e+08	1.83108
				2003-06-11	452	1.10585e+09		2004-03-24	2.74	6.68314e+08	1.83118
				2003-06-12	466	1.1401e+09		2004-03-25	2.76	6.58557e+08	1.81762
				2003-06-13	450	1100957184		2004-03-26	2.78	8.31733e+08	2.31222
				2003-06-14	434	1.06181e+09		2004-03-27	2.8	9.65884e+08	2.70448
				2003-06-15	407	9.95755e+08		2004-03-28	2.82	9.34176e+08	2.63438
				2003-06-16	377	9.22357e+08		2004-03-29	2.84	9.31737e+08	2.64613
				2003-06-17	353	8.6364e+08		2004-03-30	2.86	9.2198e+08	2.63686
				2003-06-18	342	8.36727e+08		2004-03-31	2.88	9.17102e+08	2.64125
				2003-06-19	328	8.02475e+08		2004-04-01	2.9	8.58564e+08	2.48983
				2003-06-20	316	7.73117e+08		2004-04-02	2.92	7.92708e+08	2.31471
				2003-06-21	305	7.46204e+08		2004-04-03	2.94	7.36608e+08	2.16563
[truncated: 4,942 more rows]

## Sheet: B
	Raw Nitrate Concentration Data (IDNR)			Raw Discharge Data (USGS)				Interpolated Data
	Date Time	NO3-N (mg/L)		Date	Discharge (cfs)	Discharge (L/day)		Interpolated Date	Interpolated Result (mg/L)	Scaled Discharge (L/day)	Scaled Load (Mg/day)
	1998-10-15 10:10:00	5.5		2004-09-21	134	3.27841e+08		1998-10-15	5.5	#N/A	#N/A
	1999-01-14 09:50:00	6.7		2004-09-22	98	2.39764e+08		1998-10-16	5.51319	#N/A	#N/A
	1999-05-11 08:45:00	7.8		2004-09-23	98	2.39764e+08		1998-10-17	5.52637	#N/A	#N/A
	1999-08-17 09:30:00	6.4		2004-09-24	97	2.37317e+08		1998-10-18	5.53956	#N/A	#N/A
	1999-10-07 09:30:00	5.1		2004-09-25	103	2.51997e+08		1998-10-19	5.55275	#N/A	#N/A
	1999-11-08 11:45:00	4.2		2004-09-26	103	2.51997e+08		1998-10-20	5.56593	#N/A	#N/A
	1999-12-07 10:25:00	4.8		2004-09-27	102	2.4955e+08		1998-10-21	5.57912	#N/A	#N/A
	2000-01-13 10:00:00	5.2		2004-09-28	62	1.51687e+08		1998-10-22	5.59231	#N/A	#N/A
	2000-02-23 09:25:00	3.5		2004-09-29	61	1.49241e+08		1998-10-23	5.60549	#N/A	#N/A
	2000-03-21 09:40:00	5.3		2004-09-30	61	1.49241e+08		1998-10-24	5.61868	#N/A	#N/A
	2000-04-20 10:30:00	3.4		2004-10-01	65	1.59027e+08		1998-10-25	5.63187	#N/A	#N/A
	2000-05-16 12:50:00	3.1		2004-10-02	69	1.68813e+08		1998-10-26	5.64505	#N/A	#N/A
	2000-06-14 13:40:00	5.5		2004-10-03	65	1.59027e+08		1998-10-27	5.65824	#N/A	#N/A
	2000-07-12 11:45:00	3.8		2004-10-04	63	1.54134e+08		1998-10-28	5.67143	#N/A	#N/A
	2000-08-16 11:20:00	5.4		2004-10-05	62	1.51687e+08		1998-10-29	5.68462	#N/A	#N/A
	2000-09-20 09:50:00	4.7		2004-10-06	62	1.51687e+08		1998-10-30	5.6978	#N/A	#N/A
	2000-10-09 09:55:00	4.7		2004-10-07	62	1.51687e+08		1998-10-31	5.71099	#N/A	#N/A
	2000-11-09 09:00:00	5.5		2004-10-08	65	1.59027e+08		1998-11-01	5.72418	#N/A	#N/A
	2000-12-12 13:55:00	5.3		2004-10-09	64	1.56581e+08		1998-11-02	5.73736	#N/A	#N/A
	2001-01-09 10:50:00	5.1		2004-10-10	62	1.51687e+08		1998-11-03	5.75055	#N/A	#N/A
	2001-02-07 10:45:00	5.4		2004-10-11	62	1.51687e+08		1998-11-04	5.76374	#N/A	#N/A
	2001-03-08 09:50:00	5.6		2004-10-12	62	1.51687e+08		1998-11-05	5.77692	#N/A	#N/A
	2001-04-09 10:50:00	10		2004-10-13	63	1.54134e+08		1998-11-06	5.79011	#N/A	#N/A
	2001-05-03 09:30:00	6.3		2004-10-14	61	1.49241e+08		1998-11-07	5.8033	#N/A	#N/A
	2001-06-07 10:35:00	7.3		2004-10-15	63	1.54134e+08		1998-11-08	5.81648	#N/A	#N/A
	2001-07-05 10:45:00	6.9		2004-10-16	62	1.51687e+08		1998-11-09	5.82967	#N/A	#N/A
	2001-08-01 09:50:00	4.9		2004-10-17	61	1.49241e+08		1998-11-10	5.84286	#N/A	#N/A
	2001-09-12 08:40:00	5.4		2004-10-18	61	1.49241e+08		1998-11-11	5.85604	#N/A	#N/A
	2001-10-02 11:10:00	5.4		2004-10-19	61	1.49241e+08		1998-11-12	5.86923	#N/A	#N/A
	2001-11-06 10:50:00	5.2		2004-10-20	60	1.46794e+08		1998-11-13	5.88242	#N/A	#N/A
	2001-12-04 10:45:00	5.6		2004-10-21	61	1.49241e+08		1998-11-14	5.8956	#N/A	#N/A
	2002-01-02 13:20:00	5.8		2004-10-22	62	1.51687e+08		1998-11-15	5.90879	#N/A	#N/A
	2002-02-05 11:30:00	5.2		2004-10-23	64	1.56581e+08		1998-11-16	5.92198	#N/A	#N/A
	2002-03-05 12:25:00	6		2004-10-24	62	1.51687e+08		1998-11-17	5.93516	#N/A	#N/A
	2002-04-02 10:30:00	4.6		2004-10-25	61	1.49241e+08		1998-11-18	5.94835	#N/A	#N/A
	2002-05-07 13:00:00	5.9		2004-10-26	63	1.54134e+08		1998-11-19	5.96154	#N/A	#N/A
	2002-06-04 10:40:00	6.2		2004-10-27	67	1.6392e+08		1998-11-20	5.97473	#N/A	#N/A
	2002-07-01 12:15:00	6.1		2004-10-28	63	1.54134e+08		1998-11-21	5.98791	#N/A	#N/A
	2002-08-06 11:00:00	6.2		2004-10-29	64	1.56581e+08		1998-11-22	6.0011	#N/A	#N/A
	2002-09-11 09:15:00	4.5		2004-10-30	65	1.59027e+08		1998-11-23	6.01429	#N/A	#N/A
	2002-10-01 13:30:00	4.2		2004-10-31	62	1.51687e+08		1998-11-24	6.02747	#N/A	#N/A
	2002-11-05 12:15:00	4.3		2004-11-01	62	1.51687e+08		1998-11-25	6.04066	#N/A	#N/A
	2002-12-03 10:50:00	4.2		2004-11-02	64	1.56581e+08		1998-11-26	6.05385	#N/A	#N/A
	2003-01-07 10:30:00	4.2		2004-11-03	62	1.51687e+08		1998-11-27	6.06703	#N/A	#N/A
	2003-02-04 11:20:00	3.6		2004-11-04	61	1.49241e+08		1998-11-28	6.08022	#N/A	#N/A
	2003-03-04 10:15:00	3.8		2004-11-05	59	1.44348e+08		1998-11-29	6.09341	#N/A	#N/A
	2003-04-01 10:40:00	3.7		2004-11-06	58	1.41901e+08		1998-11-30	6.10659	#N/A	#N/A
	2003-05-06 10:45:00	6.2		2004-11-07	56	1.37008e+08		1998-12-01	6.11978	#N/A	#N/A
	2003-06-03 11:15:00	5.7		2004-11-08	55	1.34561e+08		1998-12-02	6.13297	#N/A	#N/A
	2003-07-08 11:00:00	5		2004-11-09	54	1.32115e+08		1998-12-03	6.14615	#N/A	#N/A
	2003-08-05 10:20:00	3.2		2004-11-10	54	1.32115e+08		1998-12-04	6.15934	#N/A	#N/A
	2003-09-02 12:20:00	2.7		2004-11-11	54	1.32115e+08		1998-12-05	6.17253	#N/A	#N/A
	2003-10-07 11:25:00	2.7		2004-11-12	53	1.29668e+08		1998-12-06	6.18571	#N/A	#N/A
	2003-11-04 12:10:00	2.6		2004-11-13	52	1.27222e+08		1998-12-07	6.1989	#N/A	#N/A
	2003-12-02 10:45:00	3.3		2004-11-14	52	1.27222e+08		1998-12-08	6.21209	#N/A	#N/A
	2004-01-06 12:10:00	3.6		2004-11-15	52	1.27222e+08		1998-12-09	6.22527	#N/A	#N/A
	2004-02-03 12:30:00	3.3		2004-11-16	52	1.27222e+08		1998-12-10	6.23846	#N/A	#N/A
	2004-03-02 11:30:00	3		2004-11-17	54	1.32115e+08		1998-12-11	6.25165	#N/A	#N/A
	2004-04-06 12:40:00	4.9		2004-11-18	54	1.32115e+08		1998-12-12	6.26484	#N/A	#N/A
	2004-05-04 11:20:00	2.4		2004-11-19	56	1.37008e+08		1998-12-13	6.27802	#N/A	#N/A
	2004-06-01 11:20:00	9.3		2004-11-20	57	1.39455e+08		1998-12-14	6.29121	#N/A	#N/A
	2004-07-06 12:40:00	2.3		2004-11-21	55	1.34561e+08		1998-12-15	6.3044	#N/A	#N/A
	2004-08-03 12:00:00	6.6		2004-11-22	54	1.32115e+08		1998-12-16	6.31758	#N/A	#N/A
	2004-09-07 09:50:00	4.4		2004-11-23	54	1.32115e+08		1998-12-17	6.33077	#N/A	#N/A
	2004-10-05 10:35:00	4.4		2004-11-24	53	1.29668e+08		1998-12-18	6.34396	#N/A	#N/A
	2004-11-09 11:35:00	3.8		2004-11-25	52	1.27222e+08		1998-12-19	6.35714	#N/A	#N/A
	2004-12-07 10:45:00	3.9		2004-11-26	52	1.27222e+08		1998-12-20	6.37033	#N/A	#N/A
	2005-01-11 11:40:00	4		2004-11-27	56	1.37008e+08		1998-12-21	6.38352	#N/A	#N/A
	2005-02-08 10:55:00	2.5		2004-11-28	55	1.34561e+08		1998-12-22	6.3967	#N/A	#N/A
	2005-03-01 11:35:00	5.2		2004-11-29	54	1.32115e+08		1998-12-23	6.40989	#N/A	#N/A
	2005-04-05 09:45:00	3.1		2004-11-30	53	1.29668e+08		1998-12-24	6.42308	#N/A	#N/A
	2005-04-05 09:50:00	3.1		2004-12-01	52	1.27222e+08		1998-12-25	6.43626	#N/A	#N/A
	2005-04-14 10:00:00	3.8		2004-12-02	52	1.27222e+08		1998-12-26	6.44945	#N/A	#N/A
	2005-04-21 10:00:00	3.3		2004-12-03	51	1.24775e+08		1998-12-27	6.46264	#N/A	#N/A
	2005-04-28 11:15:00	3.1		2004-12-04	52	1.27222e+08		1998-12-28	6.47582	#N/A	#N/A
	2005-05-03 11:50:00	2.9		2004-12-05	51	1.24775e+08		1998-12-29	6.48901	#N/A	#N/A
	2005-05-05 11:35:00	2.6		2004-12-06	55	1.34561e+08		1998-12-30	6.5022	#N/A	#N/A
	2005-05-12 10:10:00	2.6		2004-12-07	55	1.34561e+08		1998-12-31	6.51538	#N/A	#N/A
	2005-05-19 10:00:00	3.4		2004-12-08	54	1.32115e+08		1999-01-01	6.52857	#N/A	#N/A
	2005-05-26 09:43:00	3		2004-12-09	54	1.32115e+08		1999-01-02	6.54176	#N/A	#N/A
	2005-06-02 10:30:00	2.5		2004-12-10	55	1.34561e+08		1999-01-03	6.55495	#N/A	#N/A
	2005-06-07 11:20:00	2.4		2004-12-11	54	1.32115e+08		1999-01-04	6.56813	#N/A	#N/A
	2005-06-09 10:00:00	2.3		2004-12-12	53	1.29668e+08		1999-01-05	6.58132	#N/A	#N/A
	2005-06-16 09:45:00	2.2		2004-12-13	51	1.24775e+08		1999-01-06	6.59451	#N/A	#N/A
	2005-06-23 10:50:00	1.8		2004-12-14	42	1.02756e+08		1999-01-07	6.60769	#N/A	#N/A
	2005-06-30 10:05:00	3.6		2004-12-15	50	1.22329e+08		1999-01-08	6.62088	#N/A	#N/A
	2005-07-06 09:40:00	3.4		2004-12-16	46	1.12542e+08		1999-01-09	6.63407	#N/A	#N/A
	2005-07-07 10:10:00	3.2		2004-12-17	46	1.12542e+08		1999-01-10	6.64725	#N/A	#N/A
	2005-07-14 08:40:00	2.3		2004-12-18	46	1.12542e+08		1999-01-11	6.66044	#N/A	#N/A
	2005-07-21 11:00:00	2.1		2004-12-19	32	7.82903e+07		1999-01-12	6.67363	#N/A	#N/A
	2005-07-28 09:30:00	4.9		2004-12-20	42	1.02756e+08		1999-01-13	6.68681	#N/A	#N/A
	2005-08-02 14:50:00	4.4		2004-12-21	44	1.07649e+08		1999-01-14	6.7	#N/A	#N/A
	2005-08-04 09:20:00	4		2004-12-22	42	1.02756e+08		1999-01-15	6.7094	#N/A	#N/A
	2005-08-11 09:40:00	2.9		2004-12-23	42	1.02756e+08		1999-01-16	6.7188	#N/A	#N/A
	2005-08-18 09:55:00	2.8		2004-12-24	42	1.02756e+08		1999-01-17	6.72821	#N/A	#N/A
	2005-08-25 10:00:00	4.4		2004-12-25	41	1.00309e+08		1999-01-18	6.73761	#N/A	#N/A
	2005-09-01 09:45:00	3.7		2004-12-26	43	1.05203e+08		1999-01-19	6.74701	#N/A	#N/A
	2005-09-05 07:40:00	3.1		2004-12-27	42	1.02756e+08		1999-01-20	6.75641	#N/A	#N/A
	2005-09-08 09:50:00	3		2004-12-28	43	1.05203e+08		1999-01-21	6.76581	#N/A	#N/A
	2005-09-15 09:30:00	2.7		2004-12-29	43	1.05203e+08		1999-01-22	6.77521	#N/A	#N/A
	2005-09-22 09:45:00	3.3		2004-12-30	46	1.12542e+08		1999-01-23	6.78462	#N/A	#N/A
	2005-09-29 10:15:00	3.5		2004-12-31	47	1.14989e+08		1999-01-24	6.79402	#N/A	#N/A
	2005-10-06 13:45:00	3.3		2005-01-01	47	1.14989e+08		1999-01-25	6.80342	#N/A	#N/A
	2005-10-11 11:30:00	3.7		2005-01-02	50	1.22329e+08		1999-01-26	6.81282	#N/A	#N/A
	2005-10-13 13:35:00	3.4		2005-01-03	49	1.19882e+08		1999-01-27	6.82222	#N/A	#N/A
	2005-10-20 13:45:00	3		2005-01-04	49	1.19882e+08		1999-01-28	6.83162	#N/A	#N/A
	2005-10-27 15:00:00	3.4		2005-01-05	45	1.10096e+08		1999-01-29	6.84103	#N/A	#N/A
	2005-11-01 09:50:00	3.3		2005-01-06	44	1.07649e+08		1999-01-30	6.85043	#N/A	#N/A
	2005-12-06 11:30:00	4.6		2005-01-07	47	1.14989e+08		1999-01-31	6.85983	#N/A	#N/A
	2006-01-03 11:10:00	4.1		2005-01-08	48	1.17435e+08		1999-02-01	6.86923	#N/A	#N/A
	2006-02-07 09:55:00	5.9		2005-01-09	46	1.12542e+08		1999-02-02	6.87863	#N/A	#N/A
	2006-03-07 10:50:00	4.4		2005-01-10	44	1.07649e+08		1999-02-03	6.88803	#N/A	#N/A
	2006-04-04 10:35:00	9		2005-01-11	43	1.05203e+08		1999-02-04	6.89744	#N/A	#N/A
	2006-05-02 10:20:00	9.5		2005-01-12	44	1.07649e+08		1999-02-05	6.90684	#N/A	#N/A
	2006-05-04 10:00:00	9.9		2005-01-13	42	1.02756e+08		1999-02-06	6.91624	#N/A	#N/A
	2006-05-11 10:00:00	8.4		2005-01-14	23	5.62711e+07		1999-02-07	6.92564	#N/A	#N/A
	2006-05-18 09:45:00	7.5		2005-01-15	23	5.62711e+07		1999-02-08	6.93504	#N/A	#N/A
	2006-05-25 09:45:00	6.7		2005-01-16	22	5.38246e+07		1999-02-09	6.94444	#N/A	#N/A
	2006-06-01 09:40:00	9.1		2005-01-17	22	5.38246e+07		1999-02-10	6.95385	#N/A	#N/A
	2006-06-05 09:30:00	7.7		2005-01-18	21	5.1378e+07		1999-02-11	6.96325	#N/A	#N/A
	2006-06-08 09:45:00	8.3		2005-01-19	21	5.1378e+07		1999-02-12	6.97265	#N/A	#N/A
	2006-06-15 09:40:00	8.9		2005-01-20	21	5.1378e+07		1999-02-13	6.98205	#N/A	#N/A
	2006-06-22 10:00:00	8.3		2005-01-21	22	5.38246e+07		1999-02-14	6.99145	#N/A	#N/A
	2006-06-29 09:45:00	8.1		2005-01-22	30	7.33971e+07		1999-02-15	7.00085	#N/A	#N/A
	2006-07-06 10:30:00	7.2		2005-01-23	30	7.33971e+07		1999-02-16	7.01026	#N/A	#N/A
	2006-07-06 10:55:00	7.2		2005-01-24	33	8.07369e+07		1999-02-17	7.01966	#N/A	#N/A
	2006-07-13 09:40:00	6.8		2005-01-25	33	8.07369e+07		1999-02-18	7.02906	#N/A	#N/A
	2006-07-20 10:20:00	5.9		2005-01-26	33	8.07369e+07		1999-02-19	7.03846	#N/A	#N/A
	2006-07-27 08:30:00	5.3		2005-01-27	32	7.82903e+07		1999-02-20	7.04786	#N/A	#N/A
	2006-08-01 11:30:00	6		2005-01-28	34	8.31834e+07		1999-02-21	7.05726	#N/A	#N/A
	2006-08-03 09:35:00	8.3		2005-01-29	34	8.31834e+07		1999-02-22	7.06667	#N/A	#N/A
	2006-08-03 09:45:00	6		2005-01-30	33	8.07369e+07		1999-02-23	7.07607	#N/A	#N/A
	2006-08-10 09:30:00	5		2005-01-31	35	8.563e+07		1999-02-24	7.08547	#N/A	#N/A
	2006-08-17 10:00:00	5.2		2005-02-01	35	8.563e+07		1999-02-25	7.09487	#N/A	#N/A
	2006-08-24 10:11:00	4.6		2005-02-02	35	8.563e+07		1999-02-26	7.10427	#N/A	#N/A
	2006-08-31 09:50:00	4.4		2005-02-03	35	8.563e+07		1999-02-27	7.11368	#N/A	#N/A
	2006-09-07 09:50:00	4.2		2005-02-04	38	9.29697e+07		1999-02-28	7.12308	#N/A	#N/A
	2006-09-07 09:55:00	4.2		2005-02-05	40	9.78629e+07		1999-03-01	7.13248	#N/A	#N/A
	2006-09-14 10:00:00	6.1		2005-02-06	366	8.95445e+08		1999-03-02	7.14188	#N/A	#N/A
	2006-09-21 09:45:00	5.4		2005-02-07	1120	2.74016e+09		1999-03-03	7.15128	#N/A	#N/A
	2006-09-28 09:40:00	4.9		2005-02-08	268	6.55681e+08		1999-03-04	7.16068	#N/A	#N/A
	2006-10-04 12:50:00	3.9		2005-02-09	166	4.06131e+08		1999-03-05	7.17009	#N/A	#N/A
	2006-11-08 11:00:00	5.4		2005-02-10	122	2.98482e+08		1999-03-06	7.17949	#N/A	#N/A
	2006-11-16 09:10:00	5.1		2005-02-11	107	2.61783e+08		1999-03-07	7.18889	#N/A	#N/A
	2006-12-07 10:10:00	6.8		2005-02-12	98	2.39764e+08		1999-03-08	7.19829	#N/A	#N/A
	2007-01-04 09:15:00	8.5		2005-02-13	292	7.14399e+08		1999-03-09	7.20769	#N/A	#N/A
	2007-01-11 00:15:00	8.1		2005-02-14	1400	3425200128		1999-03-10	7.21709	#N/A	#N/A
	2007-02-08 09:53:00	6.7		2005-02-15	760	1.85939e+09		1999-03-11	7.2265	#N/A	#N/A
	2007-02-21 10:15:00	6.1		2005-02-16	284	6.94826e+08		1999-03-12	7.2359	#N/A	#N/A
	2007-03-13 11:35:00	3.2		2005-02-17	172	4.2081e+08		1999-03-13	7.2453	#N/A	#N/A
	2007-03-22 10:35:00	4.8		2005-02-18	134	3.27841e+08		1999-03-14	7.2547	#N/A	#N/A
	2007-04-05 10:00:00	9.6		2005-02-19	119	2.91142e+08		1999-03-15	7.2641	#N/A	#N/A
	2007-04-10 10:30:00	9.5		2005-02-20	111	2.71569e+08		1999-03-16	7.2735	#N/A	#N/A
	2007-05-08 09:40:00	7.3		2005-02-21	102	2.4955e+08		1999-03-17	7.28291	#N/A	#N/A
	2007-05-17 10:25:00	6.4		2005-02-22	95	2.32424e+08		1999-03-18	7.29231	#N/A	#N/A
	2007-06-13 10:00:00	9		2005-02-23	89	2.17745e+08		1999-03-19	7.30171	#N/A	#N/A
	2007-06-14 10:00:00	9		2005-02-24	86	2.10405e+08		1999-03-20	7.31111	#N/A	#N/A
	2007-07-12 10:10:00	7.1		2005-02-25	84	2.05512e+08		1999-03-21	7.32051	#N/A	#N/A
	2007-07-12 10:10:00	7.1		2005-02-26	90	2.20191e+08		1999-03-22	7.32991	#N/A	#N/A
	2007-08-02 10:55:00	6.5		2005-02-27	90	2.20191e+08		1999-03-23	7.33932	#N/A	#N/A
	2007-08-16 10:00:00	6.2		2005-02-28	84	2.05512e+08		1999-03-24	7.34872	#N/A	#N/A
	2007-09-06 10:00:00	7.8		2005-03-01	76	1.85939e+08		1999-03-25	7.35812	#N/A	#N/A
	2007-09-12 10:45:00	6.9		2005-03-02	71	1.73707e+08		1999-03-26	7.36752	#N/A	#N/A
	2007-10-04 10:19:00	7.3		2005-03-03	68	1.66367e+08		1999-03-27	7.37692	#N/A	#N/A
	2007-10-09 10:50:00	8		2005-03-04	68	1.66367e+08		1999-03-28	7.38632	#N/A	#N/A
	2007-11-01 11:20:00	8.1		2005-03-05	162	3.96345e+08		1999-03-29	7.39573	#N/A	#N/A
	2007-11-01 12:00:00	8.4		2005-03-06	442	1.08138e+09		1999-03-30	7.40513	#N/A	#N/A
	2007-12-04 10:45:00	7.4		2005-03-07	636	1.55602e+09		1999-03-31	7.41453	#N/A	#N/A
	2007-12-06 10:20:00	7.4		2005-03-08	216	5.28459e+08		1999-04-01	7.42393	#N/A	#N/A
	2008-01-03 09:50:00	7.1		2005-03-09	139	3.40073e+08		1999-04-02	7.43333	#N/A	#N/A
	2008-01-10 10:00:00	6.6		2005-03-10	120	2.93589e+08		1999-04-03	7.44274	#N/A	#N/A
	2008-02-07 10:15:00	6.5		2005-03-11	111	2.71569e+08		1999-04-04	7.45214	#N/A	#N/A
	2008-02-12 10:30:00	6.9		2005-03-12	100	2.44657e+08		1999-04-05	7.46154	#N/A	#N/A
	2008-03-10 10:10:00	6.4		2005-03-13	88	2.15298e+08		1999-04-06	7.47094	#N/A	#N/A
	2008-03-27 10:20:00	7.3		2005-03-14	84	2.05512e+08		1999-04-07	7.48034	#N/A	#N/A
	2008-04-09 10:00:00	7.1		2005-03-15	78	1.90833e+08		1999-04-08	7.48974	#N/A	#N/A
	2008-04-24 10:30:00	8.2		2005-03-16	75	1.83493e+08		1999-04-09	7.49915	#N/A	#N/A
	2008-05-07 09:50:00	7.6		2005-03-17	77	1.88386e+08		1999-04-10	7.50855	#N/A	#N/A
	2008-05-22 10:00:00	6.7		2005-03-18	77	1.88386e+08		1999-04-11	7.51795	#N/A	#N/A
	2008-06-03 09:35:00	6.6		2005-03-19	73	1.786e+08		1999-04-12	7.52735	#N/A	#N/A
	2008-06-19 09:50:00	8.4		2005-03-20	69	1.68813e+08		1999-04-13	7.53675	#N/A	#N/A
	2008-07-09 10:30:00	6.6		2005-03-21	91	2.22638e+08		1999-04-14	7.54615	#N/A	#N/A
	2008-07-31 10:30:00	7		2005-03-22	174	4.25703e+08		1999-04-15	7.55556	#N/A	#N/A
	2008-08-13 09:10:00	6.1		2005-03-23	152	3.71879e+08		1999-04-16	7.56496	#N/A	#N/A
	2008-09-04 10:20:00	4.6		2005-03-24	136	3.32734e+08		1999-04-17	7.57436	#N/A	#N/A
	2009-04-06 10:00:00	4.1		2005-03-25	102	2.4955e+08		1999-04-18	7.58376	#N/A	#N/A
	2009-05-06 10:40:00	5		2005-03-26	98	2.39764e+08		1999-04-19	7.59316	#N/A	#N/A
	2009-05-20 11:20:00	4.9		2005-03-27	94	2.29978e+08		1999-04-20	7.60256	#N/A	#N/A
	2009-06-01 13:30:00	4.2		2005-03-28	96	2.34871e+08		1999-04-21	7.61197	#N/A	#N/A
	2009-06-10 10:45:00	4.6		2005-03-29	94	2.29978e+08		1999-04-22	7.62137	#N/A	#N/A
	2009-06-15 14:10:00	12		2005-03-30	94	2.29978e+08		1999-04-23	7.63077	#N/A	#N/A
	2009-06-24 12:00:00	5.9		2005-03-31	95	2.32424e+08		1999-04-24	7.64017	#N/A	#N/A
	2009-06-29 14:30:00	5.2		2005-04-01	91	2.22638e+08		1999-04-25	7.64957	#N/A	#N/A
	2009-07-06 11:55:00	4.6		2005-04-02	86	2.10405e+08		1999-04-26	7.65897	#N/A	#N/A
	2009-07-13 11:20:00	4.3		2005-04-03	81	1.98172e+08		1999-04-27	7.66838	#N/A	#N/A
	2009-08-04 12:45:00	3.6		2005-04-04	78	1.90833e+08		1999-04-28	7.67778	#N/A	#N/A
	2009-08-09 02:56:00	3.3		2005-04-05	77	1.88386e+08		1999-04-29	7.68718	#N/A	#N/A
	2009-08-09 11:56:00	3.9		2005-04-06	75	1.83493e+08		1999-04-30	7.69658	#N/A	#N/A
	2009-08-11 12:25:00	3.9		2005-04-07	72	1.76153e+08		1999-05-01	7.70598	#N/A	#N/A
	2009-08-17 09:15:00	3.8		2005-04-08	69	1.68813e+08		1999-05-02	7.71538	#N/A	#N/A
	2009-08-20 08:41:00	3.6		2005-04-09	67	1.6392e+08		1999-05-03	7.72479	#N/A	#N/A
	2009-08-20 21:41:00	4.2		2005-04-10	67	1.6392e+08		1999-05-04	7.73419	#N/A	#N/A
	2009-08-31 14:10:00	4.8		2005-04-11	67	1.6392e+08		1999-05-05	7.74359	#N/A	#N/A
	2009-09-08 11:15:00	3.9		2005-04-12	78	1.90833e+08		1999-05-06	7.75299	#N/A	#N/A
	2009-09-17 12:10:00	3.6		2005-04-13	84	2.05512e+08		1999-05-07	7.76239	#N/A	#N/A
	2009-10-08 11:00:00	4		2005-04-14	77	1.88386e+08		1999-05-08	7.77179	#N/A	#N/A
	2009-11-05 11:05:00	6.9		2005-04-15	73	1.786e+08		1999-05-09	7.7812	#N/A	#N/A
	2009-12-03 10:30:00	5.9		2005-04-16	71	1.73707e+08		1999-05-10	7.7906	#N/A	#N/A
	2010-01-06 10:45:00	6.9		2005-04-17	72	1.76153e+08		1999-05-11	7.8	#N/A	#N/A
	2010-02-03 10:30:00	5.8		2005-04-18	71	1.73707e+08		1999-05-12	7.78571	#N/A	#N/A
	2010-03-01 09:45:00	5.4		2005-04-19	72	1.76153e+08		1999-05-13	7.77143	#N/A	#N/A
	2010-04-05 10:25:00	6.1		2005-04-20	77	1.88386e+08		1999-05-14	7.75714	#N/A	#N/A
	2010-05-03 09:00:00	5.3		2005-04-21	81	1.98172e+08		1999-05-15	7.74286	#N/A	#N/A
	2010-06-03 09:55:00	6.2		2005-04-22	78	1.90833e+08		1999-05-16	7.72857	#N/A	#N/A
	2010-07-07 10:45:00	7.6		2005-04-23	76	1.85939e+08		1999-05-17	7.71429	#N/A	#N/A
	2010-08-05 10:50:00	7.4		2005-04-24	73	1.786e+08		1999-05-18	7.7	#N/A	#N/A
	2010-09-02 09:15:00	6.3		2005-04-25	73	1.786e+08		1999-05-19	7.68571	#N/A	#N/A
	2010-10-04 10:50:00	5		2005-04-26	73	1.786e+08		1999-05-20	7.67143	#N/A	#N/A
	2010-11-02 11:10:00	4.9		2005-04-27	70	1.7126e+08		1999-05-21	7.65714	#N/A	#N/A
	2010-12-02 10:50:00	5.4		2005-04-28	67	1.6392e+08		1999-05-22	7.64286	#N/A	#N/A
	2011-01-04 10:40:00	5.6		2005-04-29	64	1.56581e+08		1999-05-23	7.62857	#N/A	#N/A
	2011-02-07 10:30:00	5		2005-04-30	62	1.51687e+08		1999-05-24	7.61429	#N/A	#N/A
	2011-03-01 10:15:00	7.1		2005-05-01	61	1.49241e+08		1999-05-25	7.6	#N/A	#N/A
	2011-04-04 10:20:00	7.8		2005-05-02	60	1.46794e+08		1999-05-26	7.58571	#N/A	#N/A
	2011-05-02 10:40:00	7.7		2005-05-03	60	1.46794e+08		1999-05-27	7.57143	#N/A	#N/A
	2011-06-08 10:35:00	7		2005-05-04	58	1.41901e+08		1999-05-28	7.55714	#N/A	#N/A
	2011-07-05 11:00:00	6.4		2005-05-05	55	1.34561e+08		1999-05-29	7.54286	#N/A	#N/A
	2011-08-03 10:30:00	5.5		2005-05-06	56	1.37008e+08		1999-05-30	7.52857	#N/A	#N/A
	2011-09-01 09:40:00	4.5		2005-05-07	56	1.37008e+08		1999-05-31	7.51429	#N/A	#N/A
	2011-10-03 10:45:00	4.2		2005-05-08	55	1.34561e+08		1999-06-01	7.5	#N/A	#N/A
	2011-11-02 10:25:00	3.8		2005-05-09	55	1.34561e+08		1999-06-02	7.48571	#N/A	#N/A
	2011-12-06 11:15:00	5.1		2005-05-10	53	1.29668e+08		1999-06-03	7.47143	#N/A	#N/A
	2012-01-05 09:30:00	4.6		2005-05-11	57	1.39455e+08		1999-06-04	7.45714	#N/A	#N/A
	2012-02-07 10:15:00	4.4		2005-05-12	59	1.44348e+08		1999-06-05	7.44286	#N/A	#N/A
	2012-03-07 09:30:00	4.9		2005-05-13	63	1.54134e+08		1999-06-06	7.42857	#N/A	#N/A
	2012-04-05 09:30:00	4.8		2005-05-14	70	1.7126e+08		1999-06-07	7.41429	#N/A	#N/A
	2012-05-03 09:20:00	5.9		2005-05-15	66	1.61474e+08		1999-06-08	7.4	#N/A	#N/A
	2012-06-04 10:25:00	8		2005-05-16	62	1.51687e+08		1999-06-09	7.38571	#N/A	#N/A
	2012-07-05 09:50:00	4.2		2005-05-17	60	1.46794e+08		1999-06-10	7.37143	#N/A	#N/A
	2012-08-01 11:30:00	3.1		2005-05-18	60	1.46794e+08		1999-06-11	7.35714	#N/A	#N/A
	2012-09-10 10:50:00	2.7		2005-05-19	64	1.56581e+08		1999-06-12	7.34286	#N/A	#N/A
	2012-10-03 10:50:00	2.6		2005-05-20	65	1.59027e+08		1999-06-13	7.32857	#N/A	#N/A
	2012-11-01 10:40:00	3.3		2005-05-21	60	1.46794e+08		1999-06-14	7.31429	#N/A	#N/A
	2012-12-04 11:20:00	3.8		2005-05-22	59	1.44348e+08		1999-06-15	7.3	#N/A	#N/A
	2013-01-03 11:05:00	4.4		2005-05-23	58	1.41901e+08		1999-06-16	7.28571	#N/A	#N/A
	2013-02-07 10:35:00	4.2		2005-05-24	57	1.39455e+08		1999-06-17	7.27143	#N/A	#N/A
	2013-03-07 10:35:00	3.4		2005-05-25	55	1.34561e+08		1999-06-18	7.25714	#N/A	#N/A
	2013-04-04 09:40:00	3.7		2005-05-26	54	1.32115e+08		1999-06-19	7.24286	#N/A	#N/A
	2013-05-02 10:45:00	6		2005-05-27	54	1.32115e+08		1999-06-20	7.22857	#N/A	#N/A
	2013-06-05 10:45:00	9.1		2005-05-28	55	1.34561e+08		1999-06-21	7.21429	#N/A	#N/A
	2013-07-02 08:45:00	9.5		2005-05-29	56	1.37008e+08		1999-06-22	7.2	#N/A	#N/A
	2013-08-01 10:30:00	6.5		2005-05-30	56	1.37008e+08		1999-06-23	7.18571	#N/A	#N/A
	2013-09-04 11:00:00	5.2		2005-05-31	55	1.34561e+08		1999-06-24	7.17143	#N/A	#N/A
	2013-10-02 08:20:00	4.5		2005-06-01	54	1.32115e+08		1999-06-25	7.15714	#N/A	#N/A
	2013-11-06 09:30:00	4.4		2005-06-02	54	1.32115e+08		1999-06-26	7.14286	#N/A	#N/A
	2013-12-05 10:50:00	4.8		2005-06-03	54	1.32115e+08		1999-06-27	7.12857	#N/A	#N/A
	2014-01-02 10:55:00	4.8		2005-06-04	56	1.37008e+08		1999-06-28	7.11429	#N/A	#N/A
	2014-02-04 09:50:00	4.6		2005-06-05	58	1.41901e+08		1999-06-29	7.1	#N/A	#N/A
	2014-03-03 10:55:00	4.5		2005-06-06	53	1.29668e+08		1999-06-30	7.08571	#N/A	#N/A
	2014-04-01 09:10:00	4.6		2005-06-07	51	1.24775e+08		1999-07-01	7.07143	#N/A	#N/A
	2014-05-05 10:25:00	7.1		2005-06-08	51	1.24775e+08		1999-07-02	7.05714	#N/A	#N/A
	2014-06-10 10:30:00	7.2		2005-06-09	51	1.24775e+08		1999-07-03	7.04286	#N/A	#N/A
	2014-07-08 09:25:00	7.7		2005-06-10	52	1.27222e+08		1999-07-04	7.02857	#N/A	#N/A
	2014-08-04 11:00:00	6.3		2005-06-11	52	1.27222e+08		1999-07-05	7.01429	#N/A	#N/A
	2014-09-03 09:30:00	5.3		2005-06-12	54	1.32115e+08		1999-07-06	7	#N/A	#N/A
	2014-10-07 12:40:00	5		2005-06-13	55	1.34561e+08		1999-07-07	6.98571	#N/A	#N/A
	2014-11-03 09:05:00	5.2		2005-06-14	54	1.32115e+08		1999-07-08	6.97143	#N/A	#N/A
	2014-12-03 09:30:00	5.8		2005-06-15	52	1.27222e+08		1999-07-09	6.95714	#N/A	#N/A
	2015-01-14 10:00:00	5.6		2005-06-16	51	1.24775e+08		1999-07-10	6.94286	#N/A	#N/A
	2015-02-03 09:45:00	5.7		2005-06-17	50	1.22329e+08		1999-07-11	6.92857	#N/A	#N/A
	2015-03-05 09:20:00	5		2005-06-18	49	1.19882e+08		1999-07-12	6.91429	#N/A	#N/A
	2015-04-02 09:05:00	6.4		2005-06-19	50	1.22329e+08		1999-07-13	6.9	#N/A	#N/A
	2015-05-06 08:25:00	6		2005-06-20	48	1.17435e+08		1999-07-14	6.88571	#N/A	#N/A
	2015-06-01 11:20:00	7.7		2005-06-21	48	1.17435e+08		1999-07-15	6.87143	#N/A	#N/A
	2015-07-02 08:20:00	8.5		2005-06-22	47	1.14989e+08		1999-07-16	6.85714	#N/A	#N/A
	2015-08-03 09:50:00	5.4		2005-06-23	47	1.14989e+08		1999-07-17	6.84286	#N/A	#N/A
	2015-09-02 10:45:00	4.3		2005-06-24	47	1.14989e+08		1999-07-18	6.82857	#N/A	#N/A
	2015-10-08 09:30:00	3.7		2005-06-25	61	1.49241e+08		1999-07-19	6.81429	#N/A	#N/A
	2015-11-09 10:15:00	4.2		2005-06-26	80	1.95726e+08		1999-07-20	6.8	#N/A	#N/A
	2015-12-02 10:30:00	5.4		2005-06-27	106	2.59337e+08		1999-07-21	6.78571	#N/A	#N/A
	2016-01-11 10:15:00	8.8		2005-06-28	88	2.15298e+08		1999-07-22	6.77143	#N/A	#N/A
	2016-02-04 10:20:00	7.3		2005-06-29	81	1.98172e+08		1999-07-23	6.75714	#N/A	#N/A
	2016-03-08 09:00:00	8.1		2005-06-30	83	2.03065e+08		1999-07-24	6.74286	#N/A	#N/A
	2016-04-06 09:10:00	9		2005-07-01	83	2.03065e+08		1999-07-25	6.72857	#N/A	#N/A
	2016-05-04 09:35:00	6.5		2005-07-02	75	1.83493e+08		1999-07-26	6.71429	#N/A	#N/A
	2016-06-02 09:35:00	8.5		2005-07-03	73	1.786e+08		1999-07-27	6.7	#N/A	#N/A
	2016-07-06 11:25:00	7.5		2005-07-04	73	1.786e+08		1999-07-28	6.68571	#N/A	#N/A
	2016-08-03 10:30:00	7.9		2005-07-05	71	1.73707e+08		1999-07-29	6.67143	#N/A	#N/A
	2016-09-01 10:15:00	8.8		2005-07-06	68	1.66367e+08		1999-07-30	6.65714	#N/A	#N/A
	2016-10-03 09:20:00	8		2005-07-07	66	1.61474e+08		1999-07-31	6.64286	#N/A	#N/A
	2016-11-01 10:15:00	8.3		2005-07-08	64	1.56581e+08		1999-08-01	6.62857	#N/A	#N/A
	2016-12-07 11:00:00	7.8		2005-07-09	61	1.49241e+08		1999-08-02	6.61429	#N/A	#N/A
	2017-01-05 10:00:00	7.4		2005-07-10	60	1.46794e+08		1999-08-03	6.6	#N/A	#N/A
				2005-07-11	58	1.41901e+08		1999-08-04	6.58571	#N/A	#N/A
				2005-07-12	58	1.41901e+08		1999-08-05	6.57143	#N/A	#N/A
				2005-07-13	57	1.39455e+08		1999-08-06	6.55714	#N/A	#N/A
				2005-07-14	57	1.39455e+08		1999-08-07	6.54286	#N/A	#N/A
				2005-07-15	57	1.39455e+08		1999-08-08	6.52857	#N/A	#N/A
				2005-07-16	56	1.37008e+08		1999-08-09	6.51429	#N/A	#N/A
				2005-07-17	55	1.34561e+08		1999-08-10	6.5	#N/A	#N/A
				2005-07-18	54	1.32115e+08		1999-08-11	6.48571	#N/A	#N/A
				2005-07-19	52	1.27222e+08		1999-08-12	6.47143	#N/A	#N/A
				2005-07-20	54	1.32115e+08		1999-08-13	6.45714	#N/A	#N/A
				2005-07-21	67	1.6392e+08		1999-08-14	6.44286	#N/A	#N/A
				2005-07-22	96	2.34871e+08		1999-08-15	6.42857	#N/A	#N/A
				2005-07-23	74	1.81046e+08		1999-08-16	6.41429	#N/A	#N/A
				2005-07-24	65	1.59027e+08		1999-08-17	6.4	#N/A	#N/A
				2005-07-25	179	4.37936e+08		1999-08-18	6.37451	#N/A	#N/A
				2005-07-26	242	5.9207e+08		1999-08-19	6.34902	#N/A	#N/A
				2005-07-27	155	3.79219e+08		1999-08-20	6.32353	#N/A	#N/A
				2005-07-28	112	2.74016e+08		1999-08-21	6.29804	#N/A	#N/A
				2005-07-29	98	2.39764e+08		1999-08-22	6.27255	#N/A	#N/A
				2005-07-30	89	2.17745e+08		1999-08-23	6.24706	#N/A	#N/A
				2005-07-31	84	2.05512e+08		1999-08-24	6.22157	#N/A	#N/A
				2005-08-01	79	1.93279e+08		1999-08-25	6.19608	#N/A	#N/A
				2005-08-02	76	1.85939e+08		1999-08-26	6.17059	#N/A	#N/A
				2005-08-03	73	1.786e+08		1999-08-27	6.1451	#N/A	#N/A
				2005-08-04	78	1.90833e+08		1999-08-28	6.11961	#N/A	#N/A
				2005-08-05	72	1.76153e+08		1999-08-29	6.09412	#N/A	#N/A
				2005-08-06	70	1.7126e+08		1999-08-30	6.06863	#N/A	#N/A
				2005-08-07	69	1.68813e+08		1999-08-31	6.04314	#N/A	#N/A
				2005-08-08	68	1.66367e+08		1999-09-01	6.01765	#N/A	#N/A
				2005-08-09	67	1.6392e+08		1999-09-02	5.99216	#N/A	#N/A
				2005-08-10	66	1.61474e+08		1999-09-03	5.96667	#N/A	#N/A
				2005-08-11	69	1.68813e+08		1999-09-04	5.94118	#N/A	#N/A
				2005-08-12	115	2.81356e+08		1999-09-05	5.91569	#N/A	#N/A
				2005-08-13	98	2.39764e+08		1999-09-06	5.8902	#N/A	#N/A
				2005-08-14	77	1.88386e+08		1999-09-07	5.86471	#N/A	#N/A
				2005-08-15	70	1.7126e+08		1999-09-08	5.83922	#N/A	#N/A
				2005-08-16	66	1.61474e+08		1999-09-09	5.81373	#N/A	#N/A
				2005-08-17	64	1.56581e+08		1999-09-10	5.78824	#N/A	#N/A
				2005-08-18	197	4.81975e+08		1999-09-11	5.76275	#N/A	#N/A
				2005-08-19	296	7.24185e+08		1999-09-12	5.73725	#N/A	#N/A
				2005-08-20	161	3.93898e+08		1999-09-13	5.71176	#N/A	#N/A
				2005-08-21	125	305821440		1999-09-14	5.68627	#N/A	#N/A
				2005-08-22	106	2.59337e+08		1999-09-15	5.66078	#N/A	#N/A
				2005-08-23	95	2.32424e+08		1999-09-16	5.63529	#N/A	#N/A
				2005-08-24	88	2.15298e+08		1999-09-17	5.6098	#N/A	#N/A
				2005-08-25	84	2.05512e+08		1999-09-18	5.58431	#N/A	#N/A
				2005-08-26	82	2.00619e+08		1999-09-19	5.55882	#N/A	#N/A
				2005-08-27	83	2.03065e+08		1999-09-20	5.53333	#N/A	#N/A
				2005-08-28	79	1.93279e+08		1999-09-21	5.50784	#N/A	#N/A
				2005-08-29	75	1.83493e+08		1999-09-22	5.48235	#N/A	#N/A
				2005-08-30	71	1.73707e+08		1999-09-23	5.45686	#N/A	#N/A
				2005-08-31	71	1.73707e+08		1999-09-24	5.43137	#N/A	#N/A
				2005-09-01	69	1.68813e+08		1999-09-25	5.40588	#N/A	#N/A
				2005-09-02	66	1.61474e+08		1999-09-26	5.38039	#N/A	#N/A
				2005-09-03	65	1.59027e+08		1999-09-27	5.3549	#N/A	#N/A
				2005-09-04	68	1.66367e+08		1999-09-28	5.32941	#N/A	#N/A
				2005-09-05	66	1.61474e+08		1999-09-29	5.30392	#N/A	#N/A
				2005-09-06	64	1.56581e+08		1999-09-30	5.27843	#N/A	#N/A
				2005-09-07	62	1.51687e+08		1999-10-01	5.25294	#N/A	#N/A
				2005-09-08	63	1.54134e+08		1999-10-02	5.22745	#N/A	#N/A
				2005-09-09	64	1.56581e+08		1999-10-03	5.20196	#N/A	#N/A
				2005-09-10	62	1.51687e+08		1999-10-04	5.17647	#N/A	#N/A
				2005-09-11	59	1.44348e+08		1999-10-05	5.15098	#N/A	#N/A
				2005-09-12	57	1.39455e+08		1999-10-06	5.12549	#N/A	#N/A
				2005-09-13	59	1.44348e+08		1999-10-07	5.1	#N/A	#N/A
				2005-09-14	58	1.41901e+08		1999-10-08	5.07187	#N/A	#N/A
				2005-09-15	57	1.39455e+08		1999-10-09	5.04375	#N/A	#N/A
				2005-09-16	56	1.37008e+08		1999-10-10	5.01562	#N/A	#N/A
				2005-09-17	55	1.34561e+08		1999-10-11	4.9875	#N/A	#N/A
				2005-09-18	56	1.37008e+08		1999-10-12	4.95937	#N/A	#N/A
				2005-09-19	74	1.81046e+08		1999-10-13	4.93125	#N/A	#N/A
				2005-09-20	93	2.27531e+08		1999-10-14	4.90312	#N/A	#N/A
				2005-09-21	69	1.68813e+08		1999-10-15	4.875	#N/A	#N/A
				2005-09-22	63	1.54134e+08		1999-10-16	4.84687	#N/A	#N/A
				2005-09-23	61	1.49241e+08		1999-10-17	4.81875	#N/A	#N/A
				2005-09-24	61	1.49241e+08		1999-10-18	4.79062	#N/A	#N/A
				2005-09-25	63	1.54134e+08		1999-10-19	4.7625	#N/A	#N/A
				2005-09-26	102	2.4955e+08		1999-10-20	4.73437	#N/A	#N/A
				2005-09-27	88	2.15298e+08		1999-10-21	4.70625	#N/A	#N/A
				2005-09-28	78	1.90833e+08		1999-10-22	4.67812	#N/A	#N/A
				2005-09-29	76	1.85939e+08		1999-10-23	4.65	#N/A	#N/A
				2005-09-30	73	1.786e+08		1999-10-24	4.62187	#N/A	#N/A
				2005-10-01	70	1.7126e+08		1999-10-25	4.59375	#N/A	#N/A
				2005-10-02	67	1.6392e+08		1999-10-26	4.56562	#N/A	#N/A
				2005-10-03	65	1.59027e+08		1999-10-27	4.5375	#N/A	#N/A
				2005-10-04	63	1.54134e+08		1999-10-28	4.50937	#N/A	#N/A
				2005-10-05	64	1.56581e+08		1999-10-29	4.48125	#N/A	#N/A
				2005-10-06	65	1.59027e+08		1999-10-30	4.45312	#N/A	#N/A
				2005-10-07	62	1.51687e+08		1999-10-31	4.425	#N/A	#N/A
				2005-10-08	60	1.46794e+08		1999-11-01	4.39687	#N/A	#N/A
				2005-10-09	60	1.46794e+08		1999-11-02	4.36875	#N/A	#N/A
				2005-10-10	59	1.44348e+08		1999-11-03	4.34062	#N/A	#N/A
				2005-10-11	58	1.41901e+08		1999-11-04	4.3125	#N/A	#N/A
				2005-10-12	58	1.41901e+08		1999-11-05	4.28437	#N/A	#N/A
				2005-10-13	58	1.41901e+08		1999-11-06	4.25625	#N/A	#N/A
				2005-10-14	58	1.41901e+08		1999-11-07	4.22812	#N/A	#N/A
				2005-10-15	55	1.34561e+08		1999-11-08	4.2	#N/A	#N/A
				2005-10-16	52	1.27222e+08		1999-11-09	4.22069	#N/A	#N/A
				2005-10-17	53	1.29668e+08		1999-11-10	4.24138	#N/A	#N/A
				2005-10-18	53	1.29668e+08		1999-11-11	4.26207	#N/A	#N/A
				2005-10-19	52	1.27222e+08		1999-11-12	4.28276	#N/A	#N/A
				2005-10-20	51	1.24775e+08		1999-11-13	4.30345	#N/A	#N/A
				2005-10-21	51	1.24775e+08		1999-11-14	4.32414	#N/A	#N/A
				2005-10-22	49	1.19882e+08		1999-11-15	4.34483	#N/A	#N/A
				2005-10-23	50	1.22329e+08		1999-11-16	4.36552	#N/A	#N/A
				2005-10-24	49	1.19882e+08		1999-11-17	4.38621	#N/A	#N/A
				2005-10-25	48	1.17435e+08		1999-11-18	4.4069	#N/A	#N/A
				2005-10-26	48	1.17435e+08		1999-11-19	4.42759	#N/A	#N/A
				2005-10-27	47	1.14989e+08		1999-11-20	4.44828	#N/A	#N/A
				2005-10-28	47	1.14989e+08		1999-11-21	4.46897	#N/A	#N/A
				2005-10-29	45	1.10096e+08		1999-11-22	4.48966	#N/A	#N/A
				2005-10-30	46	1.12542e+08		1999-11-23	4.51034	#N/A	#N/A
				2005-10-31	46	1.12542e+08		1999-11-24	4.53103	#N/A	#N/A
				2005-11-01	45	1.10096e+08		1999-11-25	4.55172	#N/A	#N/A
				2005-11-02	44	1.07649e+08		1999-11-26	4.57241	#N/A	#N/A
				2005-11-03	45	1.10096e+08		1999-11-27	4.5931	#N/A	#N/A
				2005-11-04	45	1.10096e+08		1999-11-28	4.61379	#N/A	#N/A
				2005-11-05	44	1.07649e+08		1999-11-29	4.63448	#N/A	#N/A
				2005-11-06	46	1.12542e+08		1999-11-30	4.65517	#N/A	#N/A
				2005-11-07	44	1.07649e+08		1999-12-01	4.67586	#N/A	#N/A
				2005-11-08	43	1.05203e+08		1999-12-02	4.69655	#N/A	#N/A
				2005-11-09	44	1.07649e+08		1999-12-03	4.71724	#N/A	#N/A
				2005-11-10	42	1.02756e+08		1999-12-04	4.73793	#N/A	#N/A
				2005-11-11	42	1.02756e+08		1999-12-05	4.75862	#N/A	#N/A
				2005-11-12	43	1.05203e+08		1999-12-06	4.77931	#N/A	#N/A
				2005-11-13	44	1.07649e+08		1999-12-07	4.8	#N/A	#N/A
				2005-11-14	43	1.05203e+08		1999-12-08	4.81081	#N/A	#N/A
				2005-11-15	46	1.12542e+08		1999-12-09	4.82162	#N/A	#N/A
				2005-11-16	50	1.22329e+08		1999-12-10	4.83243	#N/A	#N/A
				2005-11-17	45	1.10096e+08		1999-12-11	4.84324	#N/A	#N/A
				2005-11-18	43	1.05203e+08		1999-12-12	4.85405	#N/A	#N/A
				2005-11-19	42	1.02756e+08		1999-12-13	4.86486	#N/A	#N/A
				2005-11-20	42	1.02756e+08		1999-12-14	4.87568	#N/A	#N/A
				2005-11-21	41	1.00309e+08		1999-12-15	4.88649	#N/A	#N/A
				2005-11-22	42	1.02756e+08		1999-12-16	4.8973	#N/A	#N/A
				2005-11-23	42	1.02756e+08		1999-12-17	4.90811	#N/A	#N/A
				2005-11-24	41	1.00309e+08		1999-12-18	4.91892	#N/A	#N/A
				2005-11-25	38	9.29697e+07		1999-12-19	4.92973	#N/A	#N/A
				2005-11-26	39	9.54163e+07		1999-12-20	4.94054	#N/A	#N/A
				2005-11-27	38	9.29697e+07		1999-12-21	4.95135	#N/A	#N/A
				2005-11-28	47	1.14989e+08		1999-12-22	4.96216	#N/A	#N/A
				2005-11-29	56	1.37008e+08		1999-12-23	4.97297	#N/A	#N/A
				2005-11-30	54	1.32115e+08		1999-12-24	4.98378	#N/A	#N/A
				2005-12-01	50	1.22329e+08		1999-12-25	4.99459	#N/A	#N/A
				2005-12-02	41	1.00309e+08		1999-12-26	5.00541	#N/A	#N/A
				2005-12-03	35	8.563e+07		1999-12-27	5.01622	#N/A	#N/A
				2005-12-04	30	7.33971e+07		1999-12-28	5.02703	#N/A	#N/A
				2005-12-05	25	6.11643e+07		1999-12-29	5.03784	#N/A	#N/A
				2005-12-06	28	6.8504e+07		1999-12-30	5.04865	#N/A	#N/A
				2005-12-07	28	6.8504e+07		1999-12-31	5.05946	#N/A	#N/A
				2005-12-08	29	7.09506e+07		2000-01-01	5.07027	#N/A	#N/A
				2005-12-09	30	7.33971e+07		2000-01-02	5.08108	#N/A	#N/A
				2005-12-10	31	7.58437e+07		2000-01-03	5.09189	#N/A	#N/A
				2005-12-11	33	8.07369e+07		2000-01-04	5.1027	#N/A	#N/A
				2005-12-12	32	7.82903e+07		2000-01-05	5.11351	#N/A	#N/A
				2005-12-13	33	8.07369e+07		2000-01-06	5.12432	#N/A	#N/A
				2005-12-14	34	8.31834e+07		2000-01-07	5.13514	#N/A	#N/A
				2005-12-15	37	9.05231e+07		2000-01-08	5.14595	#N/A	#N/A
				2005-12-16	37	9.05231e+07		2000-01-09	5.15676	#N/A	#N/A
				2005-12-17	34	8.31834e+07		2000-01-10	5.16757	#N/A	#N/A
				2005-12-18	35	8.563e+07		2000-01-11	5.17838	#N/A	#N/A
				2005-12-19	38	9.29697e+07		2000-01-12	5.18919	#N/A	#N/A
				2005-12-20	39	9.54163e+07		2000-01-13	5.2	#N/A	#N/A
				2005-12-21	38	9.29697e+07		2000-01-14	5.15854	#N/A	#N/A
				2005-12-22	38	9.29697e+07		2000-01-15	5.11707	#N/A	#N/A
				2005-12-23	40	9.78629e+07		2000-01-16	5.07561	#N/A	#N/A
				2005-12-24	41	1.00309e+08		2000-01-17	5.03415	#N/A	#N/A
				2005-12-25	41	1.00309e+08		2000-01-18	4.99268	#N/A	#N/A
				2005-12-26	40	9.78629e+07		2000-01-19	4.95122	#N/A	#N/A
				2005-12-27	40	9.78629e+07		2000-01-20	4.90976	#N/A	#N/A
				2005-12-28	40	9.78629e+07		2000-01-21	4.86829	#N/A	#N/A
				2005-12-29	39	9.54163e+07		2000-01-22	4.82683	#N/A	#N/A
				2005-12-30	39	9.54163e+07		2000-01-23	4.78537	#N/A	#N/A
				2005-12-31	39	9.54163e+07		2000-01-24	4.7439	#N/A	#N/A
				2006-01-01	39	9.54163e+07		2000-01-25	4.70244	#N/A	#N/A
				2006-01-02	48	1.17435e+08		2000-01-26	4.66098	#N/A	#N/A
				2006-01-03	61	1.49241e+08		2000-01-27	4.61951	#N/A	#N/A
				2006-01-04	91	2.22638e+08		2000-01-28	4.57805	#N/A	#N/A
				2006-01-05	107	2.61783e+08		2000-01-29	4.53659	#N/A	#N/A
				2006-01-06	106	2.59337e+08		2000-01-30	4.49512	#N/A	#N/A
				2006-01-07	105	2.5689e+08		2000-01-31	4.45366	#N/A	#N/A
				2006-01-08	103	2.51997e+08		2000-02-01	4.4122	#N/A	#N/A
				2006-01-09	97	2.37317e+08		2000-02-02	4.37073	#N/A	#N/A
				2006-01-10	88	2.15298e+08		2000-02-03	4.32927	#N/A	#N/A
				2006-01-11	89	2.17745e+08		2000-02-04	4.2878	#N/A	#N/A
				2006-01-12	89	2.17745e+08		2000-02-05	4.24634	#N/A	#N/A
				2006-01-13	87	2.12852e+08		2000-02-06	4.20488	#N/A	#N/A
				2006-01-14	82	2.00619e+08		2000-02-07	4.16341	#N/A	#N/A
				2006-01-15	80	1.95726e+08		2000-02-08	4.12195	#N/A	#N/A
				2006-01-16	81	1.98172e+08		2000-02-09	4.08049	#N/A	#N/A
				2006-01-17	79	1.93279e+08		2000-02-10	4.03902	#N/A	#N/A
				2006-01-18	74	1.81046e+08		2000-02-11	3.99756	#N/A	#N/A
				2006-01-19	74	1.81046e+08		2000-02-12	3.9561	#N/A	#N/A
				2006-01-20	73	1.786e+08		2000-02-13	3.91463	#N/A	#N/A
				2006-01-21	70	1.7126e+08		2000-02-14	3.87317	#N/A	#N/A
				2006-01-22	69	1.68813e+08		2000-02-15	3.83171	#N/A	#N/A
				2006-01-23	68	1.66367e+08		2000-02-16	3.79024	#N/A	#N/A
				2006-01-24	69	1.68813e+08		2000-02-17	3.74878	#N/A	#N/A
				2006-01-25	68	1.66367e+08		2000-02-18	3.70732	#N/A	#N/A
				2006-01-26	65	1.59027e+08		2000-02-19	3.66585	#N/A	#N/A
				2006-01-27	67	1.6392e+08		2000-02-20	3.62439	#N/A	#N/A
				2006-01-28	69	1.68813e+08		2000-02-21	3.58293	#N/A	#N/A
				2006-01-29	74	1.81046e+08		2000-02-22	3.54146	#N/A	#N/A
				2006-01-30	76	1.85939e+08		2000-02-23	3.5	#N/A	#N/A
				2006-01-31	72	1.76153e+08		2000-02-24	3.56667	#N/A	#N/A
				2006-02-01	71	1.73707e+08		2000-02-25	3.63333	#N/A	#N/A
				2006-02-02	70	1.7126e+08		2000-02-26	3.7	#N/A	#N/A
				2006-02-03	69	1.68813e+08		2000-02-27	3.76667	#N/A	#N/A
				2006-02-04	67	1.6392e+08		2000-02-28	3.83333	#N/A	#N/A
				2006-02-05	62	1.51687e+08		2000-02-29	3.9	#N/A	#N/A
				2006-02-06	63	1.54134e+08		2000-03-01	3.96667	#N/A	#N/A
				2006-02-07	70	1.7126e+08		2000-03-02	4.03333	#N/A	#N/A
				2006-02-08	56	1.37008e+08		2000-03-03	4.1	#N/A	#N/A
				2006-02-09	43	1.05203e+08		2000-03-04	4.16667	#N/A	#N/A
				2006-02-10	46	1.12542e+08		2000-03-05	4.23333	#N/A	#N/A
				2006-02-11	47	1.14989e+08		2000-03-06	4.3	#N/A	#N/A
				2006-02-12	47	1.14989e+08		2000-03-07	4.36667	#N/A	#N/A
				2006-02-13	43	1.05203e+08		2000-03-08	4.43333	#N/A	#N/A
				2006-02-14	42	1.02756e+08		2000-03-09	4.5	#N/A	#N/A
				2006-02-15	42	1.02756e+08		2000-03-10	4.56667	#N/A	#N/A
				2006-02-16	42	1.02756e+08		2000-03-11	4.63333	#N/A	#N/A
				2006-02-17	39	9.54163e+07		2000-03-12	4.7	#N/A	#N/A
				2006-02-18	37	9.05231e+07		2000-03-13	4.76667	#N/A	#N/A
				2006-02-19	38	9.29697e+07		2000-03-14	4.83333	#N/A	#N/A
				2006-02-20	40	9.78629e+07		2000-03-15	4.9	#N/A	#N/A
				2006-02-21	42	1.02756e+08		2000-03-16	4.96667	#N/A	#N/A
				2006-02-22	50	1.22329e+08		2000-03-17	5.03333	#N/A	#N/A
				2006-02-23	53	1.29668e+08		2000-03-18	5.1	#N/A	#N/A
				2006-02-24	56	1.37008e+08		2000-03-19	5.16667	#N/A	#N/A
				2006-02-25	56	1.37008e+08		2000-03-20	5.23333	#N/A	#N/A
				2006-02-26	51	1.24775e+08		2000-03-21	5.3	#N/A	#N/A
				2006-02-27	48	1.17435e+08		2000-03-22	5.23667	#N/A	#N/A
				2006-02-28	47	1.14989e+08		2000-03-23	5.17333	#N/A	#N/A
				2006-03-01	46	1.12542e+08		2000-03-24	5.11	#N/A	#N/A
				2006-03-02	46	1.12542e+08		2000-03-25	5.04667	#N/A	#N/A
				2006-03-03	45	1.10096e+08		2000-03-26	4.98333	#N/A	#N/A
				2006-03-04	44	1.07649e+08		2000-03-27	4.92	#N/A	#N/A
				2006-03-05	48	1.17435e+08		2000-03-28	4.85667	#N/A	#N/A
				2006-03-06	48	1.17435e+08		2000-03-29	4.79333	#N/A	#N/A
				2006-03-07	46	1.12542e+08		2000-03-30	4.73	#N/A	#N/A
				2006-03-08	50	1.22329e+08		2000-03-31	4.66667	#N/A	#N/A
				2006-03-09	290	7.09506e+08		2000-04-01	4.60333	#N/A	#N/A
				2006-03-10	276	6.75254e+08		2000-04-02	4.54	#N/A	#N/A
				2006-03-11	125	305821440		2000-04-03	4.47667	#N/A	#N/A
				2006-03-12	100	2.44657e+08		2000-04-04	4.41333	#N/A	#N/A
				2006-03-13	102	2.4955e+08		2000-04-05	4.35	#N/A	#N/A
				2006-03-14	110	2.69123e+08		2000-04-06	4.28667	#N/A	#N/A
				2006-03-15	89	2.17745e+08		2000-04-07	4.22333	#N/A	#N/A
				2006-03-16	87	2.12852e+08		2000-04-08	4.16	#N/A	#N/A
				2006-03-17	82	2.00619e+08		2000-04-09	4.09667	#N/A	#N/A
				2006-03-18	76	1.85939e+08		2000-04-10	4.03333	#N/A	#N/A
				2006-03-19	72	1.76153e+08		2000-04-11	3.97	#N/A	#N/A
				2006-03-20	72	1.76153e+08		2000-04-12	3.90667	#N/A	#N/A
				2006-03-21	75	1.83493e+08		2000-04-13	3.84333	#N/A	#N/A
				2006-03-22	74	1.81046e+08		2000-04-14	3.78	#N/A	#N/A
				2006-03-23	73	1.786e+08		2000-04-15	3.71667	#N/A	#N/A
				2006-03-24	72	1.76153e+08		2000-04-16	3.65333	#N/A	#N/A
				2006-03-25	71	1.73707e+08		2000-04-17	3.59	#N/A	#N/A
				2006-03-26	70	1.7126e+08		2000-04-18	3.52667	#N/A	#N/A
				2006-03-27	70	1.7126e+08		2000-04-19	3.46333	#N/A	#N/A
				2006-03-28	74	1.81046e+08		2000-04-20	3.4	#N/A	#N/A
				2006-03-29	76	1.85939e+08		2000-04-21	3.38846	#N/A	#N/A
				2006-03-30	79	1.93279e+08		2000-04-22	3.37692	#N/A	#N/A
				2006-03-31	271	6.63021e+08		2000-04-23	3.36538	#N/A	#N/A
				2006-04-01	332	8.12262e+08		2000-04-24	3.35385	#N/A	#N/A
				2006-04-02	302	7.38865e+08		2000-04-25	3.34231	#N/A	#N/A
				2006-04-03	393	9.61503e+08		2000-04-26	3.33077	#N/A	#N/A
				2006-04-04	357	8.73426e+08		2000-04-27	3.31923	#N/A	#N/A
				2006-04-05	330	8.07369e+08		2000-04-28	3.30769	#N/A	#N/A
				2006-04-06	308	7.53544e+08		2000-04-29	3.29615	#N/A	#N/A
				2006-04-07	310	7.58437e+08		2000-04-30	3.28462	#N/A	#N/A
				2006-04-08	306	7.48651e+08		2000-05-01	3.27308	#N/A	#N/A
				2006-04-09	280	6.8504e+08		2000-05-02	3.26154	#N/A	#N/A
				2006-04-10	269	6.58128e+08		2000-05-03	3.25	#N/A	#N/A
				2006-04-11	254	6.21429e+08		2000-05-04	3.23846	#N/A	#N/A
				2006-04-12	250	611642880		2000-05-05	3.22692	#N/A	#N/A
				2006-04-13	237	5.79837e+08		2000-05-06	3.21538	#N/A	#N/A
				2006-04-14	227	5.55372e+08		2000-05-07	3.20385	#N/A	#N/A
				2006-04-15	214	5.23566e+08		2000-05-08	3.19231	#N/A	#N/A
				2006-04-16	282	6.89933e+08		2000-05-09	3.18077	#N/A	#N/A
				2006-04-17	670	1.6392e+09		2000-05-10	3.16923	#N/A	#N/A
				2006-04-18	537	1.31381e+09		2000-05-11	3.15769	#N/A	#N/A
				2006-04-19	470	1.14989e+09		2000-05-12	3.14615	#N/A	#N/A
				2006-04-20	412	1.00799e+09		2000-05-13	3.13462	#N/A	#N/A
				2006-04-21	371	9.07678e+08		2000-05-14	3.12308	#N/A	#N/A
				2006-04-22	341	8.34281e+08		2000-05-15	3.11154	#N/A	#N/A
				2006-04-23	310	7.58437e+08		2000-05-16	3.1	#N/A	#N/A
				2006-04-24	282	6.89933e+08		2000-05-17	3.18276	#N/A	#N/A
				2006-04-25	256	6.26322e+08		2000-05-18	3.26552	#N/A	#N/A
				2006-04-26	236	5.77391e+08		2000-05-19	3.34828	#N/A	#N/A
				2006-04-27	222	5.43139e+08		2000-05-20	3.43103	#N/A	#N/A
				2006-04-28	204	4.99101e+08		2000-05-21	3.51379	#N/A	#N/A
				2006-04-29	192	4.69742e+08		2000-05-22	3.59655	#N/A	#N/A
				2006-04-30	240	5.87177e+08		2000-05-23	3.67931	#N/A	#N/A
				2006-05-01	366	8.95445e+08		2000-05-24	3.76207	#N/A	#N/A
				2006-05-02	380	9.29697e+08		2000-05-25	3.84483	#N/A	#N/A
				2006-05-03	347	8.4896e+08		2000-05-26	3.92759	#N/A	#N/A
				2006-05-04	319	7.80456e+08		2000-05-27	4.01034	#N/A	#N/A
				2006-05-05	298	7.29078e+08		2000-05-28	4.0931	#N/A	#N/A
				2006-05-06	277	6.777e+08		2000-05-29	4.17586	#N/A	#N/A
				2006-05-07	257	6.28769e+08		2000-05-30	4.25862	#N/A	#N/A
				2006-05-08	237	5.79837e+08		2000-05-31	4.34138	#N/A	#N/A
				2006-05-09	230	5.62711e+08		2000-06-01	4.42414	#N/A	#N/A
				2006-05-10	234	5.72498e+08		2000-06-02	4.5069	#N/A	#N/A
				2006-05-11	210	5.1378e+08		2000-06-03	4.58966	#N/A	#N/A
				2006-05-12	204	4.99101e+08		2000-06-04	4.67241	#N/A	#N/A
				2006-05-13	202	4.94207e+08		2000-06-05	4.75517	#N/A	#N/A
				2006-05-14	189	4.62402e+08		2000-06-06	4.83793	#N/A	#N/A
				2006-05-15	184	4.50169e+08		2000-06-07	4.92069	#N/A	#N/A
				2006-05-16	175	428150016		2000-06-08	5.00345	#N/A	#N/A
				2006-05-17	174	4.25703e+08		2000-06-09	5.08621	#N/A	#N/A
				2006-05-18	165	4.03684e+08		2000-06-10	5.16897	#N/A	#N/A
				2006-05-19	154	3.76772e+08		2000-06-11	5.25172	#N/A	#N/A
				2006-05-20	147	3.59646e+08		2000-06-12	5.33448	#N/A	#N/A
				2006-05-21	140	3.4252e+08		2000-06-13	5.41724	#N/A	#N/A
				2006-05-22	134	3.27841e+08		2000-06-14	5.5	#N/A	#N/A
				2006-05-23	130	3.18054e+08		2000-06-15	5.43929	#N/A	#N/A
				2006-05-24	129	3.15608e+08		2000-06-16	5.37857	#N/A	#N/A
				2006-05-25	128	3.13161e+08		2000-06-17	5.31786	#N/A	#N/A
				2006-05-26	134	3.27841e+08		2000-06-18	5.25714	#N/A	#N/A
				2006-05-27	125	305821440		2000-06-19	5.19643	#N/A	#N/A
				2006-05-28	122	2.98482e+08		2000-06-20	5.13571	#N/A	#N/A
				2006-05-29	116	2.83802e+08		2000-06-21	5.075	#N/A	#N/A
				2006-05-30	149	3.64539e+08		2000-06-22	5.01429	#N/A	#N/A
				2006-05-31	333	8.14708e+08		2000-06-23	4.95357	#N/A	#N/A
				2006-06-01	218	5.33353e+08		2000-06-24	4.89286	#N/A	#N/A
				2006-06-02	194	4.74635e+08		2000-06-25	4.83214	#N/A	#N/A
				2006-06-03	182	4.45276e+08		2000-06-26	4.77143	#N/A	#N/A
				2006-06-04	174	4.25703e+08		2000-06-27	4.71071	#N/A	#N/A
				2006-06-05	172	4.2081e+08		2000-06-28	4.65	#N/A	#N/A
				2006-06-06	275	672807168		2000-06-29	4.58929	#N/A	#N/A
				2006-06-07	247	6.04303e+08		2000-06-30	4.52857	#N/A	#N/A
				2006-06-08	217	5.30906e+08		2000-07-01	4.46786	#N/A	#N/A
				2006-06-09	215	5.26013e+08		2000-07-02	4.40714	#N/A	#N/A
				2006-06-10	271	6.63021e+08		2000-07-03	4.34643	#N/A	#N/A
				2006-06-11	284	6.94826e+08		2000-07-04	4.28571	#N/A	#N/A
				2006-06-12	214	5.23566e+08		2000-07-05	4.225	#N/A	#N/A
				2006-06-13	186	4.55062e+08		2000-07-06	4.16429	#N/A	#N/A
				2006-06-14	180	4.40383e+08		2000-07-07	4.10357	#N/A	#N/A
				2006-06-15	177	4.33043e+08		2000-07-08	4.04286	#N/A	#N/A
				2006-06-16	168	4.11024e+08		2000-07-09	3.98214	#N/A	#N/A
				2006-06-17	178	4.3549e+08		2000-07-10	3.92143	#N/A	#N/A
				2006-06-18	208	5.08887e+08		2000-07-11	3.86071	#N/A	#N/A
				2006-06-19	167	4.08577e+08		2000-07-12	3.8	#N/A	#N/A
				2006-06-20	156	3.81665e+08		2000-07-13	3.84571	#N/A	#N/A
				2006-06-21	164	4.01238e+08		2000-07-14	3.89143	#N/A	#N/A
				2006-06-22	287	7.02166e+08		2000-07-15	3.93714	#N/A	#N/A
				2006-06-23	198	4.84421e+08		2000-07-16	3.98286	#N/A	#N/A
				2006-06-24	180	4.40383e+08		2000-07-17	4.02857	#N/A	#N/A
				2006-06-25	297	7.26632e+08		2000-07-18	4.07429	#N/A	#N/A
				2006-06-26	226	5.52925e+08		2000-07-19	4.12	#N/A	#N/A
				2006-06-27	202	4.94207e+08		2000-07-20	4.16571	#N/A	#N/A
				2006-06-28	184	4.50169e+08		2000-07-21	4.21143	#N/A	#N/A
				2006-06-29	168	4.11024e+08		2000-07-22	4.25714	#N/A	#N/A
				2006-06-30	156	3.81665e+08		2000-07-23	4.30286	#N/A	#N/A
				2006-07-01	150	3.66986e+08		2000-07-24	4.34857	#N/A	#N/A
				2006-07-02	216	5.28459e+08		2000-07-25	4.39429	#N/A	#N/A
				2006-07-03	158	3.86558e+08		2000-07-26	4.44	#N/A	#N/A
				2006-07-04	158	3.86558e+08		2000-07-27	4.48571	#N/A	#N/A
				2006-07-05	142	3.47413e+08		2000-07-28	4.53143	#N/A	#N/A
				2006-07-06	132	3.22947e+08		2000-07-29	4.57714	#N/A	#N/A
				2006-07-07	124	3.03375e+08		2000-07-30	4.62286	#N/A	#N/A
				2006-07-08	120	2.93589e+08		2000-07-31	4.66857	#N/A	#N/A
				2006-07-09	121	2.96035e+08		2000-08-01	4.71429	#N/A	#N/A
				2006-07-10	124	3.03375e+08		2000-08-02	4.76	#N/A	#N/A
				2006-07-11	132	3.22947e+08		2000-08-03	4.80571	#N/A	#N/A
				2006-07-12	140	3.4252e+08		2000-08-04	4.85143	#N/A	#N/A
				2006-07-13	134	3.27841e+08		2000-08-05	4.89714	#N/A	#N/A
				2006-07-14	117	2.86249e+08		2000-08-06	4.94286	#N/A	#N/A
				2006-07-15	109	2.66676e+08		2000-08-07	4.98857	#N/A	#N/A
				2006-07-16	106	2.59337e+08		2000-08-08	5.03429	#N/A	#N/A
				2006-07-17	102	2.4955e+08		2000-08-09	5.08	#N/A	#N/A
				2006-07-18	94	2.29978e+08		2000-08-10	5.12571	#N/A	#N/A
				2006-07-19	93	2.27531e+08		2000-08-11	5.17143	#N/A	#N/A
				2006-07-20	151	3.69432e+08		2000-08-12	5.21714	#N/A	#N/A
				2006-07-21	143	3.4986e+08		2000-08-13	5.26286	#N/A	#N/A
				2006-07-22	112	2.74016e+08		2000-08-14	5.30857	#N/A	#N/A
				2006-07-23	105	2.5689e+08		2000-08-15	5.35429	#N/A	#N/A
				2006-07-24	102	2.4955e+08		2000-08-16	5.4	#N/A	#N/A
				2006-07-25	99	2.42211e+08		2000-08-17	5.38	#N/A	#N/A
				2006-07-26	100	2.44657e+08		2000-08-18	5.36	#N/A	#N/A
				2006-07-27	239	5.84731e+08		2000-08-19	5.34	#N/A	#N/A
				2006-07-28	158	3.86558e+08		2000-08-20	5.32	#N/A	#N/A
				2006-07-29	122	2.98482e+08		2000-08-21	5.3	#N/A	#N/A
				2006-07-30	112	2.74016e+08		2000-08-22	5.28	#N/A	#N/A
				2006-07-31	105	2.5689e+08		2000-08-23	5.26	#N/A	#N/A
				2006-08-01	99	2.42211e+08		2000-08-24	5.24	#N/A	#N/A
				2006-08-02	100	2.44657e+08		2000-08-25	5.22	#N/A	#N/A
				2006-08-03	96	2.34871e+08		2000-08-26	5.2	#N/A	#N/A
				2006-08-04	91	2.22638e+08		2000-08-27	5.18	#N/A	#N/A
				2006-08-05	87	2.12852e+08		2000-08-28	5.16	#N/A	#N/A
				2006-08-06	97	2.37317e+08		2000-08-29	5.14	#N/A	#N/A
				2006-08-07	101	2.47104e+08		2000-08-30	5.12	#N/A	#N/A
				2006-08-08	89	2.17745e+08		2000-08-31	5.1	#N/A	#N/A
				2006-08-09	86	2.10405e+08		2000-09-01	5.08	#N/A	#N/A
				2006-08-10	87	2.12852e+08		2000-09-02	5.06	#N/A	#N/A
				2006-08-11	89	2.17745e+08		2000-09-03	5.04	#N/A	#N/A
				2006-08-12	86	2.10405e+08		2000-09-04	5.02	#N/A	#N/A
				2006-08-13	84	2.05512e+08		2000-09-05	5	#N/A	#N/A
				2006-08-14	90	2.20191e+08		2000-09-06	4.98	#N/A	#N/A
				2006-08-15	86	2.10405e+08		2000-09-07	4.96	#N/A	#N/A
				2006-08-16	81	1.98172e+08		2000-09-08	4.94	#N/A	#N/A
				2006-08-17	82	2.00619e+08		2000-09-09	4.92	#N/A	#N/A
				2006-08-18	83	2.03065e+08		2000-09-10	4.9	#N/A	#N/A
				2006-08-19	81	1.98172e+08		2000-09-11	4.88	#N/A	#N/A
				2006-08-20	77	1.88386e+08		2000-09-12	4.86	#N/A	#N/A
				2006-08-21	76	1.85939e+08		2000-09-13	4.84	#N/A	#N/A
				2006-08-22	76	1.85939e+08		2000-09-14	4.82	#N/A	#N/A
				2006-08-23	78	1.90833e+08		2000-09-15	4.8	#N/A	#N/A
				2006-08-24	80	1.95726e+08		2000-09-16	4.78	#N/A	#N/A
				2006-08-25	96	2.34871e+08		2000-09-17	4.76	#N/A	#N/A
				2006-08-26	100	2.44657e+08		2000-09-18	4.74	#N/A	#N/A
				2006-08-27	96	2.34871e+08		2000-09-19	4.72	#N/A	#N/A
				2006-08-28	96	2.34871e+08		2000-09-20	4.7	#N/A	#N/A
				2006-08-29	95	2.32424e+08		2000-09-21	4.7	#N/A	#N/A
				2006-08-30	85	2.07959e+08		2000-09-22	4.7	#N/A	#N/A
				2006-08-31	81	1.98172e+08		2000-09-23	4.7	#N/A	#N/A
				2006-09-01	81	1.98172e+08		2000-09-24	4.7	#N/A	#N/A
				2006-09-02	84	2.05512e+08		2000-09-25	4.7	#N/A	#N/A
				2006-09-03	86	2.10405e+08		2000-09-26	4.7	#N/A	#N/A
				2006-09-04	94	2.29978e+08		2000-09-27	4.7	#N/A	#N/A
				2006-09-05	85	2.07959e+08		2000-09-28	4.7	#N/A	#N/A
				2006-09-06	77	1.88386e+08		2000-09-29	4.7	#N/A	#N/A
				2006-09-07	70	1.7126e+08		2000-09-30	4.7	#N/A	#N/A
				2006-09-08	68	1.66367e+08		2000-10-01	4.7	#N/A	#N/A
				2006-09-09	66	1.61474e+08		2000-10-02	4.7	#N/A	#N/A
				2006-09-10	64	1.56581e+08		2000-10-03	4.7	#N/A	#N/A
				2006-09-11	285	6.97273e+08		2000-10-04	4.7	#N/A	#N/A
				2006-09-12	281	6.87487e+08		2000-10-05	4.7	#N/A	#N/A
				2006-09-13	144	3.52306e+08		2000-10-06	4.7	#N/A	#N/A
				2006-09-14	113	2.76463e+08		2000-10-07	4.7	#N/A	#N/A
				2006-09-15	96	2.34871e+08		2000-10-08	4.7	#N/A	#N/A
				2006-09-16	88	2.15298e+08		2000-10-09	4.7	#N/A	#N/A
				2006-09-17	89	2.17745e+08		2000-10-10	4.72581	#N/A	#N/A
				2006-09-18	88	2.15298e+08		2000-10-11	4.75161	#N/A	#N/A
				2006-09-19	81	1.98172e+08		2000-10-12	4.77742	#N/A	#N/A
				2006-09-20	76	1.85939e+08		2000-10-13	4.80323	#N/A	#N/A
				2006-09-21	74	1.81046e+08		2000-10-14	4.82903	#N/A	#N/A
				2006-09-22	83	2.03065e+08		2000-10-15	4.85484	#N/A	#N/A
				2006-09-23	85	2.07959e+08		2000-10-16	4.88065	#N/A	#N/A
				2006-09-24	75	1.83493e+08		2000-10-17	4.90645	#N/A	#N/A
				2006-09-25	69	1.68813e+08		2000-10-18	4.93226	#N/A	#N/A
				2006-09-26	67	1.6392e+08		2000-10-19	4.95806	#N/A	#N/A
				2006-09-27	68	1.66367e+08		2000-10-20	4.98387	#N/A	#N/A
				2006-09-28	66	1.61474e+08		2000-10-21	5.00968	#N/A	#N/A
				2006-09-29	65	1.59027e+08		2000-10-22	5.03548	#N/A	#N/A
				2006-09-30	65	1.59027e+08		2000-10-23	5.06129	#N/A	#N/A
				2006-10-01	63	1.54134e+08		2000-10-24	5.0871	#N/A	#N/A
				2006-10-02	63	1.54134e+08		2000-10-25	5.1129	#N/A	#N/A
				2006-10-03	63	1.54134e+08		2000-10-26	5.13871	#N/A	#N/A
				2006-10-04	64	1.56581e+08		2000-10-27	5.16452	#N/A	#N/A
				2006-10-05	62	1.51687e+08		2000-10-28	5.19032	#N/A	#N/A
				2006-10-06	61	1.49241e+08		2000-10-29	5.21613	#N/A	#N/A
				2006-10-07	60	1.46794e+08		2000-10-30	5.24194	#N/A	#N/A
				2006-10-08	59	1.44348e+08		2000-10-31	5.26774	#N/A	#N/A
				2006-10-09	58	1.41901e+08		2000-11-01	5.29355	#N/A	#N/A
				2006-10-10	58	1.41901e+08		2000-11-02	5.31935	#N/A	#N/A
				2006-10-11	64	1.56581e+08		2000-11-03	5.34516	#N/A	#N/A
				2006-10-12	64	1.56581e+08		2000-11-04	5.37097	#N/A	#N/A
				2006-10-13	62	1.51687e+08		2000-11-05	5.39677	#N/A	#N/A
				2006-10-14	60	1.46794e+08		2000-11-06	5.42258	#N/A	#N/A
				2006-10-15	58	1.41901e+08		2000-11-07	5.44839	#N/A	#N/A
				2006-10-16	60	1.46794e+08		2000-11-08	5.47419	#N/A	#N/A
				2006-10-17	63	1.54134e+08		2000-11-09	5.5	#N/A	#N/A
				2006-10-18	63	1.54134e+08		2000-11-10	5.49394	#N/A	#N/A
				2006-10-19	62	1.51687e+08		2000-11-11	5.48788	#N/A	#N/A
				2006-10-20	61	1.49241e+08		2000-11-12	5.48182	#N/A	#N/A
				2006-10-21	62	1.51687e+08		2000-11-13	5.47576	#N/A	#N/A
				2006-10-22	62	1.51687e+08		2000-11-14	5.4697	#N/A	#N/A
				2006-10-23	61	1.49241e+08		2000-11-15	5.46364	#N/A	#N/A
				2006-10-24	59	1.44348e+08		2000-11-16	5.45758	#N/A	#N/A
				2006-10-25	58	1.41901e+08		2000-11-17	5.45152	#N/A	#N/A
				2006-10-26	58	1.41901e+08		2000-11-18	5.44545	#N/A	#N/A
				2006-10-27	59	1.44348e+08		2000-11-19	5.43939	#N/A	#N/A
				2006-10-28	58	1.41901e+08		2000-11-20	5.43333	#N/A	#N/A
				2006-10-29	56	1.37008e+08		2000-11-21	5.42727	#N/A	#N/A
				2006-10-30	55	1.34561e+08		2000-11-22	5.42121	#N/A	#N/A
				2006-10-31	54	1.32115e+08		2000-11-23	5.41515	#N/A	#N/A
				2006-11-01	53	1.29668e+08		2000-11-24	5.40909	#N/A	#N/A
				2006-11-02	53	1.29668e+08		2000-11-25	5.40303	#N/A	#N/A
				2006-11-03	52	1.27222e+08		2000-11-26	5.39697	#N/A	#N/A
				2006-11-04	53	1.29668e+08		2000-11-27	5.39091	#N/A	#N/A
				2006-11-05	54	1.32115e+08		2000-11-28	5.38485	#N/A	#N/A
				2006-11-06	54	1.32115e+08		2000-11-29	5.37879	#N/A	#N/A
				2006-11-07	54	1.32115e+08		2000-11-30	5.37273	#N/A	#N/A
				2006-11-08	54	1.32115e+08		2000-12-01	5.36667	#N/A	#N/A
				2006-11-09	53	1.29668e+08		2000-12-02	5.36061	#N/A	#N/A
				2006-11-10	53	1.29668e+08		2000-12-03	5.35455	#N/A	#N/A
				2006-11-11	53	1.29668e+08		2000-12-04	5.34848	#N/A	#N/A
				2006-11-12	52	1.27222e+08		2000-12-05	5.34242	#N/A	#N/A
				2006-11-13	53	1.29668e+08		2000-12-06	5.33636	#N/A	#N/A
				2006-11-14	54	1.32115e+08		2000-12-07	5.3303	#N/A	#N/A
				2006-11-15	54	1.32115e+08		2000-12-08	5.32424	#N/A	#N/A
				2006-11-16	52	1.27222e+08		2000-12-09	5.31818	#N/A	#N/A
				2006-11-17	52	1.27222e+08		2000-12-10	5.31212	#N/A	#N/A
				2006-11-18	54	1.32115e+08		2000-12-11	5.30606	#N/A	#N/A
				2006-11-19	52	1.27222e+08		2000-12-12	5.3	#N/A	#N/A
				2006-11-20	51	1.24775e+08		2000-12-13	5.29286	#N/A	#N/A
				2006-11-21	51	1.24775e+08		2000-12-14	5.28571	#N/A	#N/A
				2006-11-22	52	1.27222e+08		2000-12-15	5.27857	#N/A	#N/A
				2006-11-23	51	1.24775e+08		2000-12-16	5.27143	#N/A	#N/A
				2006-11-24	51	1.24775e+08		2000-12-17	5.26429	#N/A	#N/A
				2006-11-25	50	1.22329e+08		2000-12-18	5.25714	#N/A	#N/A
				2006-11-26	51	1.24775e+08		2000-12-19	5.25	#N/A	#N/A
				2006-11-27	54	1.32115e+08		2000-12-20	5.24286	#N/A	#N/A
				2006-11-28	87	2.12852e+08		2000-12-21	5.23571	#N/A	#N/A
				2006-11-29	158	3.86558e+08		2000-12-22	5.22857	#N/A	#N/A
				2006-11-30	141	3.44967e+08		2000-12-23	5.22143	#N/A	#N/A
				2006-12-01	120	2.93589e+08		2000-12-24	5.21429	#N/A	#N/A
				2006-12-02	114	2.78909e+08		2000-12-25	5.20714	#N/A	#N/A
				2006-12-03	94	2.29978e+08		2000-12-26	5.2	#N/A	#N/A
				2006-12-04	85	2.07959e+08		2000-12-27	5.19286	#N/A	#N/A
				2006-12-05	79	1.93279e+08		2000-12-28	5.18571	#N/A	#N/A
				2006-12-06	85	2.07959e+08		2000-12-29	5.17857	#N/A	#N/A
				2006-12-07	82	2.00619e+08		2000-12-30	5.17143	#N/A	#N/A
				2006-12-08	90	2.20191e+08		2000-12-31	5.16429	#N/A	#N/A
				2006-12-09	91	2.22638e+08		2001-01-01	5.15714	#N/A	#N/A
				2006-12-10	86	2.10405e+08		2001-01-02	5.15	#N/A	#N/A
				2006-12-11	85	2.07959e+08		2001-01-03	5.14286	#N/A	#N/A
				2006-12-12	83	2.03065e+08		2001-01-04	5.13571	#N/A	#N/A
				2006-12-13	80	1.95726e+08		2001-01-05	5.12857	#N/A	#N/A
				2006-12-14	77	1.88386e+08		2001-01-06	5.12143	#N/A	#N/A
				2006-12-15	76	1.85939e+08		2001-01-07	5.11429	#N/A	#N/A
				2006-12-16	73	1.786e+08		2001-01-08	5.10714	#N/A	#N/A
				2006-12-17	72	1.76153e+08		2001-01-09	5.1	#N/A	#N/A
				2006-12-18	69	1.68813e+08		2001-01-10	5.11034	#N/A	#N/A
				2006-12-19	65	1.59027e+08		2001-01-11	5.12069	#N/A	#N/A
				2006-12-20	66	1.61474e+08		2001-01-12	5.13103	#N/A	#N/A
				2006-12-21	133	3.25394e+08		2001-01-13	5.14138	#N/A	#N/A
				2006-12-22	268	6.55681e+08		2001-01-14	5.15172	#N/A	#N/A
				2006-12-23	148	3.62093e+08		2001-01-15	5.16207	#N/A	#N/A
				2006-12-24	125	305821440		2001-01-16	5.17241	#N/A	#N/A
				2006-12-25	117	2.86249e+08		2001-01-17	5.18276	#N/A	#N/A
				2006-12-26	109	2.66676e+08		2001-01-18	5.1931	#N/A	#N/A
				2006-12-27	108	2.6423e+08		2001-01-19	5.20345	#N/A	#N/A
				2006-12-28	103	2.51997e+08		2001-01-20	5.21379	#N/A	#N/A
				2006-12-29	98	2.39764e+08		2001-01-21	5.22414	#N/A	#N/A
				2006-12-30	97	2.37317e+08		2001-01-22	5.23448	#N/A	#N/A
				2006-12-31	109	2.66676e+08		2001-01-23	5.24483	#N/A	#N/A
				2007-01-01	154	3.76772e+08		2001-01-24	5.25517	#N/A	#N/A
				2007-01-02	148	3.62093e+08		2001-01-25	5.26552	#N/A	#N/A
				2007-01-03	147	3.59646e+08		2001-01-26	5.27586	#N/A	#N/A
				2007-01-04	148	3.62093e+08		2001-01-27	5.28621	#N/A	#N/A
				2007-01-05	146	3.57199e+08		2001-01-28	5.29655	#N/A	#N/A
				2007-01-06	138	3.37627e+08		2001-01-29	5.3069	#N/A	#N/A
				2007-01-07	133	3.25394e+08		2001-01-30	5.31724	#N/A	#N/A
				2007-01-08	129	3.15608e+08		2001-01-31	5.32759	#N/A	#N/A
				2007-01-09	125	305821440		2001-02-01	5.33793	#N/A	#N/A
				2007-01-10	107	2.61783e+08		2001-02-02	5.34828	#N/A	#N/A
				2007-01-11	124	3.03375e+08		2001-02-03	5.35862	#N/A	#N/A
				2007-01-12	118	2.88695e+08		2001-02-04	5.36897	#N/A	#N/A
				2007-01-13	99	2.42211e+08		2001-02-05	5.37931	#N/A	#N/A
				2007-01-14	107	2.61783e+08		2001-02-06	5.38966	#N/A	#N/A
				2007-01-15	106	2.59337e+08		2001-02-07	5.4	#N/A	#N/A
				2007-01-16	84	2.05512e+08		2001-02-08	5.4069	#N/A	#N/A
				2007-01-17	72	1.76153e+08		2001-02-09	5.41379	#N/A	#N/A
				2007-01-18	76	1.85939e+08		2001-02-10	5.42069	#N/A	#N/A
				2007-01-19	72	1.76153e+08		2001-02-11	5.42759	#N/A	#N/A
				2007-01-20	70	1.7126e+08		2001-02-12	5.43448	#N/A	#N/A
				2007-01-21	76	1.85939e+08		2001-02-13	5.44138	#N/A	#N/A
				2007-01-22	80	1.95726e+08		2001-02-14	5.44828	#N/A	#N/A
				2007-01-23	81	1.98172e+08		2001-02-15	5.45517	#N/A	#N/A
				2007-01-24	80	1.95726e+08		2001-02-16	5.46207	#N/A	#N/A
				2007-01-25	80	1.95726e+08		2001-02-17	5.46897	#N/A	#N/A
				2007-01-26	81	1.98172e+08		2001-02-18	5.47586	#N/A	#N/A
				2007-01-27	81	1.98172e+08		2001-02-19	5.48276	#N/A	#N/A
				2007-01-28	74	1.81046e+08		2001-02-20	5.48966	#N/A	#N/A
				2007-01-29	76	1.85939e+08		2001-02-21	5.49655	#N/A	#N/A
				2007-01-30	73	1.786e+08		2001-02-22	5.50345	#N/A	#N/A
				2007-01-31	76	1.85939e+08		2001-02-23	5.51034	#N/A	#N/A
				2007-02-01	75	1.83493e+08		2001-02-24	5.51724	#N/A	#N/A
				2007-02-02	72	1.76153e+08		2001-02-25	5.52414	#N/A	#N/A
				2007-02-03	71	1.73707e+08		2001-02-26	5.53103	#N/A	#N/A
				2007-02-04	70	1.7126e+08		2001-02-27	5.53793	#N/A	#N/A
				2007-02-05	70	1.7126e+08		2001-02-28	5.54483	#N/A	#N/A
				2007-02-06	71	1.73707e+08		2001-03-01	5.55172	#N/A	#N/A
				2007-02-07	71	1.73707e+08		2001-03-02	5.55862	#N/A	#N/A
				2007-02-08	72	1.76153e+08		2001-03-03	5.56552	#N/A	#N/A
				2007-02-09	72	1.76153e+08		2001-03-04	5.57241	#N/A	#N/A
				2007-02-10	72	1.76153e+08		2001-03-05	5.57931	#N/A	#N/A
				2007-02-11	73	1.786e+08		2001-03-06	5.58621	#N/A	#N/A
				2007-02-12	75	1.83493e+08		2001-03-07	5.5931	#N/A	#N/A
				2007-02-13	74	1.81046e+08		2001-03-08	5.6	#N/A	#N/A
				2007-02-14	71	1.73707e+08		2001-03-09	5.7375	#N/A	#N/A
				2007-02-15	70	1.7126e+08		2001-03-10	5.875	#N/A	#N/A
				2007-02-16	71	1.73707e+08		2001-03-11	6.0125	#N/A	#N/A
				2007-02-17	75	1.83493e+08		2001-03-12	6.15	#N/A	#N/A
				2007-02-18	79	1.93279e+08		2001-03-13	6.2875	#N/A	#N/A
				2007-02-19	77	1.88386e+08		2001-03-14	6.425	#N/A	#N/A
				2007-02-20	76	1.85939e+08		2001-03-15	6.5625	#N/A	#N/A
				2007-02-21	72	1.76153e+08		2001-03-16	6.7	#N/A	#N/A
				2007-02-22	74	1.81046e+08		2001-03-17	6.8375	#N/A	#N/A
				2007-02-23	73	1.786e+08		2001-03-18	6.975	#N/A	#N/A
				2007-02-24	73	1.786e+08		2001-03-19	7.1125	#N/A	#N/A
				2007-02-25	72	1.76153e+08		2001-03-20	7.25	#N/A	#N/A
				2007-02-26	81	1.98172e+08		2001-03-21	7.3875	#N/A	#N/A
				2007-02-27	74	1.81046e+08		2001-03-22	7.525	#N/A	#N/A
				2007-02-28	75	1.83493e+08		2001-03-23	7.6625	#N/A	#N/A
				2007-03-01	79	1.93279e+08		2001-03-24	7.8	#N/A	#N/A
				2007-03-02	84	2.05512e+08		2001-03-25	7.9375	#N/A	#N/A
				2007-03-03	78	1.90833e+08		2001-03-26	8.075	#N/A	#N/A
				2007-03-04	72	1.76153e+08		2001-03-27	8.2125	#N/A	#N/A
				2007-03-05	74	1.81046e+08		2001-03-28	8.35	#N/A	#N/A
				2007-03-06	71	1.73707e+08		2001-03-29	8.4875	#N/A	#N/A
				2007-03-07	72	1.76153e+08		2001-03-30	8.625	#N/A	#N/A
				2007-03-08	71	1.73707e+08		2001-03-31	8.7625	#N/A	#N/A
				2007-03-09	71	1.73707e+08		2001-04-01	8.9	#N/A	#N/A
				2007-03-10	72	1.76153e+08		2001-04-02	9.0375	#N/A	#N/A
				2007-03-11	87	2.12852e+08		2001-04-03	9.175	#N/A	#N/A
				2007-03-12	244	5.96963e+08		2001-04-04	9.3125	#N/A	#N/A
				2007-03-13	1650	4036843008		2001-04-05	9.45	#N/A	#N/A
				2007-03-14	2030	4.96654e+09		2001-04-06	9.5875	#N/A	#N/A
				2007-03-15	863	2.11139e+09		2001-04-07	9.725	#N/A	#N/A
				2007-03-16	648	1.58538e+09		2001-04-08	9.8625	#N/A	#N/A
				2007-03-17	465	1.13766e+09		2001-04-09	10	#N/A	#N/A
				2007-03-18	450	1100957184		2001-04-10	9.84583	#N/A	#N/A
				2007-03-19	513	1.25509e+09		2001-04-11	9.69167	#N/A	#N/A
				2007-03-20	627	1.534e+09		2001-04-12	9.5375	#N/A	#N/A
				2007-03-21	650	1.59027e+09		2001-04-13	9.38333	#N/A	#N/A
				2007-03-22	1970	4.81975e+09		2001-04-14	9.22917	#N/A	#N/A
				2007-03-23	912	2.23127e+09		2001-04-15	9.075	#N/A	#N/A
				2007-03-24	680	1.66367e+09		2001-04-16	8.92083	#N/A	#N/A
				2007-03-25	655	1.6025e+09		2001-04-17	8.76667	#N/A	#N/A
				2007-03-26	591	1.44592e+09		2001-04-18	8.6125	#N/A	#N/A
				2007-03-27	503	1.23063e+09		2001-04-19	8.45833	#N/A	#N/A
				2007-03-28	447	1.09362e+09		2001-04-20	8.30417	#N/A	#N/A
				2007-03-29	412	1.00799e+09		2001-04-21	8.15	#N/A	#N/A
				2007-03-30	397	9.71289e+08		2001-04-22	7.99583	#N/A	#N/A
				2007-03-31	423	1.0349e+09		2001-04-23	7.84167	#N/A	#N/A
				2007-04-01	593	1.45082e+09		2001-04-24	7.6875	#N/A	#N/A
				2007-04-02	561	1.37253e+09		2001-04-25	7.53333	#N/A	#N/A
				2007-04-03	877	2.14564e+09		2001-04-26	7.37917	#N/A	#N/A
				2007-04-04	855	2.09182e+09		2001-04-27	7.225	#N/A	#N/A
				2007-04-05	708	1.73217e+09		2001-04-28	7.07083	#N/A	#N/A
				2007-04-06	610	1.49241e+09		2001-04-29	6.91667	#N/A	#N/A
				2007-04-07	535	1.30892e+09		2001-04-30	6.7625	#N/A	#N/A
				2007-04-08	480	1.17435e+09		2001-05-01	6.60833	#N/A	#N/A
				2007-04-09	433	1.05937e+09		2001-05-02	6.45417	#N/A	#N/A
				2007-04-10	403	9.85968e+08		2001-05-03	6.3	#N/A	#N/A
				2007-04-11	413	1.01043e+09		2001-05-04	6.32857	#N/A	#N/A
				2007-04-12	389	9.51716e+08		2001-05-05	6.35714	#N/A	#N/A
				2007-04-13	369	9.02785e+08		2001-05-06	6.38571	#N/A	#N/A
				2007-04-14	386	9.44377e+08		2001-05-07	6.41429	#N/A	#N/A
				2007-04-15	384	9.39483e+08		2001-05-08	6.44286	#N/A	#N/A
				2007-04-16	370	9.05231e+08		2001-05-09	6.47143	#N/A	#N/A
				2007-04-17	361	8.83212e+08		2001-05-10	6.5	#N/A	#N/A
				2007-04-18	342	8.36727e+08		2001-05-11	6.52857	#N/A	#N/A
				2007-04-19	327	8.00029e+08		2001-05-12	6.55714	#N/A	#N/A
				2007-04-20	313	7.65777e+08		2001-05-13	6.58571	#N/A	#N/A
				2007-04-21	301	7.36418e+08		2001-05-14	6.61429	#N/A	#N/A
				2007-04-22	296	7.24185e+08		2001-05-15	6.64286	#N/A	#N/A
				2007-04-23	311	7.60884e+08		2001-05-16	6.67143	#N/A	#N/A
				2007-04-24	289	7.07059e+08		2001-05-17	6.7	#N/A	#N/A
				2007-04-25	362	8.85659e+08		2001-05-18	6.72857	#N/A	#N/A
				2007-04-26	372	9.10125e+08		2001-05-19	6.75714	#N/A	#N/A
				2007-04-27	354	8.66086e+08		2001-05-20	6.78571	#N/A	#N/A
				2007-04-28	335	8.19601e+08		2001-05-21	6.81429	#N/A	#N/A
				2007-04-29	319	7.80456e+08		2001-05-22	6.84286	#N/A	#N/A
				2007-04-30	310	7.58437e+08		2001-05-23	6.87143	#N/A	#N/A
				2007-05-01	296	7.24185e+08		2001-05-24	6.9	#N/A	#N/A
				2007-05-02	269	6.58128e+08		2001-05-25	6.92857	#N/A	#N/A
				2007-05-03	259	6.33662e+08		2001-05-26	6.95714	#N/A	#N/A
				2007-05-04	258	6.31215e+08		2001-05-27	6.98571	#N/A	#N/A
				2007-05-05	257	6.28769e+08		2001-05-28	7.01429	#N/A	#N/A
				2007-05-06	236	5.77391e+08		2001-05-29	7.04286	#N/A	#N/A
				2007-05-07	238	5.82284e+08		2001-05-30	7.07143	#N/A	#N/A
				2007-05-08	221	5.40692e+08		2001-05-31	7.1	#N/A	#N/A
				2007-05-09	205	5.01547e+08		2001-06-01	7.12857	#N/A	#N/A
				2007-05-10	197	4.81975e+08		2001-06-02	7.15714	#N/A	#N/A
				2007-05-11	188	4.59955e+08		2001-06-03	7.18571	#N/A	#N/A
				2007-05-12	179	4.37936e+08		2001-06-04	7.21429	#N/A	#N/A
				2007-05-13	175	428150016		2001-06-05	7.24286	#N/A	#N/A
				2007-05-14	171	4.18364e+08		2001-06-06	7.27143	#N/A	#N/A
				2007-05-15	180	4.40383e+08		2001-06-07	7.3	#N/A	#N/A
				2007-05-16	169	4.13471e+08		2001-06-08	7.28571	#N/A	#N/A
				2007-05-17	156	3.81665e+08		2001-06-09	7.27143	#N/A	#N/A
				2007-05-18	151	3.69432e+08		2001-06-10	7.25714	#N/A	#N/A
				2007-05-19	150	3.66986e+08		2001-06-11	7.24286	#N/A	#N/A
				2007-05-20	149	3.64539e+08		2001-06-12	7.22857	#N/A	#N/A
				2007-05-21	148	3.62093e+08		2001-06-13	7.21429	#N/A	#N/A
				2007-05-22	144	3.52306e+08		2001-06-14	7.2	#N/A	#N/A
				2007-05-23	145	3.54753e+08		2001-06-15	7.18571	#N/A	#N/A
				2007-05-24	187	4.57509e+08		2001-06-16	7.17143	#N/A	#N/A
				2007-05-25	206	5.03994e+08		2001-06-17	7.15714	#N/A	#N/A
				2007-05-26	184	4.50169e+08		2001-06-18	7.14286	#N/A	#N/A
				2007-05-27	176	4.30597e+08		2001-06-19	7.12857	#N/A	#N/A
				2007-05-28	163	3.98791e+08		2001-06-20	7.11429	#N/A	#N/A
				2007-05-29	159	3.89005e+08		2001-06-21	7.1	#N/A	#N/A
				2007-05-30	153	3.74325e+08		2001-06-22	7.08571	#N/A	#N/A
				2007-05-31	166	4.06131e+08		2001-06-23	7.07143	#N/A	#N/A
				2007-06-01	173	4.23257e+08		2001-06-24	7.05714	#N/A	#N/A
				2007-06-02	487	1.19148e+09		2001-06-25	7.04286	#N/A	#N/A
				2007-06-03	426	1.04224e+09		2001-06-26	7.02857	#N/A	#N/A
				2007-06-04	448	1.09606e+09		2001-06-27	7.01429	#N/A	#N/A
				2007-06-05	402	9.83522e+08		2001-06-28	7	#N/A	#N/A
				2007-06-06	364	8.90552e+08		2001-06-29	6.98571	#N/A	#N/A
				2007-06-07	354	8.66086e+08		2001-06-30	6.97143	#N/A	#N/A
				2007-06-08	317	7.75563e+08		2001-07-01	6.95714	#N/A	#N/A
				2007-06-09	285	6.97273e+08		2001-07-02	6.94286	#N/A	#N/A
				2007-06-10	268	6.55681e+08		2001-07-03	6.92857	#N/A	#N/A
				2007-06-11	249	6.09196e+08		2001-07-04	6.91429	#N/A	#N/A
				2007-06-12	232	5.67605e+08		2001-07-05	6.9	#N/A	#N/A
				2007-06-13	218	5.33353e+08		2001-07-06	6.82593	#N/A	#N/A
				2007-06-14	209	5.11333e+08		2001-07-07	6.75185	#N/A	#N/A
				2007-06-15	200	4.89314e+08		2001-07-08	6.67778	#N/A	#N/A
				2007-06-16	191	4.67295e+08		2001-07-09	6.6037	#N/A	#N/A
				2007-06-17	192	4.69742e+08		2001-07-10	6.52963	#N/A	#N/A
				2007-06-18	188	4.59955e+08		2001-07-11	6.45556	#N/A	#N/A
				2007-06-19	214	5.23566e+08		2001-07-12	6.38148	#N/A	#N/A
				2007-06-20	174	4.25703e+08		2001-07-13	6.30741	#N/A	#N/A
				2007-06-21	195	4.77081e+08		2001-07-14	6.23333	#N/A	#N/A
				2007-06-22	527	1.28934e+09		2001-07-15	6.15926	#N/A	#N/A
				2007-06-23	353	8.6364e+08		2001-07-16	6.08519	#N/A	#N/A
				2007-06-24	301	7.36418e+08		2001-07-17	6.01111	#N/A	#N/A
				2007-06-25	275	672807168		2001-07-18	5.93704	#N/A	#N/A
				2007-06-26	256	6.26322e+08		2001-07-19	5.86296	#N/A	#N/A
				2007-06-27	234	5.72498e+08		2001-07-20	5.78889	#N/A	#N/A
				2007-06-28	214	5.23566e+08		2001-07-21	5.71481	#N/A	#N/A
				2007-06-29	202	4.94207e+08		2001-07-22	5.64074	#N/A	#N/A
				2007-06-30	192	4.69742e+08		2001-07-23	5.56667	#N/A	#N/A
				2007-07-01	182	4.45276e+08		2001-07-24	5.49259	#N/A	#N/A
				2007-07-02	172	4.2081e+08		2001-07-25	5.41852	#N/A	#N/A
				2007-07-03	169	4.13471e+08		2001-07-26	5.34444	#N/A	#N/A
				2007-07-04	183	4.47723e+08		2001-07-27	5.27037	#N/A	#N/A
				2007-07-05	167	4.08577e+08		2001-07-28	5.1963	#N/A	#N/A
				2007-07-06	157	3.84112e+08		2001-07-29	5.12222	#N/A	#N/A
				2007-07-07	150	3.66986e+08		2001-07-30	5.04815	#N/A	#N/A
				2007-07-08	142	3.47413e+08		2001-07-31	4.97407	#N/A	#N/A
				2007-07-09	133	3.25394e+08		2001-08-01	4.9	#N/A	#N/A
				2007-07-10	126	3.08268e+08		2001-08-02	4.9119	#N/A	#N/A
				2007-07-11	116	2.83802e+08		2001-08-03	4.92381	#N/A	#N/A
				2007-07-12	109	2.66676e+08		2001-08-04	4.93571	#N/A	#N/A
				2007-07-13	104	2.54443e+08		2001-08-05	4.94762	#N/A	#N/A
				2007-07-14	103	2.51997e+08		2001-08-06	4.95952	#N/A	#N/A
				2007-07-15	104	2.54443e+08		2001-08-07	4.97143	#N/A	#N/A
				2007-07-16	106	2.59337e+08		2001-08-08	4.98333	#N/A	#N/A
				2007-07-17	120	2.93589e+08		2001-08-09	4.99524	#N/A	#N/A
				2007-07-18	520	1.27222e+09		2001-08-10	5.00714	#N/A	#N/A
				2007-07-19	175	428150016		2001-08-11	5.01905	#N/A	#N/A
				2007-07-20	132	3.22947e+08		2001-08-12	5.03095	#N/A	#N/A
				2007-07-21	119	2.91142e+08		2001-08-13	5.04286	#N/A	#N/A
				2007-07-22	112	2.74016e+08		2001-08-14	5.05476	#N/A	#N/A
				2007-07-23	116	2.83802e+08		2001-08-15	5.06667	#N/A	#N/A
				2007-07-24	115	2.81356e+08		2001-08-16	5.07857	#N/A	#N/A
				2007-07-25	110	2.69123e+08		2001-08-17	5.09048	#N/A	#N/A
				2007-07-26	107	2.61783e+08		2001-08-18	5.10238	#N/A	#N/A
				2007-07-27	462	1.13032e+09		2001-08-19	5.11429	#N/A	#N/A
				2007-07-28	243	5.94517e+08		2001-08-20	5.12619	#N/A	#N/A
				2007-07-29	178	4.3549e+08		2001-08-21	5.1381	#N/A	#N/A
				2007-07-30	153	3.74325e+08		2001-08-22	5.15	#N/A	#N/A
				2007-07-31	138	3.37627e+08		2001-08-23	5.1619	#N/A	#N/A
				2007-08-01	129	3.15608e+08		2001-08-24	5.17381	#N/A	#N/A
				2007-08-02	122	2.98482e+08		2001-08-25	5.18571	#N/A	#N/A
				2007-08-03	116	2.83802e+08		2001-08-26	5.19762	#N/A	#N/A
				2007-08-04	116	2.83802e+08		2001-08-27	5.20952	#N/A	#N/A
				2007-08-05	214	5.23566e+08		2001-08-28	5.22143	#N/A	#N/A
				2007-08-06	157	3.84112e+08		2001-08-29	5.23333	#N/A	#N/A
				2007-08-07	568	1.38965e+09		2001-08-30	5.24524	#N/A	#N/A
				2007-08-08	512	1.25264e+09		2001-08-31	5.25714	#N/A	#N/A
				2007-08-09	306	7.48651e+08		2001-09-01	5.26905	#N/A	#N/A
				2007-08-10	247	6.04303e+08		2001-09-02	5.28095	#N/A	#N/A
				2007-08-11	269	6.58128e+08		2001-09-03	5.29286	#N/A	#N/A
				2007-08-12	253	6.18983e+08		2001-09-04	5.30476	#N/A	#N/A
				2007-08-13	212	5.18673e+08		2001-09-05	5.31667	#N/A	#N/A
				2007-08-14	1750	4281500160		2001-09-06	5.32857	#N/A	#N/A
				2007-08-15	968	2.36828e+09		2001-09-07	5.34048	#N/A	#N/A
				2007-08-16	823	2.01353e+09		2001-09-08	5.35238	#N/A	#N/A
				2007-08-17	624	1.52666e+09		2001-09-09	5.36429	#N/A	#N/A
				2007-08-18	551	1.34806e+09		2001-09-10	5.37619	#N/A	#N/A
				2007-08-19	4750	1.16212e+10		2001-09-11	5.3881	#N/A	#N/A
				2007-08-20	5360	1.31136e+10		2001-09-12	5.4	#N/A	#N/A
				2007-08-21	2320	5.67605e+09		2001-09-13	5.4	#N/A	#N/A
				2007-08-22	2240	5.48032e+09		2001-09-14	5.4	#N/A	#N/A
				2007-08-23	1670	4.08577e+09		2001-09-15	5.4	#N/A	#N/A
				2007-08-24	1840	4.50169e+09		2001-09-16	5.4	#N/A	#N/A
				2007-08-25	1720	4.2081e+09		2001-09-17	5.4	#N/A	#N/A
				2007-08-26	1250	3058214400		2001-09-18	5.4	#N/A	#N/A
				2007-08-27	2700	6605743104		2001-09-19	5.4	#N/A	#N/A
				2007-08-28	1780	4.3549e+09		2001-09-20	5.4	#N/A	#N/A
				2007-08-29	2150	5260128768		2001-09-21	5.4	#N/A	#N/A
				2007-08-30	1400	3425200128		2001-09-22	5.4	#N/A	#N/A
				2007-08-31	1090	2.66676e+09		2001-09-23	5.4	#N/A	#N/A
				2007-09-01	886	2.16766e+09		2001-09-24	5.4	#N/A	#N/A
				2007-09-02	754	1.84471e+09		2001-09-25	5.4	#N/A	#N/A
				2007-09-03	666	1.62942e+09		2001-09-26	5.4	#N/A	#N/A
				2007-09-04	597	1.4606e+09		2001-09-27	5.4	#N/A	#N/A
				2007-09-05	538	1.31626e+09		2001-09-28	5.4	#N/A	#N/A
				2007-09-06	497	1.21595e+09		2001-09-29	5.4	#N/A	#N/A
				2007-09-07	499	1.22084e+09		2001-09-30	5.4	#N/A	#N/A
				2007-09-08	440	1.07649e+09		2001-10-01	5.4	#N/A	#N/A
				2007-09-09	401	9.81075e+08		2001-10-02	5.4	#N/A	#N/A
				2007-09-10	415	1.01533e+09		2001-10-03	5.39429	#N/A	#N/A
				2007-09-11	443	1.08383e+09		2001-10-04	5.38857	#N/A	#N/A
				2007-09-12	379	9.27251e+08		2001-10-05	5.38286	#N/A	#N/A
				2007-09-13	358	8.75873e+08		2001-10-06	5.37714	#N/A	#N/A
				2007-09-14	342	8.36727e+08		2001-10-07	5.37143	#N/A	#N/A
				2007-09-15	320	7.82903e+08		2001-10-08	5.36571	#N/A	#N/A
				2007-09-16	312	7.6333e+08		2001-10-09	5.36	#N/A	#N/A
				2007-09-17	299	7.31525e+08		2001-10-10	5.35429	#N/A	#N/A
				2007-09-18	294	7.19292e+08		2001-10-11	5.34857	#N/A	#N/A
				2007-09-19	432	1.05692e+09		2001-10-12	5.34286	#N/A	#N/A
				2007-09-20	328	8.02475e+08		2001-10-13	5.33714	#N/A	#N/A
				2007-09-21	329	8.04922e+08		2001-10-14	5.33143	#N/A	#N/A
				2007-09-22	401	9.81075e+08		2001-10-15	5.32571	#N/A	#N/A
				2007-09-23	335	8.19601e+08		2001-10-16	5.32	#N/A	#N/A
				2007-09-24	319	7.80456e+08		2001-10-17	5.31429	#N/A	#N/A
				2007-09-25	298	7.29078e+08		2001-10-18	5.30857	#N/A	#N/A
				2007-09-26	285	6.97273e+08		2001-10-19	5.30286	#N/A	#N/A
				2007-09-27	272	6.65467e+08		2001-10-20	5.29714	#N/A	#N/A
				2007-09-28	256	6.26322e+08		2001-10-21	5.29143	#N/A	#N/A
				2007-09-29	246	6.01857e+08		2001-10-22	5.28571	#N/A	#N/A
				2007-09-30	255	6.23876e+08		2001-10-23	5.28	#N/A	#N/A
				2007-10-01	419	1.02511e+09		2001-10-24	5.27429	#N/A	#N/A
				2007-10-02	337	8.24495e+08		2001-10-25	5.26857	#N/A	#N/A
				2007-10-03	501	1.22573e+09		2001-10-26	5.26286	#N/A	#N/A
				2007-10-04	430	1.05203e+09		2001-10-27	5.25714	#N/A	#N/A
				2007-10-05	399	9.76182e+08		2001-10-28	5.25143	#N/A	#N/A
				2007-10-06	379	9.27251e+08		2001-10-29	5.24571	#N/A	#N/A
				2007-10-07	364	8.90552e+08		2001-10-30	5.24	#N/A	#N/A
				2007-10-08	368	9.00338e+08		2001-10-31	5.23429	#N/A	#N/A
				2007-10-09	368	9.00338e+08		2001-11-01	5.22857	#N/A	#N/A
				2007-10-10	343	8.39174e+08		2001-11-02	5.22286	#N/A	#N/A
				2007-10-11	332	8.12262e+08		2001-11-03	5.21714	#N/A	#N/A
				2007-10-12	325	7.95136e+08		2001-11-04	5.21143	#N/A	#N/A
				2007-10-13	319	7.80456e+08		2001-11-05	5.20571	#N/A	#N/A
				2007-10-14	314	7.68223e+08		2001-11-06	5.2	#N/A	#N/A
				2007-10-15	318	7.7801e+08		2001-11-07	5.21429	#N/A	#N/A
				2007-10-16	324	7.92689e+08		2001-11-08	5.22857	#N/A	#N/A
				2007-10-17	314	7.68223e+08		2001-11-09	5.24286	#N/A	#N/A
				2007-10-18	451	1.1034e+09		2001-11-10	5.25714	#N/A	#N/A
				2007-10-19	477	1.16701e+09		2001-11-11	5.27143	#N/A	#N/A
				2007-10-20	442	1.08138e+09		2001-11-12	5.28571	#N/A	#N/A
				2007-10-21	427	1.04469e+09		2001-11-13	5.3	#N/A	#N/A
				2007-10-22	402	9.83522e+08		2001-11-14	5.31429	#N/A	#N/A
				2007-10-23	387	9.46823e+08		2001-11-15	5.32857	#N/A	#N/A
				2007-10-24	371	9.07678e+08		2001-11-16	5.34286	#N/A	#N/A
				2007-10-25	353	8.6364e+08		2001-11-17	5.35714	#N/A	#N/A
				2007-10-26	346	8.46514e+08		2001-11-18	5.37143	#N/A	#N/A
				2007-10-27	334	8.17155e+08		2001-11-19	5.38571	#N/A	#N/A
				2007-10-28	316	7.73117e+08		2001-11-20	5.4	#N/A	#N/A
				2007-10-29	309	7.55991e+08		2001-11-21	5.41429	#N/A	#N/A
				2007-10-30	304	7.43758e+08		2001-11-22	5.42857	#N/A	#N/A
				2007-10-31	296	7.24185e+08		2001-11-23	5.44286	#N/A	#N/A
				2007-11-01	277	6.777e+08		2001-11-24	5.45714	#N/A	#N/A
				2007-11-02	269	6.58128e+08		2001-11-25	5.47143	#N/A	#N/A
				2007-11-03	259	6.33662e+08		2001-11-26	5.48571	#N/A	#N/A
				2007-11-04	255	6.23876e+08		2001-11-27	5.5	#N/A	#N/A
				2007-11-05	246	6.01857e+08		2001-11-28	5.51429	#N/A	#N/A
				2007-11-06	231	5.65158e+08		2001-11-29	5.52857	#N/A	#N/A
				2007-11-07	224	5.48032e+08		2001-11-30	5.54286	#N/A	#N/A
				2007-11-08	224	5.48032e+08		2001-12-01	5.55714	#N/A	#N/A
				2007-11-09	215	5.26013e+08		2001-12-02	5.57143	#N/A	#N/A
				2007-11-10	209	5.11333e+08		2001-12-03	5.58571	#N/A	#N/A
				2007-11-11	208	5.08887e+08		2001-12-04	5.6	#N/A	#N/A
				2007-11-12	202	4.94207e+08		2001-12-05	5.6069	#N/A	#N/A
				2007-11-13	194	4.74635e+08		2001-12-06	5.61379	#N/A	#N/A
				2007-11-14	199	4.86868e+08		2001-12-07	5.62069	#N/A	#N/A
				2007-11-15	193	4.72188e+08		2001-12-08	5.62759	#N/A	#N/A
				2007-11-16	193	4.72188e+08		2001-12-09	5.63448	#N/A	#N/A
				2007-11-17	193	4.72188e+08		2001-12-10	5.64138	#N/A	#N/A
				2007-11-18	188	4.59955e+08		2001-12-11	5.64828	#N/A	#N/A
				2007-11-19	190	4.64849e+08		2001-12-12	5.65517	#N/A	#N/A
				2007-11-20	190	4.64849e+08		2001-12-13	5.66207	#N/A	#N/A
				2007-11-21	188	4.59955e+08		2001-12-14	5.66897	#N/A	#N/A
				2007-11-22	184	4.50169e+08		2001-12-15	5.67586	#N/A	#N/A
				2007-11-23	179	4.37936e+08		2001-12-16	5.68276	#N/A	#N/A
				2007-11-24	179	4.37936e+08		2001-12-17	5.68966	#N/A	#N/A
				2007-11-25	182	4.45276e+08		2001-12-18	5.69655	#N/A	#N/A
				2007-11-26	181	4.42829e+08		2001-12-19	5.70345	#N/A	#N/A
				2007-11-27	175	428150016		2001-12-20	5.71034	#N/A	#N/A
				2007-11-28	171	4.18364e+08		2001-12-21	5.71724	#N/A	#N/A
				2007-11-29	167	4.08577e+08		2001-12-22	5.72414	#N/A	#N/A
				2007-11-30	173	4.23257e+08		2001-12-23	5.73103	#N/A	#N/A
				2007-12-01	169	4.13471e+08		2001-12-24	5.73793	#N/A	#N/A
				2007-12-02	198	4.84421e+08		2001-12-25	5.74483	#N/A	#N/A
				2007-12-03	183	4.47723e+08		2001-12-26	5.75172	#N/A	#N/A
				2007-12-04	176	4.30597e+08		2001-12-27	5.75862	#N/A	#N/A
				2007-12-05	180	4.40383e+08		2001-12-28	5.76552	#N/A	#N/A
				2007-12-06	192	4.69742e+08		2001-12-29	5.77241	#N/A	#N/A
				2007-12-07	179	4.37936e+08		2001-12-30	5.77931	#N/A	#N/A
				2007-12-08	174	4.25703e+08		2001-12-31	5.78621	#N/A	#N/A
				2007-12-09	167	4.08577e+08		2002-01-01	5.7931	#N/A	#N/A
				2007-12-10	162	3.96345e+08		2002-01-02	5.8	#N/A	#N/A
				2007-12-11	168	4.11024e+08		2002-01-03	5.78235	#N/A	#N/A
				2007-12-12	164	4.01238e+08		2002-01-04	5.76471	#N/A	#N/A
				2007-12-13	166	4.06131e+08		2002-01-05	5.74706	#N/A	#N/A
				2007-12-14	162	3.96345e+08		2002-01-06	5.72941	#N/A	#N/A
				2007-12-15	160	3.91451e+08		2002-01-07	5.71176	#N/A	#N/A
				2007-12-16	166	4.06131e+08		2002-01-08	5.69412	#N/A	#N/A
				2007-12-17	163	3.98791e+08		2002-01-09	5.67647	#N/A	#N/A
				2007-12-18	164	4.01238e+08		2002-01-10	5.65882	#N/A	#N/A
				2007-12-19	164	4.01238e+08		2002-01-11	5.64118	#N/A	#N/A
				2007-12-20	165	4.03684e+08		2002-01-12	5.62353	#N/A	#N/A
				2007-12-21	168	4.11024e+08		2002-01-13	5.60588	#N/A	#N/A
				2007-12-22	176	4.30597e+08		2002-01-14	5.58824	#N/A	#N/A
				2007-12-23	182	4.45276e+08		2002-01-15	5.57059	#N/A	#N/A
				2007-12-24	151	3.69432e+08		2002-01-16	5.55294	#N/A	#N/A
				2007-12-25	148	3.62093e+08		2002-01-17	5.53529	#N/A	#N/A
				2007-12-26	157	3.84112e+08		2002-01-18	5.51765	#N/A	#N/A
				2007-12-27	161	3.93898e+08		2002-01-19	5.5	#N/A	#N/A
				2007-12-28	163	3.98791e+08		2002-01-20	5.48235	#N/A	#N/A
				2007-12-29	160	3.91451e+08		2002-01-21	5.46471	#N/A	#N/A
				2007-12-30	159	3.89005e+08		2002-01-22	5.44706	#N/A	#N/A
				2007-12-31	160	3.91451e+08		2002-01-23	5.42941	#N/A	#N/A
				2008-01-01	154	3.76772e+08		2002-01-24	5.41176	#N/A	#N/A
				2008-01-02	124	3.03375e+08		2002-01-25	5.39412	#N/A	#N/A
				2008-01-03	126	3.08268e+08		2002-01-26	5.37647	#N/A	#N/A
				2008-01-04	128	3.13161e+08		2002-01-27	5.35882	#N/A	#N/A
				2008-01-05	123	3.00928e+08		2002-01-28	5.34118	#N/A	#N/A
				2008-01-06	116	2.83802e+08		2002-01-29	5.32353	#N/A	#N/A
				2008-01-07	144	3.52306e+08		2002-01-30	5.30588	#N/A	#N/A
				2008-01-08	220	5.38246e+08		2002-01-31	5.28824	#N/A	#N/A
				2008-01-09	196	4.79528e+08		2002-02-01	5.27059	#N/A	#N/A
				2008-01-10	180	4.40383e+08		2002-02-02	5.25294	#N/A	#N/A
				2008-01-11	176	4.30597e+08		2002-02-03	5.23529	#N/A	#N/A
				2008-01-12	167	4.08577e+08		2002-02-04	5.21765	#N/A	#N/A
				2008-01-13	162	3.96345e+08		2002-02-05	5.2	#N/A	#N/A
				2008-01-14	154	3.76772e+08		2002-02-06	5.22857	#N/A	#N/A
				2008-01-15	152	3.71879e+08		2002-02-07	5.25714	#N/A	#N/A
				2008-01-16	136	3.32734e+08		2002-02-08	5.28571	#N/A	#N/A
				2008-01-17	127	3.10715e+08		2002-02-09	5.31429	#N/A	#N/A
				2008-01-18	111	2.71569e+08		2002-02-10	5.34286	#N/A	#N/A
				2008-01-19	104	2.54443e+08		2002-02-11	5.37143	#N/A	#N/A
				2008-01-20	98	2.39764e+08		2002-02-12	5.4	#N/A	#N/A
				2008-01-21	101	2.47104e+08		2002-02-13	5.42857	#N/A	#N/A
				2008-01-22	102	2.4955e+08		2002-02-14	5.45714	#N/A	#N/A
				2008-01-23	100	2.44657e+08		2002-02-15	5.48571	#N/A	#N/A
				2008-01-24	96	2.34871e+08		2002-02-16	5.51429	#N/A	#N/A
				2008-01-25	96	2.34871e+08		2002-02-17	5.54286	#N/A	#N/A
				2008-01-26	99	2.42211e+08		2002-02-18	5.57143	#N/A	#N/A
				2008-01-27	100	2.44657e+08		2002-02-19	5.6	#N/A	#N/A
				2008-01-28	104	2.54443e+08		2002-02-20	5.62857	#N/A	#N/A
				2008-01-29	107	2.61783e+08		2002-02-21	5.65714	#N/A	#N/A
				2008-01-30	97	2.37317e+08		2002-02-22	5.68571	#N/A	#N/A
				2008-01-31	98	2.39764e+08		2002-02-23	5.71429	#N/A	#N/A
				2008-02-01	98	2.39764e+08		2002-02-24	5.74286	#N/A	#N/A
				2008-02-02	98	2.39764e+08		2002-02-25	5.77143	#N/A	#N/A
				2008-02-03	101	2.47104e+08		2002-02-26	5.8	#N/A	#N/A
				2008-02-04	110	2.69123e+08		2002-02-27	5.82857	#N/A	#N/A
				2008-02-05	102	2.4955e+08		2002-02-28	5.85714	#N/A	#N/A
				2008-02-06	74	1.81046e+08		2002-03-01	5.88571	#N/A	#N/A
				2008-02-07	57	1.39455e+08		2002-03-02	5.91429	#N/A	#N/A
				2008-02-08	59	1.44348e+08		2002-03-03	5.94286	#N/A	#N/A
				2008-02-09	62	1.51687e+08		2002-03-04	5.97143	#N/A	#N/A
				2008-02-10	41	1.00309e+08		2002-03-05	6	#N/A	#N/A
				2008-02-11	36	8.80766e+07		2002-03-06	5.95	#N/A	#N/A
				2008-02-12	33	8.07369e+07		2002-03-07	5.9	#N/A	#N/A
				2008-02-13	29	7.09506e+07		2002-03-08	5.85	#N/A	#N/A
				2008-02-14	25	6.11643e+07		2002-03-09	5.8	#N/A	#N/A
				2008-02-15	24	5.87177e+07		2002-03-10	5.75	#N/A	#N/A
				2008-02-16	22	5.38246e+07		2002-03-11	5.7	#N/A	#N/A
				2008-02-17	25	6.11643e+07		2002-03-12	5.65	#N/A	#N/A
				2008-02-18	27	6.60574e+07		2002-03-13	5.6	#N/A	#N/A
				2008-02-19	25	6.11643e+07		2002-03-14	5.55	#N/A	#N/A
				2008-02-20	26	6.36109e+07		2002-03-15	5.5	#N/A	#N/A
				2008-02-21	26	6.36109e+07		2002-03-16	5.45	#N/A	#N/A
				2008-02-22	27	6.60574e+07		2002-03-17	5.4	#N/A	#N/A
				2008-02-23	26	6.36109e+07		2002-03-18	5.35	#N/A	#N/A
				2008-02-24	26	6.36109e+07		2002-03-19	5.3	#N/A	#N/A
				2008-02-25	24	5.87177e+07		2002-03-20	5.25	#N/A	#N/A
				2008-02-26	24	5.87177e+07		2002-03-21	5.2	#N/A	#N/A
				2008-02-27	24	5.87177e+07		2002-03-22	5.15	#N/A	#N/A
				2008-02-28	22	5.38246e+07		2002-03-23	5.1	#N/A	#N/A
				2008-02-29	22	5.38246e+07		2002-03-24	5.05	#N/A	#N/A
				2008-03-01	18	4.40383e+07		2002-03-25	5	#N/A	#N/A
				2008-03-02	24	5.87177e+07		2002-03-26	4.95	#N/A	#N/A
				2008-03-03	57	1.39455e+08		2002-03-27	4.9	#N/A	#N/A
				2008-03-04	61	1.49241e+08		2002-03-28	4.85	#N/A	#N/A
				2008-03-05	59	1.44348e+08		2002-03-29	4.8	#N/A	#N/A
				2008-03-06	48	1.17435e+08		2002-03-30	4.75	#N/A	#N/A
				2008-03-07	42	1.02756e+08		2002-03-31	4.7	#N/A	#N/A
				2008-03-08	39	9.54163e+07		2002-04-01	4.65	#N/A	#N/A
				2008-03-09	41	1.00309e+08		2002-04-02	4.6	#N/A	#N/A
				2008-03-10	38	9.29697e+07		2002-04-03	4.63714	#N/A	#N/A
				2008-03-11	38	9.29697e+07		2002-04-04	4.67429	#N/A	#N/A
				2008-03-12	49	1.19882e+08		2002-04-05	4.71143	#N/A	#N/A
				2008-03-13	244	5.96963e+08		2002-04-06	4.74857	#N/A	#N/A
				2008-03-14	876	2.1432e+09		2002-04-07	4.78571	#N/A	#N/A
				2008-03-15	976	2.38785e+09		2002-04-08	4.82286	#N/A	#N/A
				2008-03-16	658	1.60984e+09		2002-04-09	4.86	#N/A	#N/A
				2008-03-17	583	1.42635e+09		2002-04-10	4.89714	#N/A	#N/A
				2008-03-18	522	1.27711e+09		2002-04-11	4.93429	#N/A	#N/A
				2008-03-19	694	1.69792e+09		2002-04-12	4.97143	#N/A	#N/A
				2008-03-20	905	2.21415e+09		2002-04-13	5.00857	#N/A	#N/A
				2008-03-21	812	1.98662e+09		2002-04-14	5.04571	#N/A	#N/A
				2008-03-22	619	1.51443e+09		2002-04-15	5.08286	#N/A	#N/A
				2008-03-23	540	1.32115e+09		2002-04-16	5.12	#N/A	#N/A
				2008-03-24	501	1.22573e+09		2002-04-17	5.15714	#N/A	#N/A
				2008-03-25	516	1.26243e+09		2002-04-18	5.19429	#N/A	#N/A
				2008-03-26	636	1.55602e+09		2002-04-19	5.23143	#N/A	#N/A
				2008-03-27	663	1.62208e+09		2002-04-20	5.26857	#N/A	#N/A
				2008-03-28	561	1.37253e+09		2002-04-21	5.30571	#N/A	#N/A
				2008-03-29	513	1.25509e+09		2002-04-22	5.34286	#N/A	#N/A
				2008-03-30	502	1.22818e+09		2002-04-23	5.38	#N/A	#N/A
				2008-03-31	643	1.57315e+09		2002-04-24	5.41714	#N/A	#N/A
				2008-04-01	1140	2.78909e+09		2002-04-25	5.45429	#N/A	#N/A
				2008-04-02	775	1896092928		2002-04-26	5.49143	#N/A	#N/A
				2008-04-03	676	1.65388e+09		2002-04-27	5.52857	#N/A	#N/A
				2008-04-04	594	1.45326e+09		2002-04-28	5.56571	#N/A	#N/A
				2008-04-05	543	1.32849e+09		2002-04-29	5.60286	#N/A	#N/A
				2008-04-06	506	1.23797e+09		2002-04-30	5.64	#N/A	#N/A
				2008-04-07	471	1.15234e+09		2002-05-01	5.67714	#N/A	#N/A
				2008-04-08	427	1.04469e+09		2002-05-02	5.71429	#N/A	#N/A
				2008-04-09	422	1.03245e+09		2002-05-03	5.75143	#N/A	#N/A
				2008-04-10	454	1.11074e+09		2002-05-04	5.78857	#N/A	#N/A
				2008-04-11	1430	3.4986e+09		2002-05-05	5.82571	#N/A	#N/A
				2008-04-12	1170	2.86249e+09		2002-05-06	5.86286	#N/A	#N/A
				2008-04-13	912	2.23127e+09		2002-05-07	5.9	#N/A	#N/A
				2008-04-14	772	1.88875e+09		2002-05-08	5.91071	#N/A	#N/A
				2008-04-15	684	1.67345e+09		2002-05-09	5.92143	#N/A	#N/A
				2008-04-16	619	1.51443e+09		2002-05-10	5.93214	#N/A	#N/A
				2008-04-17	559	1.36763e+09		2002-05-11	5.94286	#N/A	#N/A
				2008-04-18	1080	2.6423e+09		2002-05-12	5.95357	#N/A	#N/A
				2008-04-19	2100	5137800192		2002-05-13	5.96429	#N/A	#N/A
				2008-04-20	1500	3.66986e+09		2002-05-14	5.975	#N/A	#N/A
				2008-04-21	1200	2.93589e+09		2002-05-15	5.98571	#N/A	#N/A
				2008-04-22	1100	2691228672		2002-05-16	5.99643	#N/A	#N/A
				2008-04-23	1010	2.47104e+09		2002-05-17	6.00714	#N/A	#N/A
				2008-04-24	1510	3.69432e+09		2002-05-18	6.01786	#N/A	#N/A
				2008-04-25	5640	1.37987e+10		2002-05-19	6.02857	#N/A	#N/A
				2008-04-26	3620	8.85659e+09		2002-05-20	6.03929	#N/A	#N/A
				2008-04-27	1880	4.59955e+09		2002-05-21	6.05	#N/A	#N/A
				2008-04-28	1380	3.37627e+09		2002-05-22	6.06071	#N/A	#N/A
				2008-04-29	1100	2691228672		2002-05-23	6.07143	#N/A	#N/A
				2008-04-30	940	2.29978e+09		2002-05-24	6.08214	#N/A	#N/A
				2008-05-01	829	2.02821e+09		2002-05-25	6.09286	#N/A	#N/A
				2008-05-02	784	1.91811e+09		2002-05-26	6.10357	#N/A	#N/A
				2008-05-03	785	1.92056e+09		2002-05-27	6.11429	#N/A	#N/A
				2008-05-04	645	1.57804e+09		2002-05-28	6.125	#N/A	#N/A
				2008-05-05	583	1.42635e+09		2002-05-29	6.13571	#N/A	#N/A
				2008-05-06	536	1.31136e+09		2002-05-30	6.14643	#N/A	#N/A
				2008-05-07	541	1.3236e+09		2002-05-31	6.15714	#N/A	#N/A
				2008-05-08	474	1.15967e+09		2002-06-01	6.16786	#N/A	#N/A
				2008-05-09	445	1.08872e+09		2002-06-02	6.17857	#N/A	#N/A
				2008-05-10	423	1.0349e+09		2002-06-03	6.18929	#N/A	#N/A
				2008-05-11	444	1.08628e+09		2002-06-04	6.2	#N/A	#N/A
				2008-05-12	409	1.00065e+09		2002-06-05	6.1963	#N/A	#N/A
				2008-05-13	388	9.4927e+08		2002-06-06	6.19259	#N/A	#N/A
				2008-05-14	374	9.15018e+08		2002-06-07	6.18889	#N/A	#N/A
				2008-05-15	353	8.6364e+08		2002-06-08	6.18519	#N/A	#N/A
				2008-05-16	343	8.39174e+08		2002-06-09	6.18148	#N/A	#N/A
				2008-05-17	336	8.22048e+08		2002-06-10	6.17778	#N/A	#N/A
				2008-05-18	322	7.87796e+08		2002-06-11	6.17407	#N/A	#N/A
				2008-05-19	310	7.58437e+08		2002-06-12	6.17037	#N/A	#N/A
				2008-05-20	302	7.38865e+08		2002-06-13	6.16667	#N/A	#N/A
				2008-05-21	288	7.04613e+08		2002-06-14	6.16296	#N/A	#N/A
				2008-05-22	275	672807168		2002-06-15	6.15926	#N/A	#N/A
				2008-05-23	264	6.45895e+08		2002-06-16	6.15556	#N/A	#N/A
				2008-05-24	253	6.18983e+08		2002-06-17	6.15185	#N/A	#N/A
				2008-05-25	250	611642880		2002-06-18	6.14815	#N/A	#N/A
				2008-05-26	248	6.0675e+08		2002-06-19	6.14444	#N/A	#N/A
				2008-05-27	229	5.60265e+08		2002-06-20	6.14074	#N/A	#N/A
				2008-05-28	220	5.38246e+08		2002-06-21	6.13704	#N/A	#N/A
				2008-05-29	222	5.43139e+08		2002-06-22	6.13333	#N/A	#N/A
				2008-05-30	297	7.26632e+08		2002-06-23	6.12963	#N/A	#N/A
				2008-05-31	266	6.50788e+08		2002-06-24	6.12593	#N/A	#N/A
				2008-06-01	249	6.09196e+08		2002-06-25	6.12222	#N/A	#N/A
				2008-06-02	232	5.67605e+08		2002-06-26	6.11852	#N/A	#N/A
				2008-06-03	237	5.79837e+08		2002-06-27	6.11481	#N/A	#N/A
				2008-06-04	237	5.79837e+08		2002-06-28	6.11111	#N/A	#N/A
				2008-06-05	358	8.75873e+08		2002-06-29	6.10741	#N/A	#N/A
				2008-06-06	377	9.22357e+08		2002-06-30	6.1037	#N/A	#N/A
				2008-06-07	377	9.22357e+08		2002-07-01	6.1	#N/A	#N/A
				2008-06-08	6370	1.55847e+10		2002-07-02	6.10278	#N/A	#N/A
				2008-06-09	3980	9.73735e+09		2002-07-03	6.10556	#N/A	#N/A
				2008-06-10	2290	5.60265e+09		2002-07-04	6.10833	#N/A	#N/A
				2008-06-11	1080	2.6423e+09		2002-07-05	6.11111	#N/A	#N/A
				2008-06-12	2260	5.52925e+09		2002-07-06	6.11389	#N/A	#N/A
				2008-06-13	1640	4.01238e+09		2002-07-07	6.11667	#N/A	#N/A
				2008-06-14	1130	2.76463e+09		2002-07-08	6.11944	#N/A	#N/A
				2008-06-15	935	2.28754e+09		2002-07-09	6.12222	#N/A	#N/A
				2008-06-16	797	1.94992e+09		2002-07-10	6.125	#N/A	#N/A
				2008-06-17	695	1.70037e+09		2002-07-11	6.12778	#N/A	#N/A
				2008-06-18	628	1.53645e+09		2002-07-12	6.13056	#N/A	#N/A
				2008-06-19	571	1.39699e+09		2002-07-13	6.13333	#N/A	#N/A
				2008-06-20	526	1.2869e+09		2002-07-14	6.13611	#N/A	#N/A
				2008-06-21	486	1.18903e+09		2002-07-15	6.13889	#N/A	#N/A
				2008-06-22	455	1.11319e+09		2002-07-16	6.14167	#N/A	#N/A
				2008-06-23	431	1.05447e+09		2002-07-17	6.14444	#N/A	#N/A
				2008-06-24	410	1.00309e+09		2002-07-18	6.14722	#N/A	#N/A
				2008-06-25	392	9.59056e+08		2002-07-19	6.15	#N/A	#N/A
				2008-06-26	377	9.22357e+08		2002-07-20	6.15278	#N/A	#N/A
				2008-06-27	366	8.95445e+08		2002-07-21	6.15556	#N/A	#N/A
				2008-06-28	357	8.73426e+08		2002-07-22	6.15833	#N/A	#N/A
				2008-06-29	444	1.08628e+09		2002-07-23	6.16111	#N/A	#N/A
				2008-06-30	358	8.75873e+08		2002-07-24	6.16389	#N/A	#N/A
				2008-07-01	335	8.19601e+08		2002-07-25	6.16667	#N/A	#N/A
				2008-07-02	342	8.36727e+08		2002-07-26	6.16944	#N/A	#N/A
				2008-07-03	328	8.02475e+08		2002-07-27	6.17222	#N/A	#N/A
				2008-07-04	306	7.48651e+08		2002-07-28	6.175	#N/A	#N/A
				2008-07-05	297	7.26632e+08		2002-07-29	6.17778	#N/A	#N/A
				2008-07-06	291	7.11952e+08		2002-07-30	6.18056	#N/A	#N/A
				2008-07-07	580	1.41901e+09		2002-07-31	6.18333	#N/A	#N/A
				2008-07-08	994	2.43189e+09		2002-08-01	6.18611	#N/A	#N/A
				2008-07-09	466	1.1401e+09		2002-08-02	6.18889	#N/A	#N/A
				2008-07-10	411	1.00554e+09		2002-08-03	6.19167	#N/A	#N/A
				2008-07-11	378	9.24804e+08		2002-08-04	6.19444	#N/A	#N/A
				2008-07-12	527	1.28934e+09		2002-08-05	6.19722	#N/A	#N/A
				2008-07-13	397	9.71289e+08		2002-08-06	6.2	#N/A	#N/A
				2008-07-14	355	8.68533e+08		2002-08-07	6.15278	#N/A	#N/A
				2008-07-15	335	8.19601e+08		2002-08-08	6.10556	#N/A	#N/A
				2008-07-16	319	7.80456e+08		2002-08-09	6.05833	#N/A	#N/A
				2008-07-17	313	7.65777e+08		2002-08-10	6.01111	#N/A	#N/A
				2008-07-18	310	7.58437e+08		2002-08-11	5.96389	#N/A	#N/A
				2008-07-19	306	7.48651e+08		2002-08-12	5.91667	#N/A	#N/A
				2008-07-20	299	7.31525e+08		2002-08-13	5.86944	#N/A	#N/A
				2008-07-21	277	6.777e+08		2002-08-14	5.82222	#N/A	#N/A
				2008-07-22	266	6.50788e+08		2002-08-15	5.775	#N/A	#N/A
				2008-07-23	250	611642880		2002-08-16	5.72778	#N/A	#N/A
				2008-07-24	243	5.94517e+08		2002-08-17	5.68056	#N/A	#N/A
				2008-07-25	237	5.79837e+08		2002-08-18	5.63333	#N/A	#N/A
				2008-07-26	230	5.62711e+08		2002-08-19	5.58611	#N/A	#N/A
				2008-07-27	221	5.40692e+08		2002-08-20	5.53889	#N/A	#N/A
				2008-07-28	202	4.94207e+08		2002-08-21	5.49167	#N/A	#N/A
				2008-07-29	194	4.74635e+08		2002-08-22	5.44444	#N/A	#N/A
				2008-07-30	190	4.64849e+08		2002-08-23	5.39722	#N/A	#N/A
				2008-07-31	203	4.96654e+08		2002-08-24	5.35	#N/A	#N/A
				2008-08-01	196	4.79528e+08		2002-08-25	5.30278	#N/A	#N/A
				2008-08-02	177	4.33043e+08		2002-08-26	5.25556	#N/A	#N/A
				2008-08-03	172	4.2081e+08		2002-08-27	5.20833	#N/A	#N/A
				2008-08-04	201	4.91761e+08		2002-08-28	5.16111	#N/A	#N/A
				2008-08-05	184	4.50169e+08		2002-08-29	5.11389	#N/A	#N/A
				2008-08-06	166	4.06131e+08		2002-08-30	5.06667	#N/A	#N/A
				2008-08-07	165	4.03684e+08		2002-08-31	5.01944	#N/A	#N/A
				2008-08-08	159	3.89005e+08		2002-09-01	4.97222	#N/A	#N/A
				2008-08-09	161	3.93898e+08		2002-09-02	4.925	#N/A	#N/A
				2008-08-10	159	3.89005e+08		2002-09-03	4.87778	#N/A	#N/A
				2008-08-11	154	3.76772e+08		2002-09-04	4.83056	#N/A	#N/A
				2008-08-12	154	3.76772e+08		2002-09-05	4.78333	#N/A	#N/A
				2008-08-13	154	3.76772e+08		2002-09-06	4.73611	#N/A	#N/A
				2008-08-14	155	3.79219e+08		2002-09-07	4.68889	#N/A	#N/A
				2008-08-15	155	3.79219e+08		2002-09-08	4.64167	#N/A	#N/A
				2008-08-16	146	3.57199e+08		2002-09-09	4.59444	#N/A	#N/A
				2008-08-17	137	3.3518e+08		2002-09-10	4.54722	#N/A	#N/A
				2008-08-18	133	3.25394e+08		2002-09-11	4.5	#N/A	#N/A
				2008-08-19	127	3.10715e+08		2002-09-12	4.485	#N/A	#N/A
				2008-08-20	122	2.98482e+08		2002-09-13	4.47	#N/A	#N/A
				2008-08-21	124	3.03375e+08		2002-09-14	4.455	#N/A	#N/A
				2008-08-22	129	3.15608e+08		2002-09-15	4.44	#N/A	#N/A
				2008-08-23	123	3.00928e+08		2002-09-16	4.425	#N/A	#N/A
				2008-08-24	117	2.86249e+08		2002-09-17	4.41	#N/A	#N/A
				2008-08-25	112	2.74016e+08		2002-09-18	4.395	#N/A	#N/A
				2008-08-26	110	2.69123e+08		2002-09-19	4.38	#N/A	#N/A
				2008-08-27	110	2.69123e+08		2002-09-20	4.365	#N/A	#N/A
				2008-08-28	124	3.03375e+08		2002-09-21	4.35	#N/A	#N/A
				2008-08-29	113	2.76463e+08		2002-09-22	4.335	#N/A	#N/A
				2008-08-30	107	2.61783e+08		2002-09-23	4.32	#N/A	#N/A
				2008-08-31	105	2.5689e+08		2002-09-24	4.305	#N/A	#N/A
				2008-09-01	104	2.54443e+08		2002-09-25	4.29	#N/A	#N/A
				2008-09-02	103	2.51997e+08		2002-09-26	4.275	#N/A	#N/A
				2008-09-03	99	2.42211e+08		2002-09-27	4.26	#N/A	#N/A
				2008-09-04	106	2.59337e+08		2002-09-28	4.245	#N/A	#N/A
				2008-09-05	107	2.61783e+08		2002-09-29	4.23	#N/A	#N/A
				2008-09-06	107	2.61783e+08		2002-09-30	4.215	#N/A	#N/A
				2008-09-07	100	2.44657e+08		2002-10-01	4.2	#N/A	#N/A
				2008-09-08	99	2.42211e+08		2002-10-02	4.20286	#N/A	#N/A
				2008-09-09	98	2.39764e+08		2002-10-03	4.20571	#N/A	#N/A
				2008-09-10	95	2.32424e+08		2002-10-04	4.20857	#N/A	#N/A
				2008-09-11	100	2.44657e+08		2002-10-05	4.21143	#N/A	#N/A
				2008-09-12	103	2.51997e+08		2002-10-06	4.21429	#N/A	#N/A
				2008-09-13	105	2.5689e+08		2002-10-07	4.21714	#N/A	#N/A
				2008-09-14	106	2.59337e+08		2002-10-08	4.22	#N/A	#N/A
				2008-09-15	103	2.51997e+08		2002-10-09	4.22286	#N/A	#N/A
				2008-09-16	100	2.44657e+08		2002-10-10	4.22571	#N/A	#N/A
				2008-09-17	94	2.29978e+08		2002-10-11	4.22857	#N/A	#N/A
				2008-09-18	91	2.22638e+08		2002-10-12	4.23143	#N/A	#N/A
				2008-09-19	91	2.22638e+08		2002-10-13	4.23429	#N/A	#N/A
				2008-09-20	89	2.17745e+08		2002-10-14	4.23714	#N/A	#N/A
				2008-09-21	88	2.15298e+08		2002-10-15	4.24	#N/A	#N/A
				2008-09-22	88	2.15298e+08		2002-10-16	4.24286	#N/A	#N/A
				2008-09-23	87	2.12852e+08		2002-10-17	4.24571	#N/A	#N/A
				2008-09-24	89	2.17745e+08		2002-10-18	4.24857	#N/A	#N/A
				2008-09-25	84	2.05512e+08		2002-10-19	4.25143	#N/A	#N/A
				2008-09-26	81	1.98172e+08		2002-10-20	4.25429	#N/A	#N/A
				2008-09-27	82	2.00619e+08		2002-10-21	4.25714	#N/A	#N/A
				2008-09-28	80	1.95726e+08		2002-10-22	4.26	#N/A	#N/A
				2008-09-29	89	2.17745e+08		2002-10-23	4.26286	#N/A	#N/A
				2008-09-30	84	2.05512e+08		2002-10-24	4.26571	#N/A	#N/A
				2008-10-01	82	2.00619e+08		2002-10-25	4.26857	#N/A	#N/A
				2008-10-02	82	2.00619e+08		2002-10-26	4.27143	#N/A	#N/A
				2008-10-03	81	1.98172e+08		2002-10-27	4.27429	#N/A	#N/A
				2008-10-04	79	1.93279e+08		2002-10-28	4.27714	#N/A	#N/A
				2008-10-05	84	2.05512e+08		2002-10-29	4.28	#N/A	#N/A
				2008-10-06	83	2.03065e+08		2002-10-30	4.28286	#N/A	#N/A
				2008-10-07	82	2.00619e+08		2002-10-31	4.28571	#N/A	#N/A
				2008-10-08	86	2.10405e+08		2002-11-01	4.28857	#N/A	#N/A
				2008-10-09	82	2.00619e+08		2002-11-02	4.29143	#N/A	#N/A
				2008-10-10	78	1.90833e+08		2002-11-03	4.29429	#N/A	#N/A
				2008-10-11	78	1.90833e+08		2002-11-04	4.29714	#N/A	#N/A
				2008-10-12	78	1.90833e+08		2002-11-05	4.3	#N/A	#N/A
				2008-10-13	80	1.95726e+08		2002-11-06	4.29643	#N/A	#N/A
				2008-10-14	79	1.93279e+08		2002-11-07	4.29286	#N/A	#N/A
				2008-10-15	84	2.05512e+08		2002-11-08	4.28929	#N/A	#N/A
				2008-10-16	82	2.00619e+08		2002-11-09	4.28571	#N/A	#N/A
				2008-10-17	80	1.95726e+08		2002-11-10	4.28214	#N/A	#N/A
				2008-10-18	81	1.98172e+08		2002-11-11	4.27857	#N/A	#N/A
				2008-10-19	77	1.88386e+08		2002-11-12	4.275	#N/A	#N/A
				2008-10-20	77	1.88386e+08		2002-11-13	4.27143	#N/A	#N/A
				2008-10-21	74	1.81046e+08		2002-11-14	4.26786	#N/A	#N/A
				2008-10-22	73	1.786e+08		2002-11-15	4.26429	#N/A	#N/A
				2008-10-23	74	1.81046e+08		2002-11-16	4.26071	#N/A	#N/A
				2008-10-24	76	1.85939e+08		2002-11-17	4.25714	#N/A	#N/A
				2008-10-25	75	1.83493e+08		2002-11-18	4.25357	#N/A	#N/A
				2008-10-26	75	1.83493e+08		2002-11-19	4.25	#N/A	#N/A
				2008-10-27	73	1.786e+08		2002-11-20	4.24643	#N/A	#N/A
				2008-10-28	70	1.7126e+08		2002-11-21	4.24286	#N/A	#N/A
				2008-10-29	70	1.7126e+08		2002-11-22	4.23929	#N/A	#N/A
				2008-10-30	71	1.73707e+08		2002-11-23	4.23571	#N/A	#N/A
				2008-10-31	70	1.7126e+08		2002-11-24	4.23214	#N/A	#N/A
				2008-11-01	69	1.68813e+08		2002-11-25	4.22857	#N/A	#N/A
				2008-11-02	66	1.61474e+08		2002-11-26	4.225	#N/A	#N/A
				2008-11-03	66	1.61474e+08		2002-11-27	4.22143	#N/A	#N/A
				2008-11-04	66	1.61474e+08		2002-11-28	4.21786	#N/A	#N/A
				2008-11-05	66	1.61474e+08		2002-11-29	4.21429	#N/A	#N/A
				2008-11-06	71	1.73707e+08		2002-11-30	4.21071	#N/A	#N/A
				2008-11-07	69	1.68813e+08		2002-12-01	4.20714	#N/A	#N/A
				2008-11-08	69	1.68813e+08		2002-12-02	4.20357	#N/A	#N/A
				2008-11-09	66	1.61474e+08		2002-12-03	4.2	#N/A	#N/A
				2008-11-10	64	1.56581e+08		2002-12-04	4.2	#N/A	#N/A
				2008-11-11	65	1.59027e+08		2002-12-05	4.2	#N/A	#N/A
				2008-11-12	68	1.66367e+08		2002-12-06	4.2	#N/A	#N/A
				2008-11-13	69	1.68813e+08		2002-12-07	4.2	#N/A	#N/A
				2008-11-14	73	1.786e+08		2002-12-08	4.2	#N/A	#N/A
				2008-11-15	69	1.68813e+08		2002-12-09	4.2	#N/A	#N/A
				2008-11-16	65	1.59027e+08		2002-12-10	4.2	#N/A	#N/A
				2008-11-17	63	1.54134e+08		2002-12-11	4.2	#N/A	#N/A
				2008-11-18	61	1.49241e+08		2002-12-12	4.2	#N/A	#N/A
				2008-11-19	62	1.51687e+08		2002-12-13	4.2	#N/A	#N/A
				2008-11-20	61	1.49241e+08		2002-12-14	4.2	#N/A	#N/A
				2008-11-21	58	1.41901e+08		2002-12-15	4.2	#N/A	#N/A
				2008-11-22	58	1.41901e+08		2002-12-16	4.2	#N/A	#N/A
				2008-11-23	60	1.46794e+08		2002-12-17	4.2	#N/A	#N/A
				2008-11-24	62	1.51687e+08		2002-12-18	4.2	#N/A	#N/A
				2008-11-25	60	1.46794e+08		2002-12-19	4.2	#N/A	#N/A
				2008-11-26	59	1.44348e+08		2002-12-20	4.2	#N/A	#N/A
				2008-11-27	59	1.44348e+08		2002-12-21	4.2	#N/A	#N/A
				2008-11-28	59	1.44348e+08		2002-12-22	4.2	#N/A	#N/A
				2008-11-29	58	1.41901e+08		2002-12-23	4.2	#N/A	#N/A
				2008-11-30	60	1.46794e+08		2002-12-24	4.2	#N/A	#N/A
				2008-12-01	60	1.46794e+08		2002-12-25	4.2	#N/A	#N/A
				2008-12-02	58	1.41901e+08		2002-12-26	4.2	#N/A	#N/A
				2008-12-03	60	1.46794e+08		2002-12-27	4.2	#N/A	#N/A
				2008-12-04	57	1.39455e+08		2002-12-28	4.2	#N/A	#N/A
				2008-12-05	53	1.29668e+08		2002-12-29	4.2	#N/A	#N/A
				2008-12-06	55	1.34561e+08		2002-12-30	4.2	#N/A	#N/A
				2008-12-07	44	1.07649e+08		2002-12-31	4.2	#N/A	#N/A
				2008-12-08	56	1.37008e+08		2003-01-01	4.2	#N/A	#N/A
				2008-12-09	63	1.54134e+08		2003-01-02	4.2	#N/A	#N/A
				2008-12-10	48	1.17435e+08		2003-01-03	4.2	#N/A	#N/A
				2008-12-11	57	1.39455e+08		2003-01-04	4.2	#N/A	#N/A
				2008-12-12	58	1.41901e+08		2003-01-05	4.2	#N/A	#N/A
				2008-12-13	58	1.41901e+08		2003-01-06	4.2	#N/A	#N/A
				2008-12-14	59	1.44348e+08		2003-01-07	4.2	#N/A	#N/A
				2008-12-15	43	1.05203e+08		2003-01-08	4.17857	#N/A	#N/A
				2008-12-16	35	8.563e+07		2003-01-09	4.15714	#N/A	#N/A
				2008-12-17	40	9.78629e+07		2003-01-10	4.13571	#N/A	#N/A
				2008-12-18	43	1.05203e+08		2003-01-11	4.11429	#N/A	#N/A
				2008-12-19	47	1.14989e+08		2003-01-12	4.09286	#N/A	#N/A
				2008-12-20	51	1.24775e+08		2003-01-13	4.07143	#N/A	#N/A
				2008-12-21	45	1.10096e+08		2003-01-14	4.05	#N/A	#N/A
				2008-12-22	41	1.00309e+08		2003-01-15	4.02857	#N/A	#N/A
				2008-12-23	46	1.12542e+08		2003-01-16	4.00714	#N/A	#N/A
				2008-12-24	51	1.24775e+08		2003-01-17	3.98571	#N/A	#N/A
				2008-12-25	48	1.17435e+08		2003-01-18	3.96429	#N/A	#N/A
				2008-12-26	53	1.29668e+08		2003-01-19	3.94286	#N/A	#N/A
				2008-12-27	139	3.40073e+08		2003-01-20	3.92143	#N/A	#N/A
				2008-12-28	313	7.65777e+08		2003-01-21	3.9	#N/A	#N/A
				2008-12-29	192	4.69742e+08		2003-01-22	3.87857	#N/A	#N/A
				2008-12-30	143	3.4986e+08		2003-01-23	3.85714	#N/A	#N/A
				2008-12-31	96	2.34871e+08		2003-01-24	3.83571	#N/A	#N/A
				2009-01-01	101	2.47104e+08		2003-01-25	3.81429	#N/A	#N/A
				2009-01-02	95	2.32424e+08		2003-01-26	3.79286	#N/A	#N/A
				2009-01-03	92	2.25085e+08		2003-01-27	3.77143	#N/A	#N/A
				2009-01-04	92	2.25085e+08		2003-01-28	3.75	#N/A	#N/A
				2009-01-05	76	1.85939e+08		2003-01-29	3.72857	#N/A	#N/A
				2009-01-06	90	2.20191e+08		2003-01-30	3.70714	#N/A	#N/A
				2009-01-07	89	2.17745e+08		2003-01-31	3.68571	#N/A	#N/A
				2009-01-08	81	1.98172e+08		2003-02-01	3.66429	#N/A	#N/A
				2009-01-09	87	2.12852e+08		2003-02-02	3.64286	#N/A	#N/A
				2009-01-10	84	2.05512e+08		2003-02-03	3.62143	#N/A	#N/A
				2009-01-11	82	2.00619e+08		2003-02-04	3.6	#N/A	#N/A
				2009-01-12	85	2.07959e+08		2003-02-05	3.60714	#N/A	#N/A
				2009-01-13	76	1.85939e+08		2003-02-06	3.61429	#N/A	#N/A
				2009-01-14	60	1.46794e+08		2003-02-07	3.62143	#N/A	#N/A
				2009-01-15	56	1.37008e+08		2003-02-08	3.62857	#N/A	#N/A
				2009-01-16	57	1.39455e+08		2003-02-09	3.63571	#N/A	#N/A
				2009-01-17	58	1.41901e+08		2003-02-10	3.64286	#N/A	#N/A
				2009-01-18	58	1.41901e+08		2003-02-11	3.65	#N/A	#N/A
				2009-01-19	58	1.41901e+08		2003-02-12	3.65714	#N/A	#N/A
				2009-01-20	58	1.41901e+08		2003-02-13	3.66429	#N/A	#N/A
				2009-01-21	58	1.41901e+08		2003-02-14	3.67143	#N/A	#N/A
				2009-01-22	59	1.44348e+08		2003-02-15	3.67857	#N/A	#N/A
				2009-01-23	58	1.41901e+08		2003-02-16	3.68571	#N/A	#N/A
				2009-01-24	58	1.41901e+08		2003-02-17	3.69286	#N/A	#N/A
				2009-01-25	58	1.41901e+08		2003-02-18	3.7	#N/A	#N/A
				2009-01-26	58	1.41901e+08		2003-02-19	3.70714	#N/A	#N/A
				2009-01-27	58	1.41901e+08		2003-02-20	3.71429	#N/A	#N/A
				2009-01-28	57	1.39455e+08		2003-02-21	3.72143	#N/A	#N/A
				2009-01-29	58	1.41901e+08		2003-02-22	3.72857	#N/A	#N/A
				2009-01-30	58	1.41901e+08		2003-02-23	3.73571	#N/A	#N/A
				2009-01-31	60	1.46794e+08		2003-02-24	3.74286	#N/A	#N/A
				2009-02-01	63	1.54134e+08		2003-02-25	3.75	#N/A	#N/A
				2009-02-02	60	1.46794e+08		2003-02-26	3.75714	#N/A	#N/A
				2009-02-03	53	1.29668e+08		2003-02-27	3.76429	#N/A	#N/A
				2009-02-04	52	1.27222e+08		2003-02-28	3.77143	#N/A	#N/A
				2009-02-05	55	1.34561e+08		2003-03-01	3.77857	#N/A	#N/A
				2009-02-06	57	1.39455e+08		2003-03-02	3.78571	#N/A	#N/A
				2009-02-07	59	1.44348e+08		2003-03-03	3.79286	#N/A	#N/A
				2009-02-08	74	1.81046e+08		2003-03-04	3.8	#N/A	#N/A
				2009-02-09	97	2.37317e+08		2003-03-05	3.79643	#N/A	#N/A
				2009-02-10	664	1.62452e+09		2003-03-06	3.79286	#N/A	#N/A
				2009-02-11	1610	3.93898e+09		2003-03-07	3.78929	#N/A	#N/A
				2009-02-12	847	2.07225e+09		2003-03-08	3.78571	#N/A	#N/A
				2009-02-13	417	1.02022e+09		2003-03-09	3.78214	#N/A	#N/A
				2009-02-14	217	5.30906e+08		2003-03-10	3.77857	#N/A	#N/A
				2009-02-15	154	3.76772e+08		2003-03-11	3.775	#N/A	#N/A
				2009-02-16	120	2.93589e+08		2003-03-12	3.77143	#N/A	#N/A
				2009-02-17	107	2.61783e+08		2003-03-13	3.76786	#N/A	#N/A
				2009-02-18	121	2.96035e+08		2003-03-14	3.76429	#N/A	#N/A
				2009-02-19	78	1.90833e+08		2003-03-15	3.76071	#N/A	#N/A
				2009-02-20	68	1.66367e+08		2003-03-16	3.75714	#N/A	#N/A
				2009-02-21	65	1.59027e+08		2003-03-17	3.75357	#N/A	#N/A
				2009-02-22	59	1.44348e+08		2003-03-18	3.75	#N/A	#N/A
				2009-02-23	55	1.34561e+08		2003-03-19	3.74643	#N/A	#N/A
				2009-02-24	60	1.46794e+08		2003-03-20	3.74286	#N/A	#N/A
				2009-02-25	93	2.27531e+08		2003-03-21	3.73929	#N/A	#N/A
				2009-02-26	214	5.23566e+08		2003-03-22	3.73571	#N/A	#N/A
				2009-02-27	282	6.89933e+08		2003-03-23	3.73214	#N/A	#N/A
				2009-02-28	162	3.96345e+08		2003-03-24	3.72857	#N/A	#N/A
				2009-03-01	125	305821440		2003-03-25	3.725	#N/A	#N/A
				2009-03-02	112	2.74016e+08		2003-03-26	3.72143	#N/A	#N/A
				2009-03-03	102	2.4955e+08		2003-03-27	3.71786	#N/A	#N/A
				2009-03-04	99	2.42211e+08		2003-03-28	3.71429	#N/A	#N/A
				2009-03-05	117	2.86249e+08		2003-03-29	3.71071	#N/A	#N/A
				2009-03-06	248	6.0675e+08		2003-03-30	3.70714	#N/A	#N/A
				2009-03-07	347	8.4896e+08		2003-03-31	3.70357	#N/A	#N/A
				2009-03-08	619	1.51443e+09		2003-04-01	3.7	#N/A	#N/A
				2009-03-09	636	1.55602e+09		2003-04-02	3.77143	#N/A	#N/A
				2009-03-10	1240	3.03375e+09		2003-04-03	3.84286	#N/A	#N/A
				2009-03-11	435	1.06426e+09		2003-04-04	3.91429	#N/A	#N/A
				2009-03-12	246	6.01857e+08		2003-04-05	3.98571	#N/A	#N/A
				2009-03-13	212	5.18673e+08		2003-04-06	4.05714	#N/A	#N/A
				2009-03-14	183	4.47723e+08		2003-04-07	4.12857	#N/A	#N/A
				2009-03-15	175	428150016		2003-04-08	4.2	#N/A	#N/A
				2009-03-16	172	4.2081e+08		2003-04-09	4.27143	#N/A	#N/A
				2009-03-17	184	4.50169e+08		2003-04-10	4.34286	#N/A	#N/A
				2009-03-18	183	4.47723e+08		2003-04-11	4.41429	#N/A	#N/A
				2009-03-19	158	3.86558e+08		2003-04-12	4.48571	#N/A	#N/A
				2009-03-20	143	3.4986e+08		2003-04-13	4.55714	#N/A	#N/A
				2009-03-21	136	3.32734e+08		2003-04-14	4.62857	#N/A	#N/A
				2009-03-22	130	3.18054e+08		2003-04-15	4.7	#N/A	#N/A
				2009-03-23	127	3.10715e+08		2003-04-16	4.77143	#N/A	#N/A
				2009-03-24	129	3.15608e+08		2003-04-17	4.84286	#N/A	#N/A
				2009-03-25	132	3.22947e+08		2003-04-18	4.91429	#N/A	#N/A
				2009-03-26	129	3.15608e+08		2003-04-19	4.98571	#N/A	#N/A
				2009-03-27	119	2.91142e+08		2003-04-20	5.05714	#N/A	#N/A
				2009-03-28	113	2.76463e+08		2003-04-21	5.12857	#N/A	#N/A
				2009-03-29	113	2.76463e+08		2003-04-22	5.2	#N/A	#N/A
				2009-03-30	107	2.61783e+08		2003-04-23	5.27143	#N/A	#N/A
				2009-03-31	106	2.59337e+08		2003-04-24	5.34286	#N/A	#N/A
				2009-04-01	104	2.54443e+08		2003-04-25	5.41429	#N/A	#N/A
				2009-04-02	101	2.47104e+08		2003-04-26	5.48571	#N/A	#N/A
				2009-04-03	99	2.42211e+08		2003-04-27	5.55714	#N/A	#N/A
				2009-04-04	94	2.29978e+08		2003-04-28	5.62857	#N/A	#N/A
				2009-04-05	96	2.34871e+08		2003-04-29	5.7	#N/A	#N/A
				2009-04-06	94	2.29978e+08		2003-04-30	5.77143	#N/A	#N/A
				2009-04-07	91	2.22638e+08		2003-05-01	5.84286	#N/A	#N/A
				2009-04-08	89	2.17745e+08		2003-05-02	5.91429	#N/A	#N/A
				2009-04-09	87	2.12852e+08		2003-05-03	5.98571	#N/A	#N/A
				2009-04-10	84	2.05512e+08		2003-05-04	6.05714	#N/A	#N/A
				2009-04-11	81	1.98172e+08		2003-05-05	6.12857	#N/A	#N/A
				2009-04-12	78	1.90833e+08		2003-05-06	6.2	#N/A	#N/A
				2009-04-13	79	1.93279e+08		2003-05-07	6.18214	#N/A	#N/A
				2009-04-14	81	1.98172e+08		2003-05-08	6.16429	#N/A	#N/A
				2009-04-15	77	1.88386e+08		2003-05-09	6.14643	#N/A	#N/A
				2009-04-16	74	1.81046e+08		2003-05-10	6.12857	#N/A	#N/A
				2009-04-17	73	1.786e+08		2003-05-11	6.11071	#N/A	#N/A
				2009-04-18	74	1.81046e+08		2003-05-12	6.09286	#N/A	#N/A
				2009-04-19	77	1.88386e+08		2003-05-13	6.075	#N/A	#N/A
				2009-04-20	76	1.85939e+08		2003-05-14	6.05714	#N/A	#N/A
				2009-04-21	76	1.85939e+08		2003-05-15	6.03929	#N/A	#N/A
				2009-04-22	73	1.786e+08		2003-05-16	6.02143	#N/A	#N/A
				2009-04-23	70	1.7126e+08		2003-05-17	6.00357	#N/A	#N/A
				2009-04-24	71	1.73707e+08		2003-05-18	5.98571	#N/A	#N/A
				2009-04-25	77	1.88386e+08		2003-05-19	5.96786	#N/A	#N/A
				2009-04-26	337	8.24495e+08		2003-05-20	5.95	#N/A	#N/A
				2009-04-27	1040	2.54443e+09		2003-05-21	5.93214	#N/A	#N/A
				2009-04-28	568	1.38965e+09		2003-05-22	5.91429	#N/A	#N/A
				2009-04-29	402	9.83522e+08		2003-05-23	5.89643	#N/A	#N/A
				2009-04-30	337	8.24495e+08		2003-05-24	5.87857	#N/A	#N/A
				2009-05-01	286	6.99719e+08		2003-05-25	5.86071	#N/A	#N/A
				2009-05-02	248	6.0675e+08		2003-05-26	5.84286	#N/A	#N/A
				2009-05-03	222	5.43139e+08		2003-05-27	5.825	#N/A	#N/A
				2009-05-04	200	4.89314e+08		2003-05-28	5.80714	#N/A	#N/A
				2009-05-05	187	4.57509e+08		2003-05-29	5.78929	#N/A	#N/A
				2009-05-06	196	4.79528e+08		2003-05-30	5.77143	#N/A	#N/A
				2009-05-07	197	4.81975e+08		2003-05-31	5.75357	#N/A	#N/A
				2009-05-08	176	4.30597e+08		2003-06-01	5.73571	#N/A	#N/A
				2009-05-09	199	4.86868e+08		2003-06-02	5.71786	#N/A	#N/A
				2009-05-10	207	5.0644e+08		2003-06-03	5.7	#N/A	#N/A
				2009-05-11	191	4.67295e+08		2003-06-04	5.68	#N/A	#N/A
				2009-05-12	183	4.47723e+08		2003-06-05	5.66	#N/A	#N/A
				2009-05-13	203	4.96654e+08		2003-06-06	5.64	#N/A	#N/A
				2009-05-14	200	4.89314e+08		2003-06-07	5.62	#N/A	#N/A
				2009-05-15	186	4.55062e+08		2003-06-08	5.6	#N/A	#N/A
				2009-05-16	182	4.45276e+08		2003-06-09	5.58	#N/A	#N/A
				2009-05-17	169	4.13471e+08		2003-06-10	5.56	#N/A	#N/A
				2009-05-18	163	3.98791e+08		2003-06-11	5.54	#N/A	#N/A
				2009-05-19	159	3.89005e+08		2003-06-12	5.52	#N/A	#N/A
				2009-05-20	153	3.74325e+08		2003-06-13	5.5	#N/A	#N/A
				2009-05-21	147	3.59646e+08		2003-06-14	5.48	#N/A	#N/A
				2009-05-22	141	3.44967e+08		2003-06-15	5.46	#N/A	#N/A
				2009-05-23	143	3.4986e+08		2003-06-16	5.44	#N/A	#N/A
				2009-05-24	141	3.44967e+08		2003-06-17	5.42	#N/A	#N/A
				2009-05-25	133	3.25394e+08		2003-06-18	5.4	#N/A	#N/A
				2009-05-26	137	3.3518e+08		2003-06-19	5.38	#N/A	#N/A
				2009-05-27	146	3.57199e+08		2003-06-20	5.36	#N/A	#N/A
				2009-05-28	152	3.71879e+08		2003-06-21	5.34	#N/A	#N/A
				2009-05-29	140	3.4252e+08		2003-06-22	5.32	#N/A	#N/A
				2009-05-30	132	3.22947e+08		2003-06-23	5.3	#N/A	#N/A
				2009-05-31	128	3.13161e+08		2003-06-24	5.28	#N/A	#N/A
				2009-06-01	126	3.08268e+08		2003-06-25	5.26	#N/A	#N/A
				2009-06-02	121	2.96035e+08		2003-06-26	5.24	#N/A	#N/A
				2009-06-03	120	2.93589e+08		2003-06-27	5.22	#N/A	#N/A
				2009-06-04	118	2.88695e+08		2003-06-28	5.2	#N/A	#N/A
				2009-06-05	119	2.91142e+08		2003-06-29	5.18	#N/A	#N/A
				2009-06-06	115	2.81356e+08		2003-06-30	5.16	#N/A	#N/A
				2009-06-07	116	2.83802e+08		2003-07-01	5.14	#N/A	#N/A
				2009-06-08	133	3.25394e+08		2003-07-02	5.12	#N/A	#N/A
				2009-06-09	131	3.20501e+08		2003-07-03	5.1	#N/A	#N/A
				2009-06-10	121	2.96035e+08		2003-07-04	5.08	#N/A	#N/A
				2009-06-11	118	2.88695e+08		2003-07-05	5.06	#N/A	#N/A
				2009-06-12	115	2.81356e+08		2003-07-06	5.04	#N/A	#N/A
				2009-06-13	118	2.88695e+08		2003-07-07	5.02	#N/A	#N/A
				2009-06-14	112	2.74016e+08		2003-07-08	5	#N/A	#N/A
				2009-06-15	110	2.69123e+08		2003-07-09	4.93571	#N/A	#N/A
				2009-06-16	110	2.69123e+08		2003-07-10	4.87143	#N/A	#N/A
				2009-06-17	111	2.71569e+08		2003-07-11	4.80714	#N/A	#N/A
				2009-06-18	122	2.98482e+08		2003-07-12	4.74286	#N/A	#N/A
				2009-06-19	261	6.38555e+08		2003-07-13	4.67857	#N/A	#N/A
				2009-06-20	190	4.64849e+08		2003-07-14	4.61429	#N/A	#N/A
				2009-06-21	162	3.96345e+08		2003-07-15	4.55	#N/A	#N/A
				2009-06-22	159	3.89005e+08		2003-07-16	4.48571	#N/A	#N/A
				2009-06-23	150	3.66986e+08		2003-07-17	4.42143	#N/A	#N/A
				2009-06-24	136	3.32734e+08		2003-07-18	4.35714	#N/A	#N/A
				2009-06-25	133	3.25394e+08		2003-07-19	4.29286	#N/A	#N/A
				2009-06-26	126	3.08268e+08		2003-07-20	4.22857	#N/A	#N/A
				2009-06-27	121	2.96035e+08		2003-07-21	4.16429	#N/A	#N/A
				2009-06-28	118	2.88695e+08		2003-07-22	4.1	#N/A	#N/A
				2009-06-29	113	2.76463e+08		2003-07-23	4.03571	#N/A	#N/A
				2009-06-30	109	2.66676e+08		2003-07-24	3.97143	#N/A	#N/A
				2009-07-01	106	2.59337e+08		2003-07-25	3.90714	#N/A	#N/A
				2009-07-02	102	2.4955e+08		2003-07-26	3.84286	#N/A	#N/A
				2009-07-03	99	2.42211e+08		2003-07-27	3.77857	#N/A	#N/A
				2009-07-04	98	2.39764e+08		2003-07-28	3.71429	#N/A	#N/A
				2009-07-05	97	2.37317e+08		2003-07-29	3.65	#N/A	#N/A
				2009-07-06	93	2.27531e+08		2003-07-30	3.58571	#N/A	#N/A
				2009-07-07	93	2.27531e+08		2003-07-31	3.52143	#N/A	#N/A
				2009-07-08	115	2.81356e+08		2003-08-01	3.45714	#N/A	#N/A
				2009-07-09	118	2.88695e+08		2003-08-02	3.39286	#N/A	#N/A
				2009-07-10	111	2.71569e+08		2003-08-03	3.32857	#N/A	#N/A
				2009-07-11	108	2.6423e+08		2003-08-04	3.26429	#N/A	#N/A
				2009-07-12	96	2.34871e+08		2003-08-05	3.2	#N/A	#N/A
				2009-07-13	93	2.27531e+08		2003-08-06	3.18214	#N/A	#N/A
				2009-07-14	92	2.25085e+08		2003-08-07	3.16429	#N/A	#N/A
				2009-07-15	106	2.59337e+08		2003-08-08	3.14643	#N/A	#N/A
				2009-07-16	95	2.32424e+08		2003-08-09	3.12857	#N/A	#N/A
				2009-07-17	90	2.20191e+08		2003-08-10	3.11071	#N/A	#N/A
				2009-07-18	89	2.17745e+08		2003-08-11	3.09286	#N/A	#N/A
				2009-07-19	86	2.10405e+08		2003-08-12	3.075	#N/A	#N/A
				2009-07-20	85	2.07959e+08		2003-08-13	3.05714	#N/A	#N/A
				2009-07-21	84	2.05512e+08		2003-08-14	3.03929	#N/A	#N/A
				2009-07-22	84	2.05512e+08		2003-08-15	3.02143	#N/A	#N/A
				2009-07-23	82	2.00619e+08		2003-08-16	3.00357	#N/A	#N/A
				2009-07-24	85	2.07959e+08		2003-08-17	2.98571	#N/A	#N/A
				2009-07-25	126	3.08268e+08		2003-08-18	2.96786	#N/A	#N/A
				2009-07-26	106	2.59337e+08		2003-08-19	2.95	#N/A	#N/A
				2009-07-27	91	2.22638e+08		2003-08-20	2.93214	#N/A	#N/A
				2009-07-28	86	2.10405e+08		2003-08-21	2.91429	#N/A	#N/A
				2009-07-29	81	1.98172e+08		2003-08-22	2.89643	#N/A	#N/A
				2009-07-30	85	2.07959e+08		2003-08-23	2.87857	#N/A	#N/A
				2009-07-31	81	1.98172e+08		2003-08-24	2.86071	#N/A	#N/A
				2009-08-01	77	1.88386e+08		2003-08-25	2.84286	#N/A	#N/A
				2009-08-02	74	1.81046e+08		2003-08-26	2.825	#N/A	#N/A
				2009-08-03	73	1.786e+08		2003-08-27	2.80714	#N/A	#N/A
				2009-08-04	71	1.73707e+08		2003-08-28	2.78929	#N/A	#N/A
				2009-08-05	69	1.68813e+08		2003-08-29	2.77143	#N/A	#N/A
				2009-08-06	68	1.66367e+08		2003-08-30	2.75357	#N/A	#N/A
				2009-08-07	82	2.00619e+08		2003-08-31	2.73571	#N/A	#N/A
				2009-08-08	159	3.89005e+08		2003-09-01	2.71786	#N/A	#N/A
				2009-08-09	184	4.50169e+08		2003-09-02	2.7	#N/A	#N/A
				2009-08-10	115	2.81356e+08		2003-09-03	2.7	#N/A	#N/A
				2009-08-11	99	2.42211e+08		2003-09-04	2.7	#N/A	#N/A
				2009-08-12	93	2.27531e+08		2003-09-05	2.7	#N/A	#N/A
				2009-08-13	88	2.15298e+08		2003-09-06	2.7	#N/A	#N/A
				2009-08-14	86	2.10405e+08		2003-09-07	2.7	#N/A	#N/A
				2009-08-15	83	2.03065e+08		2003-09-08	2.7	#N/A	#N/A
				2009-08-16	90	2.20191e+08		2003-09-09	2.7	#N/A	#N/A
				2009-08-17	91	2.22638e+08		2003-09-10	2.7	#N/A	#N/A
				2009-08-18	86	2.10405e+08		2003-09-11	2.7	#N/A	#N/A
				2009-08-19	85	2.07959e+08		2003-09-12	2.7	#N/A	#N/A
				2009-08-20	318	7.7801e+08		2003-09-13	2.7	#N/A	#N/A
				2009-08-21	251	6.14089e+08		2003-09-14	2.7	#N/A	#N/A
				2009-08-22	189	4.62402e+08		2003-09-15	2.7	#N/A	#N/A
				2009-08-23	155	3.79219e+08		2003-09-16	2.7	#N/A	#N/A
				2009-08-24	137	3.3518e+08		2003-09-17	2.7	#N/A	#N/A
				2009-08-25	127	3.10715e+08		2003-09-18	2.7	#N/A	#N/A
				2009-08-26	118	2.88695e+08		2003-09-19	2.7	#N/A	#N/A
				2009-08-27	112	2.74016e+08		2003-09-20	2.7	#N/A	#N/A
				2009-08-28	107	2.61783e+08		2003-09-21	2.7	#N/A	#N/A
				2009-08-29	103	2.51997e+08		2003-09-22	2.7	#N/A	#N/A
				2009-08-30	97	2.37317e+08		2003-09-23	2.7	#N/A	#N/A
				2009-08-31	93	2.27531e+08		2003-09-24	2.7	#N/A	#N/A
				2009-09-01	91	2.22638e+08		2003-09-25	2.7	#N/A	#N/A
				2009-09-02	88	2.15298e+08		2003-09-26	2.7	#N/A	#N/A
				2009-09-03	84	2.05512e+08		2003-09-27	2.7	#N/A	#N/A
				2009-09-04	82	2.00619e+08		2003-09-28	2.7	#N/A	#N/A
				2009-09-05	80	1.95726e+08		2003-09-29	2.7	#N/A	#N/A
				2009-09-06	78	1.90833e+08		2003-09-30	2.7	#N/A	#N/A
				2009-09-07	76	1.85939e+08		2003-10-01	2.7	#N/A	#N/A
				2009-09-08	74	1.81046e+08		2003-10-02	2.7	#N/A	#N/A
				2009-09-09	73	1.786e+08		2003-10-03	2.7	#N/A	#N/A
				2009-09-10	72	1.76153e+08		2003-10-04	2.7	#N/A	#N/A
				2009-09-11	72	1.76153e+08		2003-10-05	2.7	#N/A	#N/A
				2009-09-12	71	1.73707e+08		2003-10-06	2.7	#N/A	#N/A
				2009-09-13	69	1.68813e+08		2003-10-07	2.7	#N/A	#N/A
				2009-09-14	66	1.61474e+08		2003-10-08	2.69643	#N/A	#N/A
				2009-09-15	65	1.59027e+08		2003-10-09	2.69286	#N/A	#N/A
				2009-09-16	64	1.56581e+08		2003-10-10	2.68929	#N/A	#N/A
				2009-09-17	64	1.56581e+08		2003-10-11	2.68571	#N/A	#N/A
				2009-09-18	63	1.54134e+08		2003-10-12	2.68214	#N/A	#N/A
				2009-09-19	60	1.46794e+08		2003-10-13	2.67857	#N/A	#N/A
				2009-09-20	60	1.46794e+08		2003-10-14	2.675	#N/A	#N/A
				2009-09-21	61	1.49241e+08		2003-10-15	2.67143	#N/A	#N/A
				2009-09-22	63	1.54134e+08		2003-10-16	2.66786	#N/A	#N/A
				2009-09-23	62	1.51687e+08		2003-10-17	2.66429	#N/A	#N/A
				2009-09-24	62	1.51687e+08		2003-10-18	2.66071	#N/A	#N/A
				2009-09-25	66	1.61474e+08		2003-10-19	2.65714	#N/A	#N/A
				2009-09-26	74	1.81046e+08		2003-10-20	2.65357	#N/A	#N/A
				2009-09-27	72	1.76153e+08		2003-10-21	2.65	#N/A	#N/A
				2009-09-28	65	1.59027e+08		2003-10-22	2.64643	#N/A	#N/A
				2009-09-29	61	1.49241e+08		2003-10-23	2.64286	#N/A	#N/A
				2009-09-30	59	1.44348e+08		2003-10-24	2.63929	#N/A	#N/A
				2009-10-01	64	1.56581e+08		2003-10-25	2.63571	#N/A	#N/A
				2009-10-02	74	1.81046e+08		2003-10-26	2.63214	#N/A	#N/A
				2009-10-03	75	1.83493e+08		2003-10-27	2.62857	#N/A	#N/A
				2009-10-04	68	1.66367e+08		2003-10-28	2.625	#N/A	#N/A
				2009-10-05	65	1.59027e+08		2003-10-29	2.62143	#N/A	#N/A
				2009-10-06	71	1.73707e+08		2003-10-30	2.61786	#N/A	#N/A
				2009-10-07	73	1.786e+08		2003-10-31	2.61429	#N/A	#N/A
				2009-10-08	71	1.73707e+08		2003-11-01	2.61071	#N/A	#N/A
				2009-10-09	67	1.6392e+08		2003-11-02	2.60714	#N/A	#N/A
				2009-10-10	63	1.54134e+08		2003-11-03	2.60357	#N/A	#N/A
				2009-10-11	62	1.51687e+08		2003-11-04	2.6	#N/A	#N/A
				2009-10-12	61	1.49241e+08		2003-11-05	2.625	#N/A	#N/A
				2009-10-13	60	1.46794e+08		2003-11-06	2.65	#N/A	#N/A
				2009-10-14	60	1.46794e+08		2003-11-07	2.675	#N/A	#N/A
				2009-10-15	63	1.54134e+08		2003-11-08	2.7	#N/A	#N/A
				2009-10-16	63	1.54134e+08		2003-11-09	2.725	#N/A	#N/A
				2009-10-17	60	1.46794e+08		2003-11-10	2.75	#N/A	#N/A
				2009-10-18	59	1.44348e+08		2003-11-11	2.775	#N/A	#N/A
				2009-10-19	60	1.46794e+08		2003-11-12	2.8	#N/A	#N/A
				2009-10-20	60	1.46794e+08		2003-11-13	2.825	#N/A	#N/A
				2009-10-21	61	1.49241e+08		2003-11-14	2.85	#N/A	#N/A
				2009-10-22	71	1.73707e+08		2003-11-15	2.875	#N/A	#N/A
				2009-10-23	131	3.20501e+08		2003-11-16	2.9	#N/A	#N/A
				2009-10-24	359	8.78319e+08		2003-11-17	2.925	#N/A	#N/A
				2009-10-25	245	5.9941e+08		2003-11-18	2.95	#N/A	#N/A
				2009-10-26	198	4.84421e+08		2003-11-19	2.975	#N/A	#N/A
				2009-10-27	175	428150016		2003-11-20	3	#N/A	#N/A
				2009-10-28	162	3.96345e+08		2003-11-21	3.025	#N/A	#N/A
				2009-10-29	158	3.86558e+08		2003-11-22	3.05	#N/A	#N/A
				2009-10-30	338	8.26941e+08		2003-11-23	3.075	#N/A	#N/A
				2009-10-31	351	8.58747e+08		2003-11-24	3.1	#N/A	#N/A
				2009-11-01	294	7.19292e+08		2003-11-25	3.125	#N/A	#N/A
				2009-11-02	268	6.55681e+08		2003-11-26	3.15	#N/A	#N/A
				2009-11-03	238	5.82284e+08		2003-11-27	3.175	#N/A	#N/A
				2009-11-04	224	5.48032e+08		2003-11-28	3.2	#N/A	#N/A
				2009-11-05	207	5.0644e+08		2003-11-29	3.225	#N/A	#N/A
				2009-11-06	197	4.81975e+08		2003-11-30	3.25	#N/A	#N/A
				2009-11-07	194	4.74635e+08		2003-12-01	3.275	#N/A	#N/A
				2009-11-08	176	4.30597e+08		2003-12-02	3.3	#N/A	#N/A
				2009-11-09	170	4.15917e+08		2003-12-03	3.30857	#N/A	#N/A
				2009-11-10	157	3.84112e+08		2003-12-04	3.31714	#N/A	#N/A
				2009-11-11	152	3.71879e+08		2003-12-05	3.32571	#N/A	#N/A
				2009-11-12	151	3.69432e+08		2003-12-06	3.33429	#N/A	#N/A
				2009-11-13	150	3.66986e+08		2003-12-07	3.34286	#N/A	#N/A
				2009-11-14	145	3.54753e+08		2003-12-08	3.35143	#N/A	#N/A
				2009-11-15	135	3.30287e+08		2003-12-09	3.36	#N/A	#N/A
				2009-11-16	131	3.20501e+08		2003-12-10	3.36857	#N/A	#N/A
				2009-11-17	128	3.13161e+08		2003-12-11	3.37714	#N/A	#N/A
				2009-11-18	126	3.08268e+08		2003-12-12	3.38571	#N/A	#N/A
				2009-11-19	123	3.00928e+08		2003-12-13	3.39429	#N/A	#N/A
				2009-11-20	120	2.93589e+08		2003-12-14	3.40286	#N/A	#N/A
				2009-11-21	116	2.83802e+08		2003-12-15	3.41143	#N/A	#N/A
				2009-11-22	116	2.83802e+08		2003-12-16	3.42	#N/A	#N/A
				2009-11-23	114	2.78909e+08		2003-12-17	3.42857	#N/A	#N/A
				2009-11-24	117	2.86249e+08		2003-12-18	3.43714	#N/A	#N/A
				2009-11-25	136	3.32734e+08		2003-12-19	3.44571	#N/A	#N/A
				2009-11-26	131	3.20501e+08		2003-12-20	3.45429	#N/A	#N/A
				2009-11-27	123	3.00928e+08		2003-12-21	3.46286	#N/A	#N/A
				2009-11-28	120	2.93589e+08		2003-12-22	3.47143	#N/A	#N/A
				2009-11-29	115	2.81356e+08		2003-12-23	3.48	#N/A	#N/A
				2009-11-30	109	2.66676e+08		2003-12-24	3.48857	#N/A	#N/A
				2009-12-01	108	2.6423e+08		2003-12-25	3.49714	#N/A	#N/A
				2009-12-02	106	2.59337e+08		2003-12-26	3.50571	#N/A	#N/A
				2009-12-03	103	2.51997e+08		2003-12-27	3.51429	#N/A	#N/A
				2009-12-04	99	2.42211e+08		2003-12-28	3.52286	#N/A	#N/A
				2009-12-05	95	2.32424e+08		2003-12-29	3.53143	#N/A	#N/A
				2009-12-06	95	2.32424e+08		2003-12-30	3.54	#N/A	#N/A
				2009-12-07	95	2.32424e+08		2003-12-31	3.54857	#N/A	#N/A
				2009-12-08	97	2.37317e+08		2004-01-01	3.55714	#N/A	#N/A
				2009-12-09	93	2.27531e+08		2004-01-02	3.56571	#N/A	#N/A
				2009-12-10	90	2.20191e+08		2004-01-03	3.57429	#N/A	#N/A
				2009-12-11	89	2.17745e+08		2004-01-04	3.58286	#N/A	#N/A
				2009-12-12	92	2.25085e+08		2004-01-05	3.59143	#N/A	#N/A
				2009-12-13	112	2.74016e+08		2004-01-06	3.6	#N/A	#N/A
				2009-12-14	103	2.51997e+08		2004-01-07	3.58929	#N/A	#N/A
				2009-12-15	89	2.17745e+08		2004-01-08	3.57857	#N/A	#N/A
				2009-12-16	75	1.83493e+08		2004-01-09	3.56786	#N/A	#N/A
				2009-12-17	82	2.00619e+08		2004-01-10	3.55714	#N/A	#N/A
				2009-12-18	93	2.27531e+08		2004-01-11	3.54643	#N/A	#N/A
				2009-12-19	97	2.37317e+08		2004-01-12	3.53571	#N/A	#N/A
				2009-12-20	93	2.27531e+08		2004-01-13	3.525	#N/A	#N/A
				2009-12-21	91	2.22638e+08		2004-01-14	3.51429	#N/A	#N/A
				2009-12-22	95	2.32424e+08		2004-01-15	3.50357	#N/A	#N/A
				2009-12-23	93	2.27531e+08		2004-01-16	3.49286	#N/A	#N/A
				2009-12-24	102	2.4955e+08		2004-01-17	3.48214	#N/A	#N/A
				2009-12-25	170	4.15917e+08		2004-01-18	3.47143	#N/A	#N/A
				2009-12-26	270	6.60574e+08		2004-01-19	3.46071	#N/A	#N/A
				2009-12-27	179	4.37936e+08		2004-01-20	3.45	#N/A	#N/A
				2009-12-28	147	3.59646e+08		2004-01-21	3.43929	#N/A	#N/A
				2009-12-29	92	2.25085e+08		2004-01-22	3.42857	#N/A	#N/A
				2009-12-30	99	2.42211e+08		2004-01-23	3.41786	#N/A	#N/A
				2009-12-31	110	2.69123e+08		2004-01-24	3.40714	#N/A	#N/A
				2010-01-01	93	2.27531e+08		2004-01-25	3.39643	#N/A	#N/A
				2010-01-02	86	2.10405e+08		2004-01-26	3.38571	#N/A	#N/A
				2010-01-03	81	1.98172e+08		2004-01-27	3.375	#N/A	#N/A
				2010-01-04	77	1.88386e+08		2004-01-28	3.36429	#N/A	#N/A
				2010-01-05	74	1.81046e+08		2004-01-29	3.35357	#N/A	#N/A
				2010-01-06	71	1.73707e+08		2004-01-30	3.34286	#N/A	#N/A
				2010-01-07	73	1.786e+08		2004-01-31	3.33214	#N/A	#N/A
				2010-01-08	75	1.83493e+08		2004-02-01	3.32143	#N/A	#N/A
				2010-01-09	66	1.61474e+08		2004-02-02	3.31071	#N/A	#N/A
				2010-01-10	67	1.6392e+08		2004-02-03	3.3	#N/A	#N/A
				2010-01-11	68	1.66367e+08		2004-02-04	3.28929	#N/A	#N/A
				2010-01-12	70	1.7126e+08		2004-02-05	3.27857	#N/A	#N/A
				2010-01-13	77	1.88386e+08		2004-02-06	3.26786	#N/A	#N/A
				2010-01-14	85	2.07959e+08		2004-02-07	3.25714	#N/A	#N/A
				2010-01-15	83	2.03065e+08		2004-02-08	3.24643	#N/A	#N/A
				2010-01-16	82	2.00619e+08		2004-02-09	3.23571	#N/A	#N/A
				2010-01-17	84	2.05512e+08		2004-02-10	3.225	#N/A	#N/A
				2010-01-18	94	2.29978e+08		2004-02-11	3.21429	#N/A	#N/A
				2010-01-19	93	2.27531e+08		2004-02-12	3.20357	#N/A	#N/A
				2010-01-20	102	2.4955e+08		2004-02-13	3.19286	#N/A	#N/A
				2010-01-21	108	2.6423e+08		2004-02-14	3.18214	#N/A	#N/A
				2010-01-22	107	2.61783e+08		2004-02-15	3.17143	#N/A	#N/A
				2010-01-23	111	2.71569e+08		2004-02-16	3.16071	#N/A	#N/A
				2010-01-24	161	3.93898e+08		2004-02-17	3.15	#N/A	#N/A
				2010-01-25	236	5.77391e+08		2004-02-18	3.13929	#N/A	#N/A
				2010-01-26	183	4.47723e+08		2004-02-19	3.12857	#N/A	#N/A
				2010-01-27	144	3.52306e+08		2004-02-20	3.11786	#N/A	#N/A
				2010-01-28	133	3.25394e+08		2004-02-21	3.10714	#N/A	#N/A
				2010-01-29	123	3.00928e+08		2004-02-22	3.09643	#N/A	#N/A
				2010-01-30	124	3.03375e+08		2004-02-23	3.08571	#N/A	#N/A
				2010-01-31	126	3.08268e+08		2004-02-24	3.075	#N/A	#N/A
				2010-02-01	132	3.22947e+08		2004-02-25	3.06429	#N/A	#N/A
				2010-02-02	143	3.4986e+08		2004-02-26	3.05357	#N/A	#N/A
				2010-02-03	149	3.64539e+08		2004-02-27	3.04286	#N/A	#N/A
				2010-02-04	175	428150016		2004-02-28	3.03214	#N/A	#N/A
				2010-02-05	186	4.55062e+08		2004-02-29	3.02143	#N/A	#N/A
				2010-02-06	159	3.89005e+08		2004-03-01	3.01071	#N/A	#N/A
				2010-02-07	152	3.71879e+08		2004-03-02	3	#N/A	#N/A
				2010-02-08	151	3.69432e+08		2004-03-03	3.05429	#N/A	#N/A
				2010-02-09	153	3.74325e+08		2004-03-04	3.10857	#N/A	#N/A
				2010-02-10	144	3.52306e+08		2004-03-05	3.16286	#N/A	#N/A
				2010-02-11	138	3.37627e+08		2004-03-06	3.21714	#N/A	#N/A
				2010-02-12	133	3.25394e+08		2004-03-07	3.27143	#N/A	#N/A
				2010-02-13	128	3.13161e+08		2004-03-08	3.32571	#N/A	#N/A
				2010-02-14	122	2.98482e+08		2004-03-09	3.38	#N/A	#N/A
				2010-02-15	117	2.86249e+08		2004-03-10	3.43429	#N/A	#N/A
				2010-02-16	113	2.76463e+08		2004-03-11	3.48857	#N/A	#N/A
				2010-02-17	107	2.61783e+08		2004-03-12	3.54286	#N/A	#N/A
				2010-02-18	104	2.54443e+08		2004-03-13	3.59714	#N/A	#N/A
				2010-02-19	101	2.47104e+08		2004-03-14	3.65143	#N/A	#N/A
				2010-02-20	105	2.5689e+08		2004-03-15	3.70571	#N/A	#N/A
				2010-02-21	102	2.4955e+08		2004-03-16	3.76	#N/A	#N/A
				2010-02-22	101	2.47104e+08		2004-03-17	3.81429	#N/A	#N/A
				2010-02-23	100	2.44657e+08		2004-03-18	3.86857	#N/A	#N/A
				2010-02-24	95	2.32424e+08		2004-03-19	3.92286	#N/A	#N/A
				2010-02-25	92	2.25085e+08		2004-03-20	3.97714	#N/A	#N/A
				2010-02-26	92	2.25085e+08		2004-03-21	4.03143	#N/A	#N/A
				2010-02-27	94	2.29978e+08		2004-03-22	4.08571	#N/A	#N/A
				2010-02-28	93	2.27531e+08		2004-03-23	4.14	#N/A	#N/A
				2010-03-01	92	2.25085e+08		2004-03-24	4.19429	#N/A	#N/A
				2010-03-02	91	2.22638e+08		2004-03-25	4.24857	#N/A	#N/A
				2010-03-03	92	2.25085e+08		2004-03-26	4.30286	#N/A	#N/A
				2010-03-04	94	2.29978e+08		2004-03-27	4.35714	#N/A	#N/A
				2010-03-05	96	2.34871e+08		2004-03-28	4.41143	#N/A	#N/A
				2010-03-06	99	2.42211e+08		2004-03-29	4.46571	#N/A	#N/A
				2010-03-07	113	2.76463e+08		2004-03-30	4.52	#N/A	#N/A
				2010-03-08	155	3.79219e+08		2004-03-31	4.57429	#N/A	#N/A
				2010-03-09	249	6.09196e+08		2004-04-01	4.62857	#N/A	#N/A
				2010-03-10	959	2.34626e+09		2004-04-02	4.68286	#N/A	#N/A
				2010-03-11	1710	4.18364e+09		2004-04-03	4.73714	#N/A	#N/A
[truncated: 4,660 more rows]

## Sheet: C
	Raw Nitrate Concentration Data (IDNR)			Raw Discharge Data (USGS)				Interpolated Data
	Date Time	NO3-N (mg/L)		Date	Discharge (cfs)	Discharge (L/day)		Interpolated Date	Interpolated Result (mg/L)	Scaled Discharge (L/day)	Scaled Load (Mg/day)
	1991-02-26 16:45:00	2.8		1998-01-01	9.5	2.32424e+07		1991-02-26	2.8	#N/A	#N/A
	1991-03-26 17:00:00	4.3		1998-01-02	11	2.69123e+07		1991-02-27	2.85357	#N/A	#N/A
	1991-04-22 17:00:00	5.2		1998-01-03	12	2.93589e+07		1991-02-28	2.90714	#N/A	#N/A
	1991-05-29 15:15:00	5.1		1998-01-04	12	2.93589e+07		1991-03-01	2.96071	#N/A	#N/A
	1991-06-26 19:00:00	5.1		1998-01-05	12	2.93589e+07		1991-03-02	3.01429	#N/A	#N/A
	1991-07-22 19:40:00	3		1998-01-06	12	2.93589e+07		1991-03-03	3.06786	#N/A	#N/A
	1991-08-26 19:00:00	2.7		1998-01-07	12	2.93589e+07		1991-03-04	3.12143	#N/A	#N/A
	1991-10-01 08:35:00	3.6		1998-01-08	11	2.69123e+07		1991-03-05	3.175	#N/A	#N/A
	1991-10-07 10:50:00	3.7		1998-01-09	11	2.69123e+07		1991-03-06	3.22857	#N/A	#N/A
	1991-10-15 09:30:00	3.4		1998-01-10	9.8	2.39764e+07		1991-03-07	3.28214	#N/A	#N/A
	1991-10-22 14:45:00	3.3		1998-01-11	11	2.69123e+07		1991-03-08	3.33571	#N/A	#N/A
	1991-10-29 09:30:00	3.9		1998-01-12	11	2.69123e+07		1991-03-09	3.38929	#N/A	#N/A
	1991-11-05 09:00:00	6.6		1998-01-13	11	2.69123e+07		1991-03-10	3.44286	#N/A	#N/A
	1991-11-12 15:15:00	5.7		1998-01-14	11	2.69123e+07		1991-03-11	3.49643	#N/A	#N/A
	1991-11-19 10:30:00	5.7		1998-01-15	10	2.44657e+07		1991-03-12	3.55	#N/A	#N/A
	1991-11-26 09:20:00	5.9		1998-01-16	11	2.69123e+07		1991-03-13	3.60357	#N/A	#N/A
	1991-12-03 10:30:00	6.6		1998-01-17	10	2.44657e+07		1991-03-14	3.65714	#N/A	#N/A
	1991-12-10 14:45:00	6.4		1998-01-18	9	2.20191e+07		1991-03-15	3.71071	#N/A	#N/A
	1991-12-17 10:30:00	7		1998-01-19	10	2.44657e+07		1991-03-16	3.76429	#N/A	#N/A
	1991-12-22 13:55:00	6.3		1998-01-20	11	2.69123e+07		1991-03-17	3.81786	#N/A	#N/A
	1991-12-30 09:10:00	5.9		1998-01-21	12	2.93589e+07		1991-03-18	3.87143	#N/A	#N/A
	1992-01-07 12:00:00	5.9		1998-01-22	12	2.93589e+07		1991-03-19	3.925	#N/A	#N/A
	1992-01-14 10:30:00	5.9		1998-01-23	12	2.93589e+07		1991-03-20	3.97857	#N/A	#N/A
	1992-01-21 10:30:00	5.8		1998-01-24	12	2.93589e+07		1991-03-21	4.03214	#N/A	#N/A
	1992-01-28 10:50:00	5.8		1998-01-25	12	2.93589e+07		1991-03-22	4.08571	#N/A	#N/A
	1992-02-04 11:00:00	3.5		1998-01-26	12	2.93589e+07		1991-03-23	4.13929	#N/A	#N/A
	1992-02-11 14:30:00	5.8		1998-01-27	12	2.93589e+07		1991-03-24	4.19286	#N/A	#N/A
	1992-02-18 14:45:00	5.8		1998-01-28	12	2.93589e+07		1991-03-25	4.24643	#N/A	#N/A
	1992-02-25 09:15:00	4.5		1998-01-29	12	2.93589e+07		1991-03-26	4.3	#N/A	#N/A
	1992-03-03 14:20:00	5.2		1998-01-30	12	2.93589e+07		1991-03-27	4.33333	#N/A	#N/A
	1992-03-10 14:40:00	5.6		1998-01-31	12	2.93589e+07		1991-03-28	4.36667	#N/A	#N/A
	1992-03-17 16:30:00	5.4		1998-02-01	12	2.93589e+07		1991-03-29	4.4	#N/A	#N/A
	1992-03-24 15:10:00	5		1998-02-02	13	3.18054e+07		1991-03-30	4.43333	#N/A	#N/A
	1992-03-31 09:05:00	5		1998-02-03	12	2.93589e+07		1991-03-31	4.46667	#N/A	#N/A
	1992-04-07 10:30:00	4.7		1998-02-04	12	2.93589e+07		1991-04-01	4.5	#N/A	#N/A
	1992-04-14 14:25:00	4.8		1998-02-05	12	2.93589e+07		1991-04-02	4.53333	#N/A	#N/A
	1992-04-21 10:10:00	4.3		1998-02-06	11	2.69123e+07		1991-04-03	4.56667	#N/A	#N/A
	1992-04-27 09:40:00	6.3		1998-02-07	11	2.69123e+07		1991-04-04	4.6	#N/A	#N/A
	1992-05-05 14:00:00	4.9		1998-02-08	11	2.69123e+07		1991-04-05	4.63333	#N/A	#N/A
	1992-05-12 14:45:00	4.7		1998-02-09	11	2.69123e+07		1991-04-06	4.66667	#N/A	#N/A
	1992-05-19 15:10:00	4.7		1998-02-10	11	2.69123e+07		1991-04-07	4.7	#N/A	#N/A
	1992-05-27 10:30:00	5.1		1998-02-11	11	2.69123e+07		1991-04-08	4.73333	#N/A	#N/A
	1992-06-02 10:15:00	4.6		1998-02-12	12	2.93589e+07		1991-04-09	4.76667	#N/A	#N/A
	1992-06-09 16:10:00	4.5		1998-02-13	11	2.69123e+07		1991-04-10	4.8	#N/A	#N/A
	1992-06-16 10:15:00	4.3		1998-02-14	11	2.69123e+07		1991-04-11	4.83333	#N/A	#N/A
	1992-06-23 14:45:00	4.7		1998-02-15	17	4.15917e+07		1991-04-12	4.86667	#N/A	#N/A
	1992-06-30 10:30:00	4.3		1998-02-16	19	4.64849e+07		1991-04-13	4.9	#N/A	#N/A
	1992-07-07 09:45:00	4.2		1998-02-17	16	3.91451e+07		1991-04-14	4.93333	#N/A	#N/A
	1992-07-14 14:20:00	4.4		1998-02-18	15	3.66986e+07		1991-04-15	4.96667	#N/A	#N/A
	1992-07-21 11:00:00	4.4		1998-02-19	14	3.4252e+07		1991-04-16	5	#N/A	#N/A
	1992-07-28 10:00:00	4.5		1998-02-20	14	3.4252e+07		1991-04-17	5.03333	#N/A	#N/A
	1992-08-04 09:50:00	4.3		1998-02-21	13	3.18054e+07		1991-04-18	5.06667	#N/A	#N/A
	1992-08-11 16:00:00	4.2		1998-02-22	13	3.18054e+07		1991-04-19	5.1	#N/A	#N/A
	1992-08-18 10:00:00	4.2		1998-02-23	13	3.18054e+07		1991-04-20	5.13333	#N/A	#N/A
	1992-08-25 14:00:00	3.9		1998-02-24	13	3.18054e+07		1991-04-21	5.16667	#N/A	#N/A
	1992-09-01 10:40:00	3.9		1998-02-25	14	3.4252e+07		1991-04-22	5.2	#N/A	#N/A
	1992-09-08 10:00:00	4.2		1998-02-26	15	3.66986e+07		1991-04-23	5.1973	#N/A	#N/A
	1992-09-15 14:30:00	4.8		1998-02-27	23	5.62711e+07		1991-04-24	5.19459	#N/A	#N/A
	1992-09-22 09:30:00	4.8		1998-02-28	21	5.1378e+07		1991-04-25	5.19189	#N/A	#N/A
	1992-09-29 10:45:00	4.6		1998-03-01	20	4.89314e+07		1991-04-26	5.18919	#N/A	#N/A
	1992-10-06 14:00:00	4.2		1998-03-02	19	4.64849e+07		1991-04-27	5.18649	#N/A	#N/A
	1992-10-13 14:30:00	4.2		1998-03-03	19	4.64849e+07		1991-04-28	5.18378	#N/A	#N/A
	1992-10-20 10:00:00	4.4		1998-03-04	18	4.40383e+07		1991-04-29	5.18108	#N/A	#N/A
	1992-10-27 11:45:00	4.1		1998-03-05	18	4.40383e+07		1991-04-30	5.17838	#N/A	#N/A
	1992-11-03 10:00:00	5.1		1998-03-06	17	4.15917e+07		1991-05-01	5.17568	#N/A	#N/A
	1992-11-09 12:20:00	4.8		1998-03-07	17	4.15917e+07		1991-05-02	5.17297	#N/A	#N/A
	1992-11-17 10:00:00	4.8		1998-03-08	18	4.40383e+07		1991-05-03	5.17027	#N/A	#N/A
	1992-11-24 14:40:00	6		1998-03-09	16	3.91451e+07		1991-05-04	5.16757	#N/A	#N/A
	1992-12-01 11:30:00	6		1998-03-10	14	3.4252e+07		1991-05-05	5.16486	#N/A	#N/A
	1992-12-08 12:10:00	5.6		1998-03-11	13	3.18054e+07		1991-05-06	5.16216	#N/A	#N/A
	1992-12-15 12:50:00	5.4		1998-03-12	12	2.93589e+07		1991-05-07	5.15946	#N/A	#N/A
	1992-12-22 10:30:00	5.9		1998-03-13	13	3.18054e+07		1991-05-08	5.15676	#N/A	#N/A
	1992-12-29 09:35:00	5.8		1998-03-14	13	3.18054e+07		1991-05-09	5.15405	#N/A	#N/A
	1993-01-05 10:00:00	5.7		1998-03-15	14	3.4252e+07		1991-05-10	5.15135	#N/A	#N/A
	1993-01-11 12:45:00	5.8		1998-03-16	14	3.4252e+07		1991-05-11	5.14865	#N/A	#N/A
	1993-01-19 10:30:00	5.8		1998-03-17	15	3.66986e+07		1991-05-12	5.14595	#N/A	#N/A
	1993-01-26 10:50:00	5.9		1998-03-18	16	3.91451e+07		1991-05-13	5.14324	#N/A	#N/A
	1993-02-02 13:45:00	5.5		1998-03-19	16	3.91451e+07		1991-05-14	5.14054	#N/A	#N/A
	1993-02-09 13:35:00	5.4		1998-03-20	16	3.91451e+07		1991-05-15	5.13784	#N/A	#N/A
	1993-02-16 10:00:00	5.4		1998-03-21	16	3.91451e+07		1991-05-16	5.13514	#N/A	#N/A
	1993-02-23 11:40:00	5.4		1998-03-22	17	4.15917e+07		1991-05-17	5.13243	#N/A	#N/A
	1993-03-02 10:00:00	5.5		1998-03-23	19	4.64849e+07		1991-05-18	5.12973	#N/A	#N/A
	1993-03-09 14:40:00	4.1		1998-03-24	20	4.89314e+07		1991-05-19	5.12703	#N/A	#N/A
	1993-03-16 10:00:00	5.6		1998-03-25	21	5.1378e+07		1991-05-20	5.12432	#N/A	#N/A
	1993-03-23 13:40:00	5.4		1998-03-26	25	6.11643e+07		1991-05-21	5.12162	#N/A	#N/A
	1993-03-30 10:20:00	1.9		1998-03-27	24	5.87177e+07		1991-05-22	5.11892	#N/A	#N/A
	1993-04-06 15:00:00	4.6		1998-03-28	22	5.38246e+07		1991-05-23	5.11622	#N/A	#N/A
	1993-04-13 15:00:00	5.1		1998-03-29	21	5.1378e+07		1991-05-24	5.11351	#N/A	#N/A
	1993-04-20 10:30:00	5.7		1998-03-30	69	1.68813e+08		1991-05-25	5.11081	#N/A	#N/A
	1993-04-27 08:45:00	5		1998-03-31	189	4.62402e+08		1991-05-26	5.10811	#N/A	#N/A
	1993-05-04 11:00:00	5.6		1998-04-01	116	2.83802e+08		1991-05-27	5.10541	#N/A	#N/A
	1993-05-11 13:55:00	5.2		1998-04-02	53	1.29668e+08		1991-05-28	5.1027	#N/A	#N/A
	1993-05-18 13:55:00	5.5		1998-04-03	32	7.82903e+07		1991-05-29	5.1	#N/A	#N/A
	1993-05-25 08:40:00	5.5		1998-04-04	24	5.87177e+07		1991-05-30	5.1	#N/A	#N/A
	1993-06-01 14:40:00	5.3		1998-04-05	19	4.64849e+07		1991-05-31	5.1	#N/A	#N/A
	1993-06-08 13:15:00	4.5		1998-04-06	16	3.91451e+07		1991-06-01	5.1	#N/A	#N/A
	1993-06-15 16:45:00	5.8		1998-04-07	16	3.91451e+07		1991-06-02	5.1	#N/A	#N/A
	1993-06-22 09:30:00	6.9		1998-04-08	17	4.15917e+07		1991-06-03	5.1	#N/A	#N/A
	1993-06-29 10:15:00	6.9		1998-04-09	17	4.15917e+07		1991-06-04	5.1	#N/A	#N/A
	1993-07-06 09:35:00	6.5		1998-04-10	15	3.66986e+07		1991-06-05	5.1	#N/A	#N/A
	1993-07-13 15:45:00	7		1998-04-11	14	3.4252e+07		1991-06-06	5.1	#N/A	#N/A
	1993-07-20 15:20:00	6.9		1998-04-12	14	3.4252e+07		1991-06-07	5.1	#N/A	#N/A
	1993-07-27 08:50:00	6.7		1998-04-13	15	3.66986e+07		1991-06-08	5.1	#N/A	#N/A
	1993-08-03 10:00:00	7.1		1998-04-14	15	3.66986e+07		1991-06-09	5.1	#N/A	#N/A
	1993-08-10 13:30:00	6.9		1998-04-15	14	3.4252e+07		1991-06-10	5.1	#N/A	#N/A
	1993-08-17 14:00:00	6.4		1998-04-16	22	5.38246e+07		1991-06-11	5.1	#N/A	#N/A
	1993-08-24 14:00:00	5.7		1998-04-17	19	4.64849e+07		1991-06-12	5.1	#N/A	#N/A
	1993-08-31 08:10:00	7		1998-04-18	17	4.15917e+07		1991-06-13	5.1	#N/A	#N/A
	1993-09-07 10:30:00	6.8		1998-04-19	17	4.15917e+07		1991-06-14	5.1	#N/A	#N/A
	1993-09-14 15:20:00	6.9		1998-04-20	16	3.91451e+07		1991-06-15	5.1	#N/A	#N/A
	1993-09-21 14:40:00	8		1998-04-21	17	4.15917e+07		1991-06-16	5.1	#N/A	#N/A
	1993-09-28 09:30:00	7.5		1998-04-22	16	3.91451e+07		1991-06-17	5.1	#N/A	#N/A
	1993-10-05 13:10:00	6.8		1998-04-23	15	3.66986e+07		1991-06-18	5.1	#N/A	#N/A
	1993-10-12 13:00:00	6.6		1998-04-24	15	3.66986e+07		1991-06-19	5.1	#N/A	#N/A
	1993-10-19 15:00:00	6.6		1998-04-25	15	3.66986e+07		1991-06-20	5.1	#N/A	#N/A
	1993-10-26 09:00:00	6.6		1998-04-26	17	4.15917e+07		1991-06-21	5.1	#N/A	#N/A
	1993-11-02 14:45:00	6.6		1998-04-27	15	3.66986e+07		1991-06-22	5.1	#N/A	#N/A
	1993-11-09 12:45:00	6.5		1998-04-28	15	3.66986e+07		1991-06-23	5.1	#N/A	#N/A
	1993-11-16 10:00:00	6.4		1998-04-29	15	3.66986e+07		1991-06-24	5.1	#N/A	#N/A
	1993-11-23 12:20:00	6.4		1998-04-30	15	3.66986e+07		1991-06-25	5.1	#N/A	#N/A
	1993-11-30 09:50:00	6.4		1998-05-01	15	3.66986e+07		1991-06-26	5.1	#N/A	#N/A
	1993-12-07 13:00:00	6.5		1998-05-02	15	3.66986e+07		1991-06-27	5.01923	#N/A	#N/A
	1993-12-14 14:10:00	6.7		1998-05-03	17	4.15917e+07		1991-06-28	4.93846	#N/A	#N/A
	1993-12-21 13:30:00	6.6		1998-05-04	16	3.91451e+07		1991-06-29	4.85769	#N/A	#N/A
	1993-12-28 10:15:00	6.5		1998-05-05	15	3.66986e+07		1991-06-30	4.77692	#N/A	#N/A
	1994-01-04 10:00:00	6.6		1998-05-06	16	3.91451e+07		1991-07-01	4.69615	#N/A	#N/A
	1994-01-11 13:15:00	6.6		1998-05-07	18	4.40383e+07		1991-07-02	4.61538	#N/A	#N/A
	1994-01-18 10:30:00	6.5		1998-05-08	20	4.89314e+07		1991-07-03	4.53462	#N/A	#N/A
	1994-01-25 09:45:00	6.3		1998-05-09	18	4.40383e+07		1991-07-04	4.45385	#N/A	#N/A
	1994-02-01 10:30:00	6.4		1998-05-10	18	4.40383e+07		1991-07-05	4.37308	#N/A	#N/A
	1994-02-08 13:45:00	6.2		1998-05-11	17	4.15917e+07		1991-07-06	4.29231	#N/A	#N/A
	1994-02-15 10:00:00	6.3		1998-05-12	18	4.40383e+07		1991-07-07	4.21154	#N/A	#N/A
	1994-02-22 12:15:00	5.9		1998-05-13	18	4.40383e+07		1991-07-08	4.13077	#N/A	#N/A
	1994-03-01 15:00:00	6.4		1998-05-14	17	4.15917e+07		1991-07-09	4.05	#N/A	#N/A
	1994-03-08 13:05:00	4.9		1998-05-15	18	4.40383e+07		1991-07-10	3.96923	#N/A	#N/A
	1994-03-15 14:00:00	5.8		1998-05-16	17	4.15917e+07		1991-07-11	3.88846	#N/A	#N/A
	1994-03-22 13:00:00	5.8		1998-05-17	17	4.15917e+07		1991-07-12	3.80769	#N/A	#N/A
	1994-03-29 09:40:00	5.9		1998-05-18	17	4.15917e+07		1991-07-13	3.72692	#N/A	#N/A
	1994-04-05 14:00:00	5.9		1998-05-19	18	4.40383e+07		1991-07-14	3.64615	#N/A	#N/A
	1994-04-12 12:45:00	5.6		1998-05-20	19	4.64849e+07		1991-07-15	3.56538	#N/A	#N/A
	1994-04-19 14:00:00	5.5		1998-05-21	19	4.64849e+07		1991-07-16	3.48462	#N/A	#N/A
	1994-04-26 09:00:00	5.2		1998-05-22	19	4.64849e+07		1991-07-17	3.40385	#N/A	#N/A
	1994-05-03 12:00:00	5.3		1998-05-23	19	4.64849e+07		1991-07-18	3.32308	#N/A	#N/A
	1994-05-10 11:50:00	5.1		1998-05-24	21	5.1378e+07		1991-07-19	3.24231	#N/A	#N/A
	1994-05-17 14:40:00	5		1998-05-25	19	4.64849e+07		1991-07-20	3.16154	#N/A	#N/A
	1994-05-24 13:00:00	5.4		1998-05-26	19	4.64849e+07		1991-07-21	3.08077	#N/A	#N/A
	1994-06-01 08:50:00	4.8		1998-05-27	19	4.64849e+07		1991-07-22	3	#N/A	#N/A
	1994-06-06 12:00:00	4.9		1998-05-28	19	4.64849e+07		1991-07-23	2.99143	#N/A	#N/A
	1994-06-14 13:00:00	5		1998-05-29	21	5.1378e+07		1991-07-24	2.98286	#N/A	#N/A
	1994-06-21 13:40:00	4.6		1998-05-30	20	4.89314e+07		1991-07-25	2.97429	#N/A	#N/A
	1994-06-28 13:45:00	5.7		1998-05-31	20	4.89314e+07		1991-07-26	2.96571	#N/A	#N/A
	1994-07-05 10:35:00	5.5		1998-06-01	19	4.64849e+07		1991-07-27	2.95714	#N/A	#N/A
	1994-07-12 12:50:00	5		1998-06-02	20	4.89314e+07		1991-07-28	2.94857	#N/A	#N/A
	1994-07-19 14:45:00	5		1998-06-03	19	4.64849e+07		1991-07-29	2.94	#N/A	#N/A
	1994-07-26 08:45:00	5.4		1998-06-04	19	4.64849e+07		1991-07-30	2.93143	#N/A	#N/A
	1994-08-02 12:15:00	5.3		1998-06-05	19	4.64849e+07		1991-07-31	2.92286	#N/A	#N/A
	1994-08-09 11:15:00	5		1998-06-06	19	4.64849e+07		1991-08-01	2.91429	#N/A	#N/A
	1994-08-16 13:15:00	5.9		1998-06-07	19	4.64849e+07		1991-08-02	2.90571	#N/A	#N/A
	1994-08-23 13:05:00	4.8		1998-06-08	19	4.64849e+07		1991-08-03	2.89714	#N/A	#N/A
	1994-08-30 09:15:00	4.9		1998-06-09	24	5.87177e+07		1991-08-04	2.88857	#N/A	#N/A
	1994-09-06 14:35:00	5.2		1998-06-10	22	5.38246e+07		1991-08-05	2.88	#N/A	#N/A
	1994-09-13 11:00:00	4.8		1998-06-11	78	1.90833e+08		1991-08-06	2.87143	#N/A	#N/A
	1994-09-20 09:55:00	4.8		1998-06-12	64	1.56581e+08		1991-08-07	2.86286	#N/A	#N/A
	1994-10-04 14:30:00	5.1		1998-06-13	36	8.80766e+07		1991-08-08	2.85429	#N/A	#N/A
	1994-10-11 13:55:00	5.6		1998-06-14	32	7.82903e+07		1991-08-09	2.84571	#N/A	#N/A
	1994-10-18 10:30:00	5.2		1998-06-15	30	7.33971e+07		1991-08-10	2.83714	#N/A	#N/A
	1994-10-25 12:05:00	5.6		1998-06-16	28	6.8504e+07		1991-08-11	2.82857	#N/A	#N/A
	1994-11-01 10:00:00	5.4		1998-06-17	32	7.82903e+07		1991-08-12	2.82	#N/A	#N/A
	1994-11-08 15:10:00	5.7		1998-06-18	62	1.51687e+08		1991-08-13	2.81143	#N/A	#N/A
	1994-11-15 13:00:00	5.6		1998-06-19	59	1.44348e+08		1991-08-14	2.80286	#N/A	#N/A
	1994-11-22 13:00:00	5.8		1998-06-20	38	9.29697e+07		1991-08-15	2.79429	#N/A	#N/A
	1994-11-29 09:10:00	6.2		1998-06-21	44	1.07649e+08		1991-08-16	2.78571	#N/A	#N/A
	1994-12-06 10:50:00	6.3		1998-06-22	36	8.80766e+07		1991-08-17	2.77714	#N/A	#N/A
	1994-12-13 13:20:00	6		1998-06-23	33	8.07369e+07		1991-08-18	2.76857	#N/A	#N/A
	1994-12-20 09:30:00	6.3		1998-06-24	52	1.27222e+08		1991-08-19	2.76	#N/A	#N/A
	1994-12-27 08:35:00	6.1		1998-06-25	38	9.29697e+07		1991-08-20	2.75143	#N/A	#N/A
	1995-01-03 13:00:00	6.3		1998-06-26	33	8.07369e+07		1991-08-21	2.74286	#N/A	#N/A
	1995-01-10 12:50:00	5.9		1998-06-27	32	7.82903e+07		1991-08-22	2.73429	#N/A	#N/A
	1995-01-17 10:30:00	5.6		1998-06-28	132	3.22947e+08		1991-08-23	2.72571	#N/A	#N/A
	1995-01-24 13:00:00	5.7		1998-06-29	45	1.10096e+08		1991-08-24	2.71714	#N/A	#N/A
	1995-01-31 09:20:00	5.9		1998-06-30	35	8.563e+07		1991-08-25	2.70857	#N/A	#N/A
	1995-02-07 09:30:00	6.8		1998-07-01	31	7.58437e+07		1991-08-26	2.7	#N/A	#N/A
	1995-02-14 11:50:00	6.1		1998-07-02	29	7.09506e+07		1991-08-27	2.725	#N/A	#N/A
	1995-02-21 10:00:00	4.4		1998-07-03	29	7.09506e+07		1991-08-28	2.75	#N/A	#N/A
	1995-02-28 09:05:00	5.1		1998-07-04	28	6.8504e+07		1991-08-29	2.775	#N/A	#N/A
	1995-03-07 13:30:00	5		1998-07-05	26	6.36109e+07		1991-08-30	2.8	#N/A	#N/A
	1995-03-14 13:50:00	5.1		1998-07-06	28	6.8504e+07		1991-08-31	2.825	#N/A	#N/A
	1995-03-21 10:10:00	5.5		1998-07-07	49	1.19882e+08		1991-09-01	2.85	#N/A	#N/A
	1995-03-28 09:40:00	4.9		1998-07-08	45	1.10096e+08		1991-09-02	2.875	#N/A	#N/A
	1995-04-04 13:05:00	5		1998-07-09	28	6.8504e+07		1991-09-03	2.9	#N/A	#N/A
	1995-04-11 12:45:00	5.9		1998-07-10	26	6.36109e+07		1991-09-04	2.925	#N/A	#N/A
	1995-04-18 09:45:00	6.1		1998-07-11	25	6.11643e+07		1991-09-05	2.95	#N/A	#N/A
	1995-04-25 08:50:00	6		1998-07-12	25	6.11643e+07		1991-09-06	2.975	#N/A	#N/A
	1995-05-02 09:20:00	5.7		1998-07-13	25	6.11643e+07		1991-09-07	3	#N/A	#N/A
	1995-05-09 13:15:00	5.2		1998-07-14	23	5.62711e+07		1991-09-08	3.025	#N/A	#N/A
	1995-05-16 09:25:00	7.2		1998-07-15	23	5.62711e+07		1991-09-09	3.05	#N/A	#N/A
	1995-05-23 13:20:00	4.6		1998-07-16	22	5.38246e+07		1991-09-10	3.075	#N/A	#N/A
	1995-05-30 13:15:00	4.4		1998-07-17	22	5.38246e+07		1991-09-11	3.1	#N/A	#N/A
	1995-06-06 07:30:00	5.3		1998-07-18	22	5.38246e+07		1991-09-12	3.125	#N/A	#N/A
	1995-06-13 12:30:00	4.9		1998-07-19	23	5.62711e+07		1991-09-13	3.15	#N/A	#N/A
	1995-06-20 09:30:00	5.1		1998-07-20	23	5.62711e+07		1991-09-14	3.175	#N/A	#N/A
	1995-06-27 13:10:00	5		1998-07-21	23	5.62711e+07		1991-09-15	3.2	#N/A	#N/A
	1995-07-04 12:15:00	5.4		1998-07-22	22	5.38246e+07		1991-09-16	3.225	#N/A	#N/A
	1995-07-11 15:40:00	5.1		1998-07-23	22	5.38246e+07		1991-09-17	3.25	#N/A	#N/A
	1995-07-18 14:15:00	4.8		1998-07-24	21	5.1378e+07		1991-09-18	3.275	#N/A	#N/A
	1995-07-25 15:10:00	5		1998-07-25	20	4.89314e+07		1991-09-19	3.3	#N/A	#N/A
	1995-08-01 09:30:00	5.7		1998-07-26	20	4.89314e+07		1991-09-20	3.325	#N/A	#N/A
	1995-08-08 13:50:00	5.3		1998-07-27	20	4.89314e+07		1991-09-21	3.35	#N/A	#N/A
	1995-08-15 14:30:00	5.5		1998-07-28	20	4.89314e+07		1991-09-22	3.375	#N/A	#N/A
	1995-08-22 13:30:00	5.3		1998-07-29	20	4.89314e+07		1991-09-23	3.4	#N/A	#N/A
	1995-08-29 13:30:00	6.1		1998-07-30	20	4.89314e+07		1991-09-24	3.425	#N/A	#N/A
	1995-09-05 09:15:00	4.8		1998-07-31	19	4.64849e+07		1991-09-25	3.45	#N/A	#N/A
	1995-09-12 11:35:00	5.4		1998-08-01	19	4.64849e+07		1991-09-26	3.475	#N/A	#N/A
	1995-09-19 10:00:00	5		1998-08-02	19	4.64849e+07		1991-09-27	3.5	#N/A	#N/A
	1995-09-26 12:40:00	5.5		1998-08-03	20	4.89314e+07		1991-09-28	3.525	#N/A	#N/A
	1995-10-03 15:30:00	5.4		1998-08-04	29	7.09506e+07		1991-09-29	3.55	#N/A	#N/A
	1995-10-10 13:40:00	5.3		1998-08-05	48	1.17435e+08		1991-09-30	3.575	#N/A	#N/A
	1995-10-17 13:55:00	5.1		1998-08-06	24	5.87177e+07		1991-10-01	3.6	#N/A	#N/A
	1995-10-24 10:05:00	5.7		1998-08-07	22	5.38246e+07		1991-10-02	3.61667	#N/A	#N/A
	1995-10-31 09:20:00	5.5		1998-08-08	53	1.29668e+08		1991-10-03	3.63333	#N/A	#N/A
	1995-11-07 13:30:00	6.3		1998-08-09	25	6.11643e+07		1991-10-04	3.65	#N/A	#N/A
	1995-11-14 11:30:00	6		1998-08-10	59	1.44348e+08		1991-10-05	3.66667	#N/A	#N/A
	1995-11-21 13:10:00	5.9		1998-08-11	28	6.8504e+07		1991-10-06	3.68333	#N/A	#N/A
	1995-11-28 12:50:00	5.2		1998-08-12	24	5.87177e+07		1991-10-07	3.7	#N/A	#N/A
	1995-12-05 12:55:00	5.7		1998-08-13	23	5.62711e+07		1991-10-08	3.6625	#N/A	#N/A
	1995-12-12 13:00:00	5.9		1998-08-14	23	5.62711e+07		1991-10-09	3.625	#N/A	#N/A
	1995-12-19 12:30:00	5.8		1998-08-15	40	9.78629e+07		1991-10-10	3.5875	#N/A	#N/A
	1995-12-26 12:25:00	5.5		1998-08-16	25	6.11643e+07		1991-10-11	3.55	#N/A	#N/A
	1996-01-02 12:50:00	5.5		1998-08-17	125	305821440		1991-10-12	3.5125	#N/A	#N/A
	1996-01-09 13:40:00	6.5		1998-08-18	53	1.29668e+08		1991-10-13	3.475	#N/A	#N/A
	1996-01-16 11:00:00	6.1		1998-08-19	41	1.00309e+08		1991-10-14	3.4375	#N/A	#N/A
	1996-01-23 13:15:00	6.5		1998-08-20	34	8.31834e+07		1991-10-15	3.4	#N/A	#N/A
	1996-01-30 14:30:00	6.1		1998-08-21	33	8.07369e+07		1991-10-16	3.38571	#N/A	#N/A
	1996-02-06 12:30:00	5.9		1998-08-22	31	7.58437e+07		1991-10-17	3.37143	#N/A	#N/A
	1996-02-13 12:30:00	5.1		1998-08-23	31	7.58437e+07		1991-10-18	3.35714	#N/A	#N/A
	1996-02-20 12:30:00	2		1998-08-24	31	7.58437e+07		1991-10-19	3.34286	#N/A	#N/A
	1996-02-27 12:30:00	4.7		1998-08-25	30	7.33971e+07		1991-10-20	3.32857	#N/A	#N/A
	1996-03-05 13:30:00	6.3		1998-08-26	28	6.8504e+07		1991-10-21	3.31429	#N/A	#N/A
	1996-03-12 14:10:00	5.7		1998-08-27	28	6.8504e+07		1991-10-22	3.3	#N/A	#N/A
	1996-03-19 09:25:00	5.2		1998-08-28	34	8.31834e+07		1991-10-23	3.38571	#N/A	#N/A
	1996-03-26 08:30:00	6		1998-08-29	29	7.09506e+07		1991-10-24	3.47143	#N/A	#N/A
	1996-04-02 09:40:00	5.5		1998-08-30	28	6.8504e+07		1991-10-25	3.55714	#N/A	#N/A
	1996-04-09 12:10:00	5.6		1998-08-31	28	6.8504e+07		1991-10-26	3.64286	#N/A	#N/A
	1996-04-16 13:10:00	5.6		1998-09-01	27	6.60574e+07		1991-10-27	3.72857	#N/A	#N/A
	1996-04-23 12:50:00	5.2		1998-09-02	27	6.60574e+07		1991-10-28	3.81429	#N/A	#N/A
	1996-04-30 11:55:00	5.1		1998-09-03	28	6.8504e+07		1991-10-29	3.9	#N/A	#N/A
	1996-05-07 12:35:00	4.8		1998-09-04	28	6.8504e+07		1991-10-30	4.28571	#N/A	#N/A
	1996-05-14 11:15:00	4.6		1998-09-05	27	6.60574e+07		1991-10-31	4.67143	#N/A	#N/A
	1996-05-21 12:05:00	4.5		1998-09-06	28	6.8504e+07		1991-11-01	5.05714	#N/A	#N/A
	1996-05-28 12:20:00	5.1		1998-09-07	28	6.8504e+07		1991-11-02	5.44286	#N/A	#N/A
	1996-06-04 12:40:00	5.1		1998-09-08	26	6.36109e+07		1991-11-03	5.82857	#N/A	#N/A
	1996-06-11 11:15:00	5.6		1998-09-09	25	6.11643e+07		1991-11-04	6.21429	#N/A	#N/A
	1996-06-18 10:00:00	5.3		1998-09-10	25	6.11643e+07		1991-11-05	6.6	#N/A	#N/A
	1996-06-25 13:55:00	6.1		1998-09-11	25	6.11643e+07		1991-11-06	6.47143	#N/A	#N/A
	1996-07-02 10:00:00	5		1998-09-12	25	6.11643e+07		1991-11-07	6.34286	#N/A	#N/A
	1996-07-09 12:05:00	5.2		1998-09-13	25	6.11643e+07		1991-11-08	6.21429	#N/A	#N/A
	1996-07-16 10:00:00	5.2		1998-09-14	29	7.09506e+07		1991-11-09	6.08571	#N/A	#N/A
	1996-07-23 11:20:00	5		1998-09-15	27	6.60574e+07		1991-11-10	5.95714	#N/A	#N/A
	1996-07-30 13:00:00	4.9		1998-09-16	24	5.87177e+07		1991-11-11	5.82857	#N/A	#N/A
	1996-08-06 10:00:00	4.9		1998-09-17	23	5.62711e+07		1991-11-12	5.7	#N/A	#N/A
	1996-08-13 11:35:00	4.8		1998-09-18	23	5.62711e+07		1991-11-13	5.7	#N/A	#N/A
	1996-08-20 14:50:00	4.7		1998-09-19	23	5.62711e+07		1991-11-14	5.7	#N/A	#N/A
	1996-08-27 13:00:00	4.5		1998-09-20	23	5.62711e+07		1991-11-15	5.7	#N/A	#N/A
	1996-09-03 11:25:00	4.8		1998-09-21	22	5.38246e+07		1991-11-16	5.7	#N/A	#N/A
	1996-09-10 11:30:00	4.7		1998-09-22	21	5.1378e+07		1991-11-17	5.7	#N/A	#N/A
	1996-09-17 11:30:00	5		1998-09-23	21	5.1378e+07		1991-11-18	5.7	#N/A	#N/A
	1996-09-24 13:10:00	5.1		1998-09-24	24	5.87177e+07		1991-11-19	5.7	#N/A	#N/A
	1996-10-01 12:45:00	5.1		1998-09-25	22	5.38246e+07		1991-11-20	5.72857	#N/A	#N/A
	1996-10-08 13:50:00	4.8		1998-09-26	22	5.38246e+07		1991-11-21	5.75714	#N/A	#N/A
	1996-10-15 10:50:00	4.9		1998-09-27	22	5.38246e+07		1991-11-22	5.78571	#N/A	#N/A
	1996-10-22 12:00:00	5.3		1998-09-28	21	5.1378e+07		1991-11-23	5.81429	#N/A	#N/A
	1996-10-29 13:05:00	4.8		1998-09-29	21	5.1378e+07		1991-11-24	5.84286	#N/A	#N/A
	1996-11-05 09:30:00	5.8		1998-09-30	21	5.1378e+07		1991-11-25	5.87143	#N/A	#N/A
	1996-11-12 11:00:00	5.2		1998-10-01	21	5.1378e+07		1991-11-26	5.9	#N/A	#N/A
	1996-11-19 09:30:00	5.7		1998-10-02	21	5.1378e+07		1991-11-27	6	#N/A	#N/A
	1996-11-26 10:20:00	5.2		1998-10-03	23	5.62711e+07		1991-11-28	6.1	#N/A	#N/A
	1996-12-03 11:15:00	5.9		1998-10-04	24	5.87177e+07		1991-11-29	6.2	#N/A	#N/A
	1996-12-10 12:10:00	5.7		1998-10-05	35	8.563e+07		1991-11-30	6.3	#N/A	#N/A
	1996-12-17 10:55:00	5.7		1998-10-06	29	7.09506e+07		1991-12-01	6.4	#N/A	#N/A
	1996-12-23 11:30:00	5.6		1998-10-07	26	6.36109e+07		1991-12-02	6.5	#N/A	#N/A
	1996-12-30 13:00:00	5.7		1998-10-08	25	6.11643e+07		1991-12-03	6.6	#N/A	#N/A
	1997-01-07 10:00:00	5.3		1998-10-09	25	6.11643e+07		1991-12-04	6.57143	#N/A	#N/A
	1997-01-14 13:50:00	5.7		1998-10-10	25	6.11643e+07		1991-12-05	6.54286	#N/A	#N/A
	1997-01-21 09:30:00	5.6		1998-10-11	24	5.87177e+07		1991-12-06	6.51429	#N/A	#N/A
	1997-01-27 14:30:00	5.8		1998-10-12	23	5.62711e+07		1991-12-07	6.48571	#N/A	#N/A
	1997-02-04 14:00:00	5.5		1998-10-13	22	5.38246e+07		1991-12-08	6.45714	#N/A	#N/A
	1997-02-11 13:50:00	5.5		1998-10-14	23	5.62711e+07		1991-12-09	6.42857	#N/A	#N/A
	1997-02-18 12:30:00	5.6		1998-10-15	23	5.62711e+07		1991-12-10	6.4	#N/A	#N/A
	1997-02-25 12:15:00	4.7		1998-10-16	22	5.38246e+07		1991-12-11	6.48571	#N/A	#N/A
	1997-03-04 12:05:00	4.2		1998-10-17	28	6.8504e+07		1991-12-12	6.57143	#N/A	#N/A
	1997-03-11 11:45:00	4.3		1998-10-18	32	7.82903e+07		1991-12-13	6.65714	#N/A	#N/A
	1997-03-18 12:10:00	3.5		1998-10-19	27	6.60574e+07		1991-12-14	6.74286	#N/A	#N/A
	1997-03-25 12:30:00	5.4		1998-10-20	26	6.36109e+07		1991-12-15	6.82857	#N/A	#N/A
	1997-04-01 11:35:00	5		1998-10-21	26	6.36109e+07		1991-12-16	6.91429	#N/A	#N/A
	1997-04-08 10:45:00	5.4		1998-10-22	25	6.11643e+07		1991-12-17	7	#N/A	#N/A
	1997-04-15 12:50:00	4.9		1998-10-23	25	6.11643e+07		1991-12-18	6.86	#N/A	#N/A
	1997-04-22 11:20:00	4.8		1998-10-24	26	6.36109e+07		1991-12-19	6.72	#N/A	#N/A
	1997-04-29 12:25:00	4.4		1998-10-25	25	6.11643e+07		1991-12-20	6.58	#N/A	#N/A
	1997-05-06 12:20:00	4.3		1998-10-26	24	5.87177e+07		1991-12-21	6.44	#N/A	#N/A
	1997-05-13 11:50:00	4.3		1998-10-27	27	6.60574e+07		1991-12-22	6.3	#N/A	#N/A
	1997-05-20 11:50:00	4.2		1998-10-28	26	6.36109e+07		1991-12-23	6.25	#N/A	#N/A
	1997-05-26 13:35:00	4.7		1998-10-29	26	6.36109e+07		1991-12-24	6.2	#N/A	#N/A
	1997-06-03 11:45:00	4.1		1998-10-30	26	6.36109e+07		1991-12-25	6.15	#N/A	#N/A
	1997-06-10 11:35:00	4.4		1998-10-31	24	5.87177e+07		1991-12-26	6.1	#N/A	#N/A
	1997-06-17 12:30:00	4		1998-11-01	24	5.87177e+07		1991-12-27	6.05	#N/A	#N/A
	1997-06-24 13:35:00	3.8		1998-11-02	24	5.87177e+07		1991-12-28	6	#N/A	#N/A
	1997-07-01 11:30:00	4.1		1998-11-03	23	5.62711e+07		1991-12-29	5.95	#N/A	#N/A
	1997-07-08 12:05:00	4.8		1998-11-04	22	5.38246e+07		1991-12-30	5.9	#N/A	#N/A
	1997-07-15 12:10:00	4.5		1998-11-05	22	5.38246e+07		1991-12-31	5.9	#N/A	#N/A
	1997-07-22 11:40:00	4.8		1998-11-06	22	5.38246e+07		1992-01-01	5.9	#N/A	#N/A
	1997-07-28 14:10:00	5.7		1998-11-07	22	5.38246e+07		1992-01-02	5.9	#N/A	#N/A
	1997-08-05 11:55:00	4.8		1998-11-08	22	5.38246e+07		1992-01-03	5.9	#N/A	#N/A
	1997-08-12 12:40:00	5.1		1998-11-09	23	5.62711e+07		1992-01-04	5.9	#N/A	#N/A
	1997-08-19 10:00:00	4.8		1998-11-10	34	8.31834e+07		1992-01-05	5.9	#N/A	#N/A
	1997-08-26 11:55:00	4.6		1998-11-11	29	7.09506e+07		1992-01-06	5.9	#N/A	#N/A
	1997-09-02 11:40:00	4.4		1998-11-12	27	6.60574e+07		1992-01-07	5.9	#N/A	#N/A
	1997-09-09 11:25:00	5.2		1998-11-13	27	6.60574e+07		1992-01-08	5.9	#N/A	#N/A
	1997-09-16 10:00:00	4.9		1998-11-14	26	6.36109e+07		1992-01-09	5.9	#N/A	#N/A
	1997-09-23 11:50:00	5.1		1998-11-15	25	6.11643e+07		1992-01-10	5.9	#N/A	#N/A
	1997-09-30 11:40:00	9.8		1998-11-16	25	6.11643e+07		1992-01-11	5.9	#N/A	#N/A
	1997-10-07 10:00:00	4.4		1998-11-17	25	6.11643e+07		1992-01-12	5.9	#N/A	#N/A
	1997-10-14 11:50:00	4.5		1998-11-18	26	6.36109e+07		1992-01-13	5.9	#N/A	#N/A
	1997-10-21 11:05:00	4.9		1998-11-19	26	6.36109e+07		1992-01-14	5.9	#N/A	#N/A
	1997-10-28 09:25:00	5		1998-11-20	24	5.87177e+07		1992-01-15	5.88571	#N/A	#N/A
	1997-11-04 10:00:00	5		1998-11-21	25	6.11643e+07		1992-01-16	5.87143	#N/A	#N/A
	1997-11-11 11:30:00	5.1		1998-11-22	25	6.11643e+07		1992-01-17	5.85714	#N/A	#N/A
	1997-11-18 10:00:00	5.1		1998-11-23	25	6.11643e+07		1992-01-18	5.84286	#N/A	#N/A
	1997-11-25 12:10:00	5.6		1998-11-24	23	5.62711e+07		1992-01-19	5.82857	#N/A	#N/A
	1997-12-02 10:00:00	5.2		1998-11-25	23	5.62711e+07		1992-01-20	5.81429	#N/A	#N/A
	1997-12-09 12:05:00	5.3		1998-11-26	23	5.62711e+07		1992-01-21	5.8	#N/A	#N/A
	1997-12-16 12:00:00	5.5		1998-11-27	22	5.38246e+07		1992-01-22	5.8	#N/A	#N/A
	1997-12-23 12:05:00	5.6		1998-11-28	22	5.38246e+07		1992-01-23	5.8	#N/A	#N/A
	1997-12-30 13:20:00	5.2		1998-11-29	22	5.38246e+07		1992-01-24	5.8	#N/A	#N/A
	1998-01-06 10:00:00	5.9		1998-11-30	22	5.38246e+07		1992-01-25	5.8	#N/A	#N/A
	1998-01-13 11:20:00	6.4		1998-12-01	21	5.1378e+07		1992-01-26	5.8	#N/A	#N/A
	1998-01-20 10:00:00	5.4		1998-12-02	21	5.1378e+07		1992-01-27	5.8	#N/A	#N/A
	1998-01-27 12:20:00	5.4		1998-12-03	21	5.1378e+07		1992-01-28	5.8	#N/A	#N/A
	1998-02-03 11:40:00	5.3		1998-12-04	21	5.1378e+07		1992-01-29	5.47143	#N/A	#N/A
	1998-02-09 12:00:00	5.5		1998-12-05	21	5.1378e+07		1992-01-30	5.14286	#N/A	#N/A
	1998-02-17 09:30:00	5.3		1998-12-06	21	5.1378e+07		1992-01-31	4.81429	#N/A	#N/A
	1998-02-24 12:05:00	5.4		1998-12-07	21	5.1378e+07		1992-02-01	4.48571	#N/A	#N/A
	1998-03-03 13:20:00	6		1998-12-08	21	5.1378e+07		1992-02-02	4.15714	#N/A	#N/A
	1998-03-10 12:40:00	5.5		1998-12-09	21	5.1378e+07		1992-02-03	3.82857	#N/A	#N/A
	1998-03-17 12:45:00	5.8		1998-12-10	20	4.89314e+07		1992-02-04	3.5	#N/A	#N/A
	1998-03-24 11:45:00	5.6		1998-12-11	20	4.89314e+07		1992-02-05	3.82857	#N/A	#N/A
	1998-03-31 13:10:00	6		1998-12-12	21	5.1378e+07		1992-02-06	4.15714	#N/A	#N/A
	1998-04-07 11:45:00	8.3		1998-12-13	21	5.1378e+07		1992-02-07	4.48571	#N/A	#N/A
	1998-04-14 12:15:00	7.5		1998-12-14	21	5.1378e+07		1992-02-08	4.81429	#N/A	#N/A
	1998-04-21 12:15:00	6.8		1998-12-15	21	5.1378e+07		1992-02-09	5.14286	#N/A	#N/A
	1998-04-28 13:40:00	6		1998-12-16	20	4.89314e+07		1992-02-10	5.47143	#N/A	#N/A
	1998-05-05 13:50:00	5.2		1998-12-17	20	4.89314e+07		1992-02-11	5.8	#N/A	#N/A
	1998-05-12 12:10:00	5		1998-12-18	21	5.1378e+07		1992-02-12	5.8	#N/A	#N/A
	1998-05-19 12:00:00	5.2		1998-12-19	20	4.89314e+07		1992-02-13	5.8	#N/A	#N/A
	1998-05-26 12:10:00	5.6		1998-12-20	20	4.89314e+07		1992-02-14	5.8	#N/A	#N/A
	1998-06-02 13:20:00	5.8		1998-12-21	19	4.64849e+07		1992-02-15	5.8	#N/A	#N/A
	1998-06-09 12:20:00	5.8		1998-12-22	16	3.91451e+07		1992-02-16	5.8	#N/A	#N/A
	1998-06-16 12:25:00	8.1		1998-12-23	18	4.40383e+07		1992-02-17	5.8	#N/A	#N/A
	1998-06-23 11:50:00	8.2		1998-12-24	18	4.40383e+07		1992-02-18	5.8	#N/A	#N/A
	1998-06-30 13:15:00	9.1		1998-12-25	19	4.64849e+07		1992-02-19	5.61429	#N/A	#N/A
	1998-07-07 12:45:00	7.4		1998-12-26	19	4.64849e+07		1992-02-20	5.42857	#N/A	#N/A
	1998-07-14 12:35:00	7.1		1998-12-27	20	4.89314e+07		1992-02-21	5.24286	#N/A	#N/A
	1998-07-21 12:30:00	6.6		1998-12-28	19	4.64849e+07		1992-02-22	5.05714	#N/A	#N/A
	1998-07-28 12:45:00	6.4		1998-12-29	18	4.40383e+07		1992-02-23	4.87143	#N/A	#N/A
	1998-08-04 11:55:00	6.2		1998-12-30	15	3.66986e+07		1992-02-24	4.68571	#N/A	#N/A
	1998-08-11 12:40:00	2.9		1998-12-31	17	4.15917e+07		1992-02-25	4.5	#N/A	#N/A
	1998-08-18 12:00:00	5.1		1999-01-01	18	4.40383e+07		1992-02-26	4.6	#N/A	#N/A
	1998-08-25 12:35:00	7.2		1999-01-02	19	4.64849e+07		1992-02-27	4.7	#N/A	#N/A
	1998-09-01 12:35:00	6.8		1999-01-03	18	4.40383e+07		1992-02-28	4.8	#N/A	#N/A
	1998-09-08 14:45:00	7		1999-01-04	18	4.40383e+07		1992-02-29	4.9	#N/A	#N/A
	1998-09-15 11:55:00	6.8		1999-01-05	14	3.4252e+07		1992-03-01	5	#N/A	#N/A
	1998-09-22 12:00:00	6.7		1999-01-06	17	4.15917e+07		1992-03-02	5.1	#N/A	#N/A
	1998-09-29 12:20:00	6.9		1999-01-07	15	3.66986e+07		1992-03-03	5.2	#N/A	#N/A
	1998-10-06 12:05:00	6.6		1999-01-08	17	4.15917e+07		1992-03-04	5.25714	#N/A	#N/A
	1998-10-13 11:35:00	7		1999-01-09	19	4.64849e+07		1992-03-05	5.31429	#N/A	#N/A
	1998-10-20 12:25:00	6.6		1999-01-10	20	4.89314e+07		1992-03-06	5.37143	#N/A	#N/A
	1998-10-27 12:00:00	7		1999-01-11	20	4.89314e+07		1992-03-07	5.42857	#N/A	#N/A
	1998-11-03 12:00:00	8		1999-01-12	20	4.89314e+07		1992-03-08	5.48571	#N/A	#N/A
	1998-11-10 12:40:00	8.1		1999-01-13	20	4.89314e+07		1992-03-09	5.54286	#N/A	#N/A
	1998-11-17 12:50:00	8.2		1999-01-14	19	4.64849e+07		1992-03-10	5.6	#N/A	#N/A
	1998-11-24 11:25:00	8.1		1999-01-15	20	4.89314e+07		1992-03-11	5.57143	#N/A	#N/A
	1998-12-01 13:10:00	7.6		1999-01-16	20	4.89314e+07		1992-03-12	5.54286	#N/A	#N/A
	1998-12-08 11:45:00	7.7		1999-01-17	20	4.89314e+07		1992-03-13	5.51429	#N/A	#N/A
	1998-12-15 12:00:00	8.3		1999-01-18	20	4.89314e+07		1992-03-14	5.48571	#N/A	#N/A
	1998-12-22 11:25:00	6.5		1999-01-19	19	4.64849e+07		1992-03-15	5.45714	#N/A	#N/A
	1998-12-29 13:45:00	7.8		1999-01-20	19	4.64849e+07		1992-03-16	5.42857	#N/A	#N/A
	1999-01-12 12:15:00	7.8		1999-01-21	19	4.64849e+07		1992-03-17	5.4	#N/A	#N/A
	1999-01-19 13:00:00	7.6		1999-01-22	20	4.89314e+07		1992-03-18	5.34286	#N/A	#N/A
	1999-01-26 12:20:00	6.4		1999-01-23	20	4.89314e+07		1992-03-19	5.28571	#N/A	#N/A
	1999-02-02 12:00:00	7.6		1999-01-24	19	4.64849e+07		1992-03-20	5.22857	#N/A	#N/A
	1999-02-09 11:50:00	7.1		1999-01-25	18	4.40383e+07		1992-03-21	5.17143	#N/A	#N/A
	1999-02-16 11:25:00	7.7		1999-01-26	18	4.40383e+07		1992-03-22	5.11429	#N/A	#N/A
	1999-02-23 12:30:00	7.6		1999-01-27	19	4.64849e+07		1992-03-23	5.05714	#N/A	#N/A
	1999-03-02 11:30:00	7.4		1999-01-28	19	4.64849e+07		1992-03-24	5	#N/A	#N/A
	1999-03-09 12:15:00	8.3		1999-01-29	18	4.40383e+07		1992-03-25	5	#N/A	#N/A
	1999-03-16 11:25:00	7.2		1999-01-30	18	4.40383e+07		1992-03-26	5	#N/A	#N/A
	1999-03-23 11:20:00	6.9		1999-01-31	18	4.40383e+07		1992-03-27	5	#N/A	#N/A
	1999-03-30 12:25:00	7		1999-02-01	19	4.64849e+07		1992-03-28	5	#N/A	#N/A
	1999-04-06 11:15:00	6.9		1999-02-02	19	4.64849e+07		1992-03-29	5	#N/A	#N/A
	1999-04-13 11:55:00	7.3		1999-02-03	20	4.89314e+07		1992-03-30	5	#N/A	#N/A
	1999-04-20 10:40:00	6.8		1999-02-04	21	5.1378e+07		1992-03-31	5	#N/A	#N/A
	1999-04-27 12:15:00	7.4		1999-02-05	19	4.64849e+07		1992-04-01	4.95714	#N/A	#N/A
	1999-05-04 10:50:00	6.8		1999-02-06	19	4.64849e+07		1992-04-02	4.91429	#N/A	#N/A
	1999-05-11 11:05:00	6.8		1999-02-07	19	4.64849e+07		1992-04-03	4.87143	#N/A	#N/A
	1999-05-18 11:25:00	7.9		1999-02-08	20	4.89314e+07		1992-04-04	4.82857	#N/A	#N/A
	1999-05-25 12:20:00	8.3		1999-02-09	24	5.87177e+07		1992-04-05	4.78571	#N/A	#N/A
	1999-06-01 11:55:00	7.5		1999-02-10	24	5.87177e+07		1992-04-06	4.74286	#N/A	#N/A
	1999-06-08 11:35:00	8.1		1999-02-11	52	1.27222e+08		1992-04-07	4.7	#N/A	#N/A
	1999-06-15 11:40:00	8.2		1999-02-12	33	8.07369e+07		1992-04-08	4.71429	#N/A	#N/A
	1999-06-22 12:15:00	7.4		1999-02-13	25	6.11643e+07		1992-04-09	4.72857	#N/A	#N/A
	1999-06-29 12:25:00	7.1		1999-02-14	24	5.87177e+07		1992-04-10	4.74286	#N/A	#N/A
	1999-07-06 12:25:00	7.6		1999-02-15	24	5.87177e+07		1992-04-11	4.75714	#N/A	#N/A
	1999-07-20 11:35:00	6		1999-02-16	24	5.87177e+07		1992-04-12	4.77143	#N/A	#N/A
	1999-07-27 12:05:00	5.6		1999-02-17	22	5.38246e+07		1992-04-13	4.78571	#N/A	#N/A
	1999-08-03 11:30:00	7		1999-02-18	22	5.38246e+07		1992-04-14	4.8	#N/A	#N/A
	1999-08-10 11:45:00	7		1999-02-19	21	5.1378e+07		1992-04-15	4.72857	#N/A	#N/A
	1999-08-17 11:40:00	6.9		1999-02-20	21	5.1378e+07		1992-04-16	4.65714	#N/A	#N/A
	1999-08-24 11:40:00	7.1		1999-02-21	20	4.89314e+07		1992-04-17	4.58571	#N/A	#N/A
	1999-08-31 12:50:00	7		1999-02-22	20	4.89314e+07		1992-04-18	4.51429	#N/A	#N/A
	1999-09-07 13:15:00	7		1999-02-23	20	4.89314e+07		1992-04-19	4.44286	#N/A	#N/A
	1999-09-14 11:05:00	7.2		1999-02-24	20	4.89314e+07		1992-04-20	4.37143	#N/A	#N/A
	1999-09-21 12:35:00	7.3		1999-02-25	20	4.89314e+07		1992-04-21	4.3	#N/A	#N/A
	1999-09-28 12:00:00	7		1999-02-26	20	4.89314e+07		1992-04-22	4.63333	#N/A	#N/A
	1999-10-05 11:10:00	7.4		1999-02-27	21	5.1378e+07		1992-04-23	4.96667	#N/A	#N/A
	1999-10-12 11:20:00	6.9		1999-02-28	21	5.1378e+07		1992-04-24	5.3	#N/A	#N/A
	1999-10-19 12:30:00	7.3		1999-03-01	20	4.89314e+07		1992-04-25	5.63333	#N/A	#N/A
	1999-10-26 12:30:00	7.3		1999-03-02	20	4.89314e+07		1992-04-26	5.96667	#N/A	#N/A
	1999-11-02 12:30:00	7		1999-03-03	20	4.89314e+07		1992-04-27	6.3	#N/A	#N/A
	1999-11-09 12:20:00	7		1999-03-04	20	4.89314e+07		1992-04-28	6.125	#N/A	#N/A
	1999-11-16 12:00:00	7.2		1999-03-05	20	4.89314e+07		1992-04-29	5.95	#N/A	#N/A
	1999-11-23 12:40:00	7.4		1999-03-06	19	4.64849e+07		1992-04-30	5.775	#N/A	#N/A
	1999-11-30 12:55:00	6.9		1999-03-07	19	4.64849e+07		1992-05-01	5.6	#N/A	#N/A
	1999-12-07 12:20:00	7.3		1999-03-08	20	4.89314e+07		1992-05-02	5.425	#N/A	#N/A
	1999-12-14 12:00:00	7.3		1999-03-09	21	5.1378e+07		1992-05-03	5.25	#N/A	#N/A
	1999-12-21 11:55:00	6.4		1999-03-10	20	4.89314e+07		1992-05-04	5.075	#N/A	#N/A
	1999-12-28 13:00:00	7		1999-03-11	20	4.89314e+07		1992-05-05	4.9	#N/A	#N/A
	2000-01-04 12:00:00	7.2		1999-03-12	20	4.89314e+07		1992-05-06	4.87143	#N/A	#N/A
	2000-01-11 13:15:00	7.1		1999-03-13	20	4.89314e+07		1992-05-07	4.84286	#N/A	#N/A
	2000-01-18 12:20:00	7.6		1999-03-14	20	4.89314e+07		1992-05-08	4.81429	#N/A	#N/A
	2000-01-25 12:25:00	7.1		1999-03-15	20	4.89314e+07		1992-05-09	4.78571	#N/A	#N/A
	2000-02-01 12:00:00	7		1999-03-16	21	5.1378e+07		1992-05-10	4.75714	#N/A	#N/A
	2000-02-08 12:20:00	6.9		1999-03-17	22	5.38246e+07		1992-05-11	4.72857	#N/A	#N/A
	2000-02-15 12:20:00	6.8		1999-03-18	21	5.1378e+07		1992-05-12	4.7	#N/A	#N/A
	2000-02-22 12:50:00	6.8		1999-03-19	21	5.1378e+07		1992-05-13	4.7	#N/A	#N/A
	2000-02-29 12:30:00	6.4		1999-03-20	21	5.1378e+07		1992-05-14	4.7	#N/A	#N/A
	2000-03-07 11:25:00	6.5		1999-03-21	21	5.1378e+07		1992-05-15	4.7	#N/A	#N/A
	2000-03-14 12:15:00	6.5		1999-03-22	20	4.89314e+07		1992-05-16	4.7	#N/A	#N/A
	2000-03-21 12:00:00	6.6		1999-03-23	20	4.89314e+07		1992-05-17	4.7	#N/A	#N/A
	2000-03-28 13:15:00	6.4		1999-03-24	20	4.89314e+07		1992-05-18	4.7	#N/A	#N/A
	2000-04-04 12:00:00	6.2		1999-03-25	20	4.89314e+07		1992-05-19	4.7	#N/A	#N/A
	2000-04-11 13:10:00	6		1999-03-26	20	4.89314e+07		1992-05-20	4.75	#N/A	#N/A
	2000-04-18 11:30:00	6		1999-03-27	20	4.89314e+07		1992-05-21	4.8	#N/A	#N/A
	2000-04-25 13:10:00	5.5		1999-03-28	21	5.1378e+07		1992-05-22	4.85	#N/A	#N/A
	2000-05-02 12:30:00	5.2		1999-03-29	20	4.89314e+07		1992-05-23	4.9	#N/A	#N/A
	2000-05-09 12:25:00	5.2		1999-03-30	20	4.89314e+07		1992-05-24	4.95	#N/A	#N/A
	2000-05-16 11:35:00	5.7		1999-03-31	21	5.1378e+07		1992-05-25	5	#N/A	#N/A
	2000-05-23 12:10:00	7		1999-04-01	21	5.1378e+07		1992-05-26	5.05	#N/A	#N/A
	2000-05-30 13:35:00	6.1		1999-04-02	23	5.62711e+07		1992-05-27	5.1	#N/A	#N/A
	2000-06-06 11:30:00	7.8		1999-04-03	28	6.8504e+07		1992-05-28	5.01667	#N/A	#N/A
	2000-06-13 12:55:00	6.9		1999-04-04	30	7.33971e+07		1992-05-29	4.93333	#N/A	#N/A
	2000-06-20 11:40:00	6.6		1999-04-05	26	6.36109e+07		1992-05-30	4.85	#N/A	#N/A
	2000-06-27 12:55:00	6.2		1999-04-06	26	6.36109e+07		1992-05-31	4.76667	#N/A	#N/A
	2000-07-04 12:10:00	6.5		1999-04-07	25	6.11643e+07		1992-06-01	4.68333	#N/A	#N/A
	2000-07-11 11:50:00	5.6		1999-04-08	26	6.36109e+07		1992-06-02	4.6	#N/A	#N/A
	2000-07-18 12:15:00	6.9		1999-04-09	49	1.19882e+08		1992-06-03	4.58571	#N/A	#N/A
	2000-07-25 12:10:00	6.6		1999-04-10	38	9.29697e+07		1992-06-04	4.57143	#N/A	#N/A
	2000-08-01 13:10:00	6.2		1999-04-11	34	8.31834e+07		1992-06-05	4.55714	#N/A	#N/A
	2000-08-08 11:45:00	6.1		1999-04-12	31	7.58437e+07		1992-06-06	4.54286	#N/A	#N/A
	2000-08-15 12:25:00	5.6		1999-04-13	29	7.09506e+07		1992-06-07	4.52857	#N/A	#N/A
	2000-08-22 11:45:00	6		1999-04-14	28	6.8504e+07		1992-06-08	4.51429	#N/A	#N/A
	2000-08-29 13:00:00	6.3		1999-04-15	29	7.09506e+07		1992-06-09	4.5	#N/A	#N/A
	2000-09-05 11:35:00	6.3		1999-04-16	29	7.09506e+07		1992-06-10	4.47143	#N/A	#N/A
	2000-09-12 12:10:00	5.8		1999-04-17	28	6.8504e+07		1992-06-11	4.44286	#N/A	#N/A
	2000-09-19 11:40:00	6		1999-04-18	27	6.60574e+07		1992-06-12	4.41429	#N/A	#N/A
	2000-09-26 12:55:00	7.6		1999-04-19	25	6.11643e+07		1992-06-13	4.38571	#N/A	#N/A
	2000-10-03 11:50:00	6.2		1999-04-20	25	6.11643e+07		1992-06-14	4.35714	#N/A	#N/A
	2000-10-10 11:55:00	6.9		1999-04-21	25	6.11643e+07		1992-06-15	4.32857	#N/A	#N/A
	2000-10-17 11:45:00	6.4		1999-04-22	33	8.07369e+07		1992-06-16	4.3	#N/A	#N/A
	2000-10-24 12:30:00	6.2		1999-04-23	76	1.85939e+08		1992-06-17	4.35714	#N/A	#N/A
	2000-10-31 12:20:00	6.6		1999-04-24	53	1.29668e+08		1992-06-18	4.41429	#N/A	#N/A
	2000-11-07 12:15:00	7.3		1999-04-25	45	1.10096e+08		1992-06-19	4.47143	#N/A	#N/A
	2000-11-14 11:50:00	7.2		1999-04-26	41	1.00309e+08		1992-06-20	4.52857	#N/A	#N/A
	2000-11-21 12:25:00	6.2		1999-04-27	42	1.02756e+08		1992-06-21	4.58571	#N/A	#N/A
	2000-11-28 12:45:00	7.1		1999-04-28	40	9.78629e+07		1992-06-22	4.64286	#N/A	#N/A
	2000-12-05 11:55:00	6.2		1999-04-29	36	8.80766e+07		1992-06-23	4.7	#N/A	#N/A
	2000-12-12 12:20:00	6		1999-04-30	35	8.563e+07		1992-06-24	4.64286	#N/A	#N/A
	2000-12-19 13:35:00	7.1		1999-05-01	34	8.31834e+07		1992-06-25	4.58571	#N/A	#N/A
	2000-12-26 09:55:00	7.1		1999-05-02	34	8.31834e+07		1992-06-26	4.52857	#N/A	#N/A
	2001-01-02 12:25:00	6.5		1999-05-03	34	8.31834e+07		1992-06-27	4.47143	#N/A	#N/A
	2001-01-09 11:50:00	7.2		1999-05-04	35	8.563e+07		1992-06-28	4.41429	#N/A	#N/A
	2001-01-16 11:35:00	6.6		1999-05-05	35	8.563e+07		1992-06-29	4.35714	#N/A	#N/A
	2001-01-23 11:50:00	7.3		1999-05-06	34	8.31834e+07		1992-06-30	4.3	#N/A	#N/A
	2001-02-06 11:40:00	6.8		1999-05-07	34	8.31834e+07		1992-07-01	4.28571	#N/A	#N/A
	2001-02-13 12:30:00	6.8		1999-05-08	33	8.07369e+07		1992-07-02	4.27143	#N/A	#N/A
	2001-02-20 11:35:00	6.7		1999-05-09	31	7.58437e+07		1992-07-03	4.25714	#N/A	#N/A
	2001-02-27 12:35:00	6.6		1999-05-10	32	7.82903e+07		1992-07-04	4.24286	#N/A	#N/A
	2001-03-06 11:50:00	6.5		1999-05-11	34	8.31834e+07		1992-07-05	4.22857	#N/A	#N/A
	2001-03-13 11:25:00	6.6		1999-05-12	37	9.05231e+07		1992-07-06	4.21429	#N/A	#N/A
	2001-03-20 12:40:00	6.8		1999-05-13	37	9.05231e+07		1992-07-07	4.2	#N/A	#N/A
	2001-03-27 12:25:00	8.5		1999-05-14	37	9.05231e+07		1992-07-08	4.22857	#N/A	#N/A
	2001-04-03 12:20:00	9.3		1999-05-15	37	9.05231e+07		1992-07-09	4.25714	#N/A	#N/A
	2001-04-10 12:10:00	7.9		1999-05-16	79	1.93279e+08		1992-07-10	4.28571	#N/A	#N/A
	2001-04-17 12:15:00	7.9		1999-05-17	293	7.16845e+08		1992-07-11	4.31429	#N/A	#N/A
	2001-04-24 14:25:00	6.8		1999-05-18	128	3.13161e+08		1992-07-12	4.34286	#N/A	#N/A
	2001-05-01 11:30:00	6.1		1999-05-19	82	2.00619e+08		1992-07-13	4.37143	#N/A	#N/A
	2001-05-08 12:25:00	8.3		1999-05-20	66	1.61474e+08		1992-07-14	4.4	#N/A	#N/A
	2001-05-15 11:10:00	8.1		1999-05-21	60	1.46794e+08		1992-07-15	4.4	#N/A	#N/A
	2001-05-22 11:50:00	7.5		1999-05-22	56	1.37008e+08		1992-07-16	4.4	#N/A	#N/A
	2001-05-29 11:45:00	7.1		1999-05-23	52	1.27222e+08		1992-07-17	4.4	#N/A	#N/A
	2001-06-05 11:40:00	7.3		1999-05-24	48	1.17435e+08		1992-07-18	4.4	#N/A	#N/A
	2001-06-12 11:20:00	7.8		1999-05-25	44	1.07649e+08		1992-07-19	4.4	#N/A	#N/A
	2001-06-19 11:50:00	6.2		1999-05-26	41	1.00309e+08		1992-07-20	4.4	#N/A	#N/A
	2001-06-26 11:45:00	7		1999-05-27	40	9.78629e+07		1992-07-21	4.4	#N/A	#N/A
	2001-07-03 10:50:00	7		1999-05-28	39	9.54163e+07		1992-07-22	4.41429	#N/A	#N/A
	2001-07-10 11:15:00	6.7		1999-05-29	38	9.29697e+07		1992-07-23	4.42857	#N/A	#N/A
	2001-07-17 11:45:00	6.7		1999-05-30	39	9.54163e+07		1992-07-24	4.44286	#N/A	#N/A
	2001-07-24 11:30:00	7		1999-05-31	41	1.00309e+08		1992-07-25	4.45714	#N/A	#N/A
	2001-07-31 13:15:00	6.5		1999-06-01	40	9.78629e+07		1992-07-26	4.47143	#N/A	#N/A
	2001-08-07 11:15:00	6.8		1999-06-02	43	1.05203e+08		1992-07-27	4.48571	#N/A	#N/A
	2001-08-14 12:50:00	6.5		1999-06-03	39	9.54163e+07		1992-07-28	4.5	#N/A	#N/A
	2001-08-21 11:10:00	6.5		1999-06-04	60	1.46794e+08		1992-07-29	4.47143	#N/A	#N/A
	2001-08-28 12:50:00	6.6		1999-06-05	46	1.12542e+08		1992-07-30	4.44286	#N/A	#N/A
	2001-09-04 11:05:00	6.6		1999-06-06	43	1.05203e+08		1992-07-31	4.41429	#N/A	#N/A
	2001-09-11 12:45:00	6.6		1999-06-07	41	1.00309e+08		1992-08-01	4.38571	#N/A	#N/A
	2001-09-18 11:00:00	6.6		1999-06-08	46	1.12542e+08		1992-08-02	4.35714	#N/A	#N/A
	2001-09-25 12:40:00	6.1		1999-06-09	43	1.05203e+08		1992-08-03	4.32857	#N/A	#N/A
	2001-10-02 10:35:00	6.6		1999-06-10	105	2.5689e+08		1992-08-04	4.3	#N/A	#N/A
	2001-11-06 10:05:00	6.7		1999-06-11	64	1.56581e+08		1992-08-05	4.28571	#N/A	#N/A
	2001-12-04 09:50:00	7.1		1999-06-12	42	1.02756e+08		1992-08-06	4.27143	#N/A	#N/A
	2002-01-02 12:40:00	7.4		1999-06-13	39	9.54163e+07		1992-08-07	4.25714	#N/A	#N/A
	2002-02-05 10:25:00	6.5		1999-06-14	37	9.05231e+07		1992-08-08	4.24286	#N/A	#N/A
	2002-03-05 11:15:00	7.4		1999-06-15	35	8.563e+07		1992-08-09	4.22857	#N/A	#N/A
	2002-04-02 09:45:00	6.2		1999-06-16	34	8.31834e+07		1992-08-10	4.21429	#N/A	#N/A
	2002-05-07 12:20:00	5.2		1999-06-17	34	8.31834e+07		1992-08-11	4.2	#N/A	#N/A
	2002-06-04 09:55:00	5		1999-06-18	33	8.07369e+07		1992-08-12	4.2	#N/A	#N/A
	2002-07-01 12:40:00	5.5		1999-06-19	33	8.07369e+07		1992-08-13	4.2	#N/A	#N/A
	2002-08-06 09:45:00	5.3		1999-06-20	33	8.07369e+07		1992-08-14	4.2	#N/A	#N/A
	2002-09-11 10:00:00	5.6		1999-06-21	33	8.07369e+07		1992-08-15	4.2	#N/A	#N/A
	2002-10-01 12:55:00	5.4		1999-06-22	32	7.82903e+07		1992-08-16	4.2	#N/A	#N/A
	2002-11-05 13:40:00	6.1		1999-06-23	34	8.31834e+07		1992-08-17	4.2	#N/A	#N/A
	2002-12-03 10:10:00	5.8		1999-06-24	33	8.07369e+07		1992-08-18	4.2	#N/A	#N/A
	2003-01-07 10:00:00	6.4		1999-06-25	32	7.82903e+07		1992-08-19	4.15714	#N/A	#N/A
	2003-02-04 10:40:00	6		1999-06-26	32	7.82903e+07		1992-08-20	4.11429	#N/A	#N/A
	2003-03-04 10:15:00	6.2		1999-06-27	33	8.07369e+07		1992-08-21	4.07143	#N/A	#N/A
	2003-04-01 10:00:00	5.2		1999-06-28	32	7.82903e+07		1992-08-22	4.02857	#N/A	#N/A
	2003-05-06 09:30:00	4.9		1999-06-29	30	7.33971e+07		1992-08-23	3.98571	#N/A	#N/A
	2003-06-03 10:30:00	4.6		1999-06-30	29	7.09506e+07		1992-08-24	3.94286	#N/A	#N/A
	2003-07-08 10:10:00	4.5		1999-07-01	30	7.33971e+07		1992-08-25	3.9	#N/A	#N/A
	2003-08-05 09:45:00	4.6		1999-07-02	30	7.33971e+07		1992-08-26	3.9	#N/A	#N/A
	2003-09-02 11:30:00	4.8		1999-07-03	33	8.07369e+07		1992-08-27	3.9	#N/A	#N/A
	2003-10-07 10:10:00	5		1999-07-04	30	7.33971e+07		1992-08-28	3.9	#N/A	#N/A
	2003-11-04 13:35:00	5.5		1999-07-05	29	7.09506e+07		1992-08-29	3.9	#N/A	#N/A
	2003-12-02 10:00:00	5.3		1999-07-06	29	7.09506e+07		1992-08-30	3.9	#N/A	#N/A
	2004-01-06 11:25:00	5.5		1999-07-07	28	6.8504e+07		1992-08-31	3.9	#N/A	#N/A
	2004-02-03 11:45:00	5.5		1999-07-08	29	7.09506e+07		1992-09-01	3.9	#N/A	#N/A
	2004-03-02 10:20:00	4.3		1999-07-09	30	7.33971e+07		1992-09-02	3.94286	#N/A	#N/A
	2004-04-06 11:10:00	5.1		1999-07-10	28	6.8504e+07		1992-09-03	3.98571	#N/A	#N/A
	2004-05-04 10:45:00	4.4		1999-07-11	28	6.8504e+07		1992-09-04	4.02857	#N/A	#N/A
	2004-06-01 10:40:00	7.5		1999-07-12	28	6.8504e+07		1992-09-05	4.07143	#N/A	#N/A
	2004-07-06 11:45:00	4.5		1999-07-13	28	6.8504e+07		1992-09-06	4.11429	#N/A	#N/A
	2004-08-03 10:55:00	4.8		1999-07-14	28	6.8504e+07		1992-09-07	4.15714	#N/A	#N/A
	2004-09-07 08:55:00	3.8		1999-07-15	28	6.8504e+07		1992-09-08	4.2	#N/A	#N/A
	2004-10-05 10:00:00	4.3		1999-07-16	28	6.8504e+07		1992-09-09	4.28571	#N/A	#N/A
	2004-11-09 10:55:00	4.4		1999-07-17	32	7.82903e+07		1992-09-10	4.37143	#N/A	#N/A
	2004-12-07 10:10:00	5.1		1999-07-18	30	7.33971e+07		1992-09-11	4.45714	#N/A	#N/A
	2005-01-11 11:10:00	4.9		1999-07-19	43	1.05203e+08		1992-09-12	4.54286	#N/A	#N/A
	2005-02-08 10:25:00	3.3		1999-07-20	32	7.82903e+07		1992-09-13	4.62857	#N/A	#N/A
	2005-03-01 10:45:00	5.2		1999-07-21	35	8.563e+07		1992-09-14	4.71429	#N/A	#N/A
	2005-04-05 09:10:00	4.3		1999-07-22	32	7.82903e+07		1992-09-15	4.8	#N/A	#N/A
	2005-05-03 11:10:00	4		1999-07-23	31	7.58437e+07		1992-09-16	4.8	#N/A	#N/A
	2005-06-07 10:30:00	3.5		1999-07-24	31	7.58437e+07		1992-09-17	4.8	#N/A	#N/A
	2005-07-06 10:20:00	3.7		1999-07-25	31	7.58437e+07		1992-09-18	4.8	#N/A	#N/A
	2005-08-02 14:00:00	3.5		1999-07-26	55	1.34561e+08		1992-09-19	4.8	#N/A	#N/A
	2005-09-05 08:15:00	3.7		1999-07-27	39	9.54163e+07		1992-09-20	4.8	#N/A	#N/A
	2005-10-11 11:00:00	3.8		1999-07-28	35	8.563e+07		1992-09-21	4.8	#N/A	#N/A
	2005-11-01 09:15:00	4.1		1999-07-29	34	8.31834e+07		1992-09-22	4.8	#N/A	#N/A
	2005-12-06 11:05:00	4.3		1999-07-30	33	8.07369e+07		1992-09-23	4.77143	#N/A	#N/A
	2006-01-03 10:35:00	4.4		1999-07-31	47	1.14989e+08		1992-09-24	4.74286	#N/A	#N/A
	2006-02-07 09:30:00	4.3		1999-08-01	36	8.80766e+07		1992-09-25	4.71429	#N/A	#N/A
	2006-03-07 10:20:00	4.2		1999-08-02	34	8.31834e+07		1992-09-26	4.68571	#N/A	#N/A
	2006-04-04 10:00:00	4.5		1999-08-03	34	8.31834e+07		1992-09-27	4.65714	#N/A	#N/A
	2006-05-02 09:40:00	5.1		1999-08-04	35	8.563e+07		1992-09-28	4.62857	#N/A	#N/A
	2006-06-05 09:00:00	3.9		1999-08-05	34	8.31834e+07		1992-09-29	4.6	#N/A	#N/A
	2006-07-06 12:05:00	4.1		1999-08-06	35	8.563e+07		1992-09-30	4.54286	#N/A	#N/A
	2006-08-01 12:10:00	4.1		1999-08-07	40	9.78629e+07		1992-10-01	4.48571	#N/A	#N/A
	2006-09-07 10:50:00	4.4		1999-08-08	36	8.80766e+07		1992-10-02	4.42857	#N/A	#N/A
	2006-10-04 12:20:00	9.1		1999-08-09	36	8.80766e+07		1992-10-03	4.37143	#N/A	#N/A
	2006-11-08 09:45:00	5.3		1999-08-10	35	8.563e+07		1992-10-04	4.31429	#N/A	#N/A
	2006-12-07 09:30:00	5.4		1999-08-11	34	8.31834e+07		1992-10-05	4.25714	#N/A	#N/A
	2007-01-04 08:30:00	5.6		1999-08-12	35	8.563e+07		1992-10-06	4.2	#N/A	#N/A
	2007-02-21 09:45:00	4.8		1999-08-13	34	8.31834e+07		1992-10-07	4.2	#N/A	#N/A
	2007-03-13 10:50:00	3.3		1999-08-14	33	8.07369e+07		1992-10-08	4.2	#N/A	#N/A
	2007-04-10 09:40:00	7.4		1999-08-15	31	7.58437e+07		1992-10-09	4.2	#N/A	#N/A
	2007-05-08 09:10:00	5.7		1999-08-16	31	7.58437e+07		1992-10-10	4.2	#N/A	#N/A
	2007-06-13 09:25:00	5.5		1999-08-17	31	7.58437e+07		1992-10-11	4.2	#N/A	#N/A
	2007-07-12 09:20:00	5.2		1999-08-18	32	7.82903e+07		1992-10-12	4.2	#N/A	#N/A
	2007-08-02 10:25:00	5.8		1999-08-19	33	8.07369e+07		1992-10-13	4.2	#N/A	#N/A
	2007-09-12 10:10:00	6.8		1999-08-20	30	7.33971e+07		1992-10-14	4.22857	#N/A	#N/A
	2007-10-09 10:20:00	7.8		1999-08-21	29	7.09506e+07		1992-10-15	4.25714	#N/A	#N/A
	2007-11-01 11:35:00	8.1		1999-08-22	30	7.33971e+07		1992-10-16	4.28571	#N/A	#N/A
	2007-12-04 10:10:00	8.2		1999-08-23	30	7.33971e+07		1992-10-17	4.31429	#N/A	#N/A
	2008-01-03 09:20:00	8		1999-08-24	30	7.33971e+07		1992-10-18	4.34286	#N/A	#N/A
	2008-02-12 09:45:00	8		1999-08-25	30	7.33971e+07		1992-10-19	4.37143	#N/A	#N/A
	2008-03-10 09:40:00	7.5		1999-08-26	31	7.58437e+07		1992-10-20	4.4	#N/A	#N/A
	2008-04-09 09:20:00	7.3		1999-08-27	31	7.58437e+07		1992-10-21	4.35714	#N/A	#N/A
	2008-05-07 09:20:00	7.4		1999-08-28	30	7.33971e+07		1992-10-22	4.31429	#N/A	#N/A
	2008-06-03 08:55:00	7.5		1999-08-29	29	7.09506e+07		1992-10-23	4.27143	#N/A	#N/A
	2008-07-09 09:50:00	7		1999-08-30	29	7.09506e+07		1992-10-24	4.22857	#N/A	#N/A
	2008-08-13 08:30:00	7.6		1999-08-31	28	6.8504e+07		1992-10-25	4.18571	#N/A	#N/A
	2009-04-06 09:30:00	7		1999-09-01	28	6.8504e+07		1992-10-26	4.14286	#N/A	#N/A
	2009-05-06 10:15:00	5.8		1999-09-02	27	6.60574e+07		1992-10-27	4.1	#N/A	#N/A
	2009-06-10 10:10:00	6		1999-09-03	27	6.60574e+07		1992-10-28	4.24286	#N/A	#N/A
	2009-07-06 12:30:00	5.5		1999-09-04	27	6.60574e+07		1992-10-29	4.38571	#N/A	#N/A
	2009-08-11 11:45:00	5.5		1999-09-05	27	6.60574e+07		1992-10-30	4.52857	#N/A	#N/A
	2009-09-08 10:45:00	5.4		1999-09-06	26	6.36109e+07		1992-10-31	4.67143	#N/A	#N/A
	2009-10-08 10:20:00	5.5		1999-09-07	26	6.36109e+07		1992-11-01	4.81429	#N/A	#N/A
	2009-11-05 10:30:00	6.5		1999-09-08	25	6.11643e+07		1992-11-02	4.95714	#N/A	#N/A
	2009-12-03 10:10:00	6.1		1999-09-09	24	5.87177e+07		1992-11-03	5.1	#N/A	#N/A
	2010-01-06 10:15:00	6		1999-09-10	24	5.87177e+07		1992-11-04	5.05	#N/A	#N/A
	2010-02-03 10:00:00	6		1999-09-11	24	5.87177e+07		1992-11-05	5	#N/A	#N/A
	2010-03-01 09:20:00	6		1999-09-12	24	5.87177e+07		1992-11-06	4.95	#N/A	#N/A
	2010-04-05 10:00:00	5.9		1999-09-13	24	5.87177e+07		1992-11-07	4.9	#N/A	#N/A
	2010-05-03 08:30:00	5.7		1999-09-14	23	5.62711e+07		1992-11-08	4.85	#N/A	#N/A
	2010-06-03 09:25:00	6.4		1999-09-15	22	5.38246e+07		1992-11-09	4.8	#N/A	#N/A
	2010-07-07 10:15:00	7.4		1999-09-16	23	5.62711e+07		1992-11-10	4.8	#N/A	#N/A
	2010-08-05 10:00:00	7.1		1999-09-17	23	5.62711e+07		1992-11-11	4.8	#N/A	#N/A
	2010-09-02 08:45:00	5.9		1999-09-18	23	5.62711e+07		1992-11-12	4.8	#N/A	#N/A
	2010-10-04 10:15:00	6.4		1999-09-19	23	5.62711e+07		1992-11-13	4.8	#N/A	#N/A
	2010-11-02 10:30:00	6.8		1999-09-20	23	5.62711e+07		1992-11-14	4.8	#N/A	#N/A
	2010-12-02 10:15:00	6.9		1999-09-21	22	5.38246e+07		1992-11-15	4.8	#N/A	#N/A
	2011-01-04 10:05:00	7.1		1999-09-22	21	5.1378e+07		1992-11-16	4.8	#N/A	#N/A
	2011-02-07 09:20:00	6.8		1999-09-23	21	5.1378e+07		1992-11-17	4.8	#N/A	#N/A
	2011-03-01 09:40:00	7.1		1999-09-24	21	5.1378e+07		1992-11-18	4.97143	#N/A	#N/A
	2011-04-04 09:45:00	7.7		1999-09-25	21	5.1378e+07		1992-11-19	5.14286	#N/A	#N/A
	2011-05-02 10:00:00	7.2		1999-09-26	21	5.1378e+07		1992-11-20	5.31429	#N/A	#N/A
	2011-06-08 10:00:00	7.1		1999-09-27	22	5.38246e+07		1992-11-21	5.48571	#N/A	#N/A
	2011-07-05 10:30:00	7		1999-09-28	20	4.89314e+07		1992-11-22	5.65714	#N/A	#N/A
	2011-08-03 10:00:00	6.8		1999-09-29	20	4.89314e+07		1992-11-23	5.82857	#N/A	#N/A
	2011-09-01 10:40:00	6.4		1999-09-30	19	4.64849e+07		1992-11-24	6	#N/A	#N/A
	2011-10-03 09:45:00	6.6		1999-10-01	18	4.40383e+07		1992-11-25	6	#N/A	#N/A
	2011-11-02 10:00:00	6.4		1999-10-02	20	4.89314e+07		1992-11-26	6	#N/A	#N/A
	2011-12-06 10:30:00	6.9		1999-10-03	19	4.64849e+07		1992-11-27	6	#N/A	#N/A
	2012-01-05 09:05:00	6.8		1999-10-04	19	4.64849e+07		1992-11-28	6	#N/A	#N/A
	2012-02-07 09:30:00	6.7		1999-10-05	21	5.1378e+07		1992-11-29	6	#N/A	#N/A
	2012-03-07 09:00:00	7		1999-10-06	22	5.38246e+07		1992-11-30	6	#N/A	#N/A
	2012-04-05 09:00:00	5.6		1999-10-07	22	5.38246e+07		1992-12-01	6	#N/A	#N/A
	2012-05-03 08:50:00	5.1		1999-10-08	23	5.62711e+07		1992-12-02	5.94286	#N/A	#N/A
	2012-06-04 09:50:00	7.5		1999-10-09	23	5.62711e+07		1992-12-03	5.88571	#N/A	#N/A
	2012-07-05 09:15:00	4.8		1999-10-10	23	5.62711e+07		1992-12-04	5.82857	#N/A	#N/A
	2012-08-01 10:45:00	4.8		1999-10-11	22	5.38246e+07		1992-12-05	5.77143	#N/A	#N/A
	2012-09-10 10:10:00	5.1		1999-10-12	23	5.62711e+07		1992-12-06	5.71429	#N/A	#N/A
	2012-10-03 10:20:00	5.2		1999-10-13	23	5.62711e+07		1992-12-07	5.65714	#N/A	#N/A
	2012-11-01 09:45:00	5.9		1999-10-14	23	5.62711e+07		1992-12-08	5.6	#N/A	#N/A
	2012-12-04 10:45:00	6.3		1999-10-15	23	5.62711e+07		1992-12-09	5.57143	#N/A	#N/A
	2013-01-03 09:55:00	5.9		1999-10-16	24	5.87177e+07		1992-12-10	5.54286	#N/A	#N/A
	2013-02-07 11:15:00	5.8		1999-10-17	23	5.62711e+07		1992-12-11	5.51429	#N/A	#N/A
	2013-03-07 09:50:00	5.6		1999-10-18	23	5.62711e+07		1992-12-12	5.48571	#N/A	#N/A
	2013-04-04 09:10:00	5.4		1999-10-19	23	5.62711e+07		1992-12-13	5.45714	#N/A	#N/A
	2013-05-02 11:15:00	5.4		1999-10-20	23	5.62711e+07		1992-12-14	5.42857	#N/A	#N/A
	2013-06-05 10:15:00	6.7		1999-10-21	23	5.62711e+07		1992-12-15	5.4	#N/A	#N/A
	2013-07-02 08:15:00	7.8		1999-10-22	22	5.38246e+07		1992-12-16	5.47143	#N/A	#N/A
	2013-08-01 11:05:00	6.1		1999-10-23	22	5.38246e+07		1992-12-17	5.54286	#N/A	#N/A
	2013-09-04 10:00:00	5.7		1999-10-24	23	5.62711e+07		1992-12-18	5.61429	#N/A	#N/A
	2013-10-02 08:55:00	5.8		1999-10-25	23	5.62711e+07		1992-12-19	5.68571	#N/A	#N/A
	2013-11-06 09:00:00	6.5		1999-10-26	22	5.38246e+07		1992-12-20	5.75714	#N/A	#N/A
	2013-12-05 10:15:00	6.1		1999-10-27	22	5.38246e+07		1992-12-21	5.82857	#N/A	#N/A
	2014-01-02 10:20:00	6		1999-10-28	23	5.62711e+07		1992-12-22	5.9	#N/A	#N/A
	2014-02-04 09:10:00	6		1999-10-29	24	5.87177e+07		1992-12-23	5.88571	#N/A	#N/A
	2014-03-03 10:25:00	5.5		1999-10-30	23	5.62711e+07		1992-12-24	5.87143	#N/A	#N/A
	2014-04-01 08:40:00	6.1		1999-10-31	23	5.62711e+07		1992-12-25	5.85714	#N/A	#N/A
	2014-05-05 10:00:00	5.2		1999-11-01	23	5.62711e+07		1992-12-26	5.84286	#N/A	#N/A
	2014-06-10 09:30:00	5.2		1999-11-02	22	5.38246e+07		1992-12-27	5.82857	#N/A	#N/A
	2014-07-08 08:55:00	7.6		1999-11-03	21	5.1378e+07		1992-12-28	5.81429	#N/A	#N/A
	2014-08-04 10:30:00	6		1999-11-04	21	5.1378e+07		1992-12-29	5.8	#N/A	#N/A
	2014-09-03 10:00:00	5.8		1999-11-05	21	5.1378e+07		1992-12-30	5.78571	#N/A	#N/A
	2014-10-07 12:15:00	6.3		1999-11-06	21	5.1378e+07		1992-12-31	5.77143	#N/A	#N/A
	2014-11-03 08:30:00	6		1999-11-07	21	5.1378e+07		1993-01-01	5.75714	#N/A	#N/A
	2014-12-03 08:50:00	6.8		1999-11-08	21	5.1378e+07		1993-01-02	5.74286	#N/A	#N/A
	2015-01-14 09:15:00	5.7		1999-11-09	21	5.1378e+07		1993-01-03	5.72857	#N/A	#N/A
	2015-02-03 09:25:00	6.6		1999-11-10	21	5.1378e+07		1993-01-04	5.71429	#N/A	#N/A
	2015-03-05 08:40:00	6		1999-11-11	20	4.89314e+07		1993-01-05	5.7	#N/A	#N/A
	2015-04-02 08:35:00	6.1		1999-11-12	20	4.89314e+07		1993-01-06	5.71667	#N/A	#N/A
	2015-05-06 07:55:00	5		1999-11-13	20	4.89314e+07		1993-01-07	5.73333	#N/A	#N/A
	2015-06-01 11:00:00	5.4		1999-11-14	19	4.64849e+07		1993-01-08	5.75	#N/A	#N/A
	2015-07-02 07:50:00	6		1999-11-15	19	4.64849e+07		1993-01-09	5.76667	#N/A	#N/A
	2015-08-03 09:00:00	5		1999-11-16	20	4.89314e+07		1993-01-10	5.78333	#N/A	#N/A
	2015-09-02 11:15:00	5.2		1999-11-17	21	5.1378e+07		1993-01-11	5.8	#N/A	#N/A
	2015-10-08 09:00:00	5.3		1999-11-18	21	5.1378e+07		1993-01-12	5.8	#N/A	#N/A
	2015-11-09 09:45:00	5.6		1999-11-19	21	5.1378e+07		1993-01-13	5.8	#N/A	#N/A
	2015-12-02 10:00:00	6.1		1999-11-20	20	4.89314e+07		1993-01-14	5.8	#N/A	#N/A
	2016-01-11 10:50:00	6.9		1999-11-21	20	4.89314e+07		1993-01-15	5.8	#N/A	#N/A
	2016-02-04 10:50:00	6.3		1999-11-22	20	4.89314e+07		1993-01-16	5.8	#N/A	#N/A
	2016-03-08 08:30:00	6.6		1999-11-23	30	7.33971e+07		1993-01-17	5.8	#N/A	#N/A
	2016-04-06 08:40:00	6.6		1999-11-24	22	5.38246e+07		1993-01-18	5.8	#N/A	#N/A
	2016-05-04 10:05:00	5.9		1999-11-25	20	4.89314e+07		1993-01-19	5.8	#N/A	#N/A
	2016-06-02 10:10:00	5.4		1999-11-26	20	4.89314e+07		1993-01-20	5.81429	#N/A	#N/A
	2016-07-06 10:50:00	6.9		1999-11-27	20	4.89314e+07		1993-01-21	5.82857	#N/A	#N/A
	2016-08-03 10:00:00	6.6		1999-11-28	19	4.64849e+07		1993-01-22	5.84286	#N/A	#N/A
	2016-09-01 09:50:00	7		1999-11-29	19	4.64849e+07		1993-01-23	5.85714	#N/A	#N/A
	2016-10-03 08:50:00	7.4		1999-11-30	19	4.64849e+07		1993-01-24	5.87143	#N/A	#N/A
	2016-11-01 10:50:00	7.7		1999-12-01	19	4.64849e+07		1993-01-25	5.88571	#N/A	#N/A
	2016-12-07 10:30:00	7.9		1999-12-02	19	4.64849e+07		1993-01-26	5.9	#N/A	#N/A
	2017-01-05 10:35:00	7		1999-12-03	20	4.89314e+07		1993-01-27	5.84286	#N/A	#N/A
				1999-12-04	19	4.64849e+07		1993-01-28	5.78571	#N/A	#N/A
				1999-12-05	18	4.40383e+07		1993-01-29	5.72857	#N/A	#N/A
				1999-12-06	18	4.40383e+07		1993-01-30	5.67143	#N/A	#N/A
				1999-12-07	19	4.64849e+07		1993-01-31	5.61429	#N/A	#N/A
				1999-12-08	19	4.64849e+07		1993-02-01	5.55714	#N/A	#N/A
				1999-12-09	18	4.40383e+07		1993-02-02	5.5	#N/A	#N/A
				1999-12-10	18	4.40383e+07		1993-02-03	5.48571	#N/A	#N/A
				1999-12-11	17	4.15917e+07		1993-02-04	5.47143	#N/A	#N/A
				1999-12-12	18	4.40383e+07		1993-02-05	5.45714	#N/A	#N/A
				1999-12-13	17	4.15917e+07		1993-02-06	5.44286	#N/A	#N/A
				1999-12-14	18	4.40383e+07		1993-02-07	5.42857	#N/A	#N/A
				1999-12-15	18	4.40383e+07		1993-02-08	5.41429	#N/A	#N/A
				1999-12-16	17	4.15917e+07		1993-02-09	5.4	#N/A	#N/A
				1999-12-17	17	4.15917e+07		1993-02-10	5.4	#N/A	#N/A
				1999-12-18	16	3.91451e+07		1993-02-11	5.4	#N/A	#N/A
				1999-12-19	17	4.15917e+07		1993-02-12	5.4	#N/A	#N/A
				1999-12-20	15	3.66986e+07		1993-02-13	5.4	#N/A	#N/A
				1999-12-21	13	3.18054e+07		1993-02-14	5.4	#N/A	#N/A
				1999-12-22	14	3.4252e+07		1993-02-15	5.4	#N/A	#N/A
				1999-12-23	12	2.93589e+07		1993-02-16	5.4	#N/A	#N/A
				1999-12-24	13	3.18054e+07		1993-02-17	5.4	#N/A	#N/A
				1999-12-25	15	3.66986e+07		1993-02-18	5.4	#N/A	#N/A
				1999-12-26	16	3.91451e+07		1993-02-19	5.4	#N/A	#N/A
				1999-12-27	16	3.91451e+07		1993-02-20	5.4	#N/A	#N/A
				1999-12-28	16	3.91451e+07		1993-02-21	5.4	#N/A	#N/A
				1999-12-29	16	3.91451e+07		1993-02-22	5.4	#N/A	#N/A
				1999-12-30	17	4.15917e+07		1993-02-23	5.4	#N/A	#N/A
				1999-12-31	16	3.91451e+07		1993-02-24	5.41429	#N/A	#N/A
				2000-01-01	16	3.91451e+07		1993-02-25	5.42857	#N/A	#N/A
				2000-01-02	17	4.15917e+07		1993-02-26	5.44286	#N/A	#N/A
				2000-01-03	16	3.91451e+07		1993-02-27	5.45714	#N/A	#N/A
				2000-01-04	16	3.91451e+07		1993-02-28	5.47143	#N/A	#N/A
				2000-01-05	15	3.66986e+07		1993-03-01	5.48571	#N/A	#N/A
				2000-01-06	16	3.91451e+07		1993-03-02	5.5	#N/A	#N/A
				2000-01-07	15	3.66986e+07		1993-03-03	5.3	#N/A	#N/A
				2000-01-08	15	3.66986e+07		1993-03-04	5.1	#N/A	#N/A
				2000-01-09	16	3.91451e+07		1993-03-05	4.9	#N/A	#N/A
				2000-01-10	19	4.64849e+07		1993-03-06	4.7	#N/A	#N/A
				2000-01-11	17	4.15917e+07		1993-03-07	4.5	#N/A	#N/A
				2000-01-12	16	3.91451e+07		1993-03-08	4.3	#N/A	#N/A
				2000-01-13	14	3.4252e+07		1993-03-09	4.1	#N/A	#N/A
				2000-01-14	13	3.18054e+07		1993-03-10	4.31429	#N/A	#N/A
				2000-01-15	15	3.66986e+07		1993-03-11	4.52857	#N/A	#N/A
				2000-01-16	16	3.91451e+07		1993-03-12	4.74286	#N/A	#N/A
				2000-01-17	15	3.66986e+07		1993-03-13	4.95714	#N/A	#N/A
				2000-01-18	16	3.91451e+07		1993-03-14	5.17143	#N/A	#N/A
				2000-01-19	14	3.4252e+07		1993-03-15	5.38571	#N/A	#N/A
				2000-01-20	13	3.18054e+07		1993-03-16	5.6	#N/A	#N/A
				2000-01-21	14	3.4252e+07		1993-03-17	5.57143	#N/A	#N/A
				2000-01-22	15	3.66986e+07		1993-03-18	5.54286	#N/A	#N/A
				2000-01-23	15	3.66986e+07		1993-03-19	5.51429	#N/A	#N/A
				2000-01-24	13	3.18054e+07		1993-03-20	5.48571	#N/A	#N/A
				2000-01-25	14	3.4252e+07		1993-03-21	5.45714	#N/A	#N/A
				2000-01-26	13	3.18054e+07		1993-03-22	5.42857	#N/A	#N/A
				2000-01-27	12	2.93589e+07		1993-03-23	5.4	#N/A	#N/A
				2000-01-28	13	3.18054e+07		1993-03-24	4.9	#N/A	#N/A
				2000-01-29	14	3.4252e+07		1993-03-25	4.4	#N/A	#N/A
				2000-01-30	15	3.66986e+07		1993-03-26	3.9	#N/A	#N/A
				2000-01-31	17	4.15917e+07		1993-03-27	3.4	#N/A	#N/A
				2000-02-01	16	3.91451e+07		1993-03-28	2.9	#N/A	#N/A
				2000-02-02	16	3.91451e+07		1993-03-29	2.4	#N/A	#N/A
				2000-02-03	16	3.91451e+07		1993-03-30	1.9	#N/A	#N/A
				2000-02-04	16	3.91451e+07		1993-03-31	2.28571	#N/A	#N/A
				2000-02-05	15	3.66986e+07		1993-04-01	2.67143	#N/A	#N/A
				2000-02-06	15	3.66986e+07		1993-04-02	3.05714	#N/A	#N/A
				2000-02-07	15	3.66986e+07		1993-04-03	3.44286	#N/A	#N/A
				2000-02-08	15	3.66986e+07		1993-04-04	3.82857	#N/A	#N/A
				2000-02-09	15	3.66986e+07		1993-04-05	4.21429	#N/A	#N/A
				2000-02-10	16	3.91451e+07		1993-04-06	4.6	#N/A	#N/A
				2000-02-11	15	3.66986e+07		1993-04-07	4.67143	#N/A	#N/A
				2000-02-12	14	3.4252e+07		1993-04-08	4.74286	#N/A	#N/A
				2000-02-13	16	3.91451e+07		1993-04-09	4.81429	#N/A	#N/A
				2000-02-14	16	3.91451e+07		1993-04-10	4.88571	#N/A	#N/A
				2000-02-15	16	3.91451e+07		1993-04-11	4.95714	#N/A	#N/A
				2000-02-16	16	3.91451e+07		1993-04-12	5.02857	#N/A	#N/A
				2000-02-17	16	3.91451e+07		1993-04-13	5.1	#N/A	#N/A
				2000-02-18	16	3.91451e+07		1993-04-14	5.18571	#N/A	#N/A
				2000-02-19	16	3.91451e+07		1993-04-15	5.27143	#N/A	#N/A
				2000-02-20	16	3.91451e+07		1993-04-16	5.35714	#N/A	#N/A
				2000-02-21	16	3.91451e+07		1993-04-17	5.44286	#N/A	#N/A
				2000-02-22	19	4.64849e+07		1993-04-18	5.52857	#N/A	#N/A
				2000-02-23	142	3.47413e+08		1993-04-19	5.61429	#N/A	#N/A
				2000-02-24	88	2.15298e+08		1993-04-20	5.7	#N/A	#N/A
				2000-02-25	40	9.78629e+07		1993-04-21	5.6	#N/A	#N/A
				2000-02-26	32	7.82903e+07		1993-04-22	5.5	#N/A	#N/A
				2000-02-27	28	6.8504e+07		1993-04-23	5.4	#N/A	#N/A
				2000-02-28	25	6.11643e+07		1993-04-24	5.3	#N/A	#N/A
				2000-02-29	25	6.11643e+07		1993-04-25	5.2	#N/A	#N/A
				2000-03-01	24	5.87177e+07		1993-04-26	5.1	#N/A	#N/A
				2000-03-02	21	5.1378e+07		1993-04-27	5	#N/A	#N/A
				2000-03-03	20	4.89314e+07		1993-04-28	5.08571	#N/A	#N/A
				2000-03-04	19	4.64849e+07		1993-04-29	5.17143	#N/A	#N/A
				2000-03-05	17	4.15917e+07		1993-04-30	5.25714	#N/A	#N/A
				2000-03-06	16	3.91451e+07		1993-05-01	5.34286	#N/A	#N/A
				2000-03-07	18	4.40383e+07		1993-05-02	5.42857	#N/A	#N/A
				2000-03-08	21	5.1378e+07		1993-05-03	5.51429	#N/A	#N/A
				2000-03-09	21	5.1378e+07		1993-05-04	5.6	#N/A	#N/A
				2000-03-10	21	5.1378e+07		1993-05-05	5.54286	#N/A	#N/A
				2000-03-11	20	4.89314e+07		1993-05-06	5.48571	#N/A	#N/A
				2000-03-12	20	4.89314e+07		1993-05-07	5.42857	#N/A	#N/A
				2000-03-13	20	4.89314e+07		1993-05-08	5.37143	#N/A	#N/A
				2000-03-14	20	4.89314e+07		1993-05-09	5.31429	#N/A	#N/A
				2000-03-15	20	4.89314e+07		1993-05-10	5.25714	#N/A	#N/A
				2000-03-16	19	4.64849e+07		1993-05-11	5.2	#N/A	#N/A
				2000-03-17	19	4.64849e+07		1993-05-12	5.24286	#N/A	#N/A
				2000-03-18	19	4.64849e+07		1993-05-13	5.28571	#N/A	#N/A
				2000-03-19	20	4.89314e+07		1993-05-14	5.32857	#N/A	#N/A
				2000-03-20	20	4.89314e+07		1993-05-15	5.37143	#N/A	#N/A
				2000-03-21	20	4.89314e+07		1993-05-16	5.41429	#N/A	#N/A
				2000-03-22	20	4.89314e+07		1993-05-17	5.45714	#N/A	#N/A
				2000-03-23	17	4.15917e+07		1993-05-18	5.5	#N/A	#N/A
				2000-03-24	18	4.40383e+07		1993-05-19	5.5	#N/A	#N/A
				2000-03-25	17	4.15917e+07		1993-05-20	5.5	#N/A	#N/A
				2000-03-26	17	4.15917e+07		1993-05-21	5.5	#N/A	#N/A
				2000-03-27	18	4.40383e+07		1993-05-22	5.5	#N/A	#N/A
				2000-03-28	17	4.15917e+07		1993-05-23	5.5	#N/A	#N/A
				2000-03-29	17	4.15917e+07		1993-05-24	5.5	#N/A	#N/A
				2000-03-30	16	3.91451e+07		1993-05-25	5.5	#N/A	#N/A
				2000-03-31	16	3.91451e+07		1993-05-26	5.47143	#N/A	#N/A
				2000-04-01	16	3.91451e+07		1993-05-27	5.44286	#N/A	#N/A
				2000-04-02	16	3.91451e+07		1993-05-28	5.41429	#N/A	#N/A
				2000-04-03	16	3.91451e+07		1993-05-29	5.38571	#N/A	#N/A
				2000-04-04	16	3.91451e+07		1993-05-30	5.35714	#N/A	#N/A
				2000-04-05	16	3.91451e+07		1993-05-31	5.32857	#N/A	#N/A
				2000-04-06	16	3.91451e+07		1993-06-01	5.3	#N/A	#N/A
				2000-04-07	17	4.15917e+07		1993-06-02	5.18571	#N/A	#N/A
				2000-04-08	16	3.91451e+07		1993-06-03	5.07143	#N/A	#N/A
				2000-04-09	16	3.91451e+07		1993-06-04	4.95714	#N/A	#N/A
				2000-04-10	16	3.91451e+07		1993-06-05	4.84286	#N/A	#N/A
				2000-04-11	16	3.91451e+07		1993-06-06	4.72857	#N/A	#N/A
				2000-04-12	16	3.91451e+07		1993-06-07	4.61429	#N/A	#N/A
				2000-04-13	16	3.91451e+07		1993-06-08	4.5	#N/A	#N/A
				2000-04-14	16	3.91451e+07		1993-06-09	4.68571	#N/A	#N/A
				2000-04-15	16	3.91451e+07		1993-06-10	4.87143	#N/A	#N/A
				2000-04-16	16	3.91451e+07		1993-06-11	5.05714	#N/A	#N/A
				2000-04-17	16	3.91451e+07		1993-06-12	5.24286	#N/A	#N/A
				2000-04-18	16	3.91451e+07		1993-06-13	5.42857	#N/A	#N/A
				2000-04-19	19	4.64849e+07		1993-06-14	5.61429	#N/A	#N/A
				2000-04-20	34	8.31834e+07		1993-06-15	5.8	#N/A	#N/A
				2000-04-21	25	6.11643e+07		1993-06-16	5.95714	#N/A	#N/A
				2000-04-22	21	5.1378e+07		1993-06-17	6.11429	#N/A	#N/A
				2000-04-23	19	4.64849e+07		1993-06-18	6.27143	#N/A	#N/A
				2000-04-24	19	4.64849e+07		1993-06-19	6.42857	#N/A	#N/A
				2000-04-25	17	4.15917e+07		1993-06-20	6.58571	#N/A	#N/A
				2000-04-26	17	4.15917e+07		1993-06-21	6.74286	#N/A	#N/A
				2000-04-27	17	4.15917e+07		1993-06-22	6.9	#N/A	#N/A
				2000-04-28	17	4.15917e+07		1993-06-23	6.9	#N/A	#N/A
				2000-04-29	17	4.15917e+07		1993-06-24	6.9	#N/A	#N/A
				2000-04-30	17	4.15917e+07		1993-06-25	6.9	#N/A	#N/A
				2000-05-01	17	4.15917e+07		1993-06-26	6.9	#N/A	#N/A
				2000-05-02	18	4.40383e+07		1993-06-27	6.9	#N/A	#N/A
				2000-05-03	19	4.64849e+07		1993-06-28	6.9	#N/A	#N/A
				2000-05-04	20	4.89314e+07		1993-06-29	6.9	#N/A	#N/A
				2000-05-05	19	4.64849e+07		1993-06-30	6.84286	#N/A	#N/A
				2000-05-06	20	4.89314e+07		1993-07-01	6.78571	#N/A	#N/A
				2000-05-07	19	4.64849e+07		1993-07-02	6.72857	#N/A	#N/A
				2000-05-08	19	4.64849e+07		1993-07-03	6.67143	#N/A	#N/A
				2000-05-09	19	4.64849e+07		1993-07-04	6.61429	#N/A	#N/A
				2000-05-10	20	4.89314e+07		1993-07-05	6.55714	#N/A	#N/A
				2000-05-11	21	5.1378e+07		1993-07-06	6.5	#N/A	#N/A
				2000-05-12	21	5.1378e+07		1993-07-07	6.57143	#N/A	#N/A
				2000-05-13	19	4.64849e+07		1993-07-08	6.64286	#N/A	#N/A
				2000-05-14	19	4.64849e+07		1993-07-09	6.71429	#N/A	#N/A
				2000-05-15	20	4.89314e+07		1993-07-10	6.78571	#N/A	#N/A
				2000-05-16	20	4.89314e+07		1993-07-11	6.85714	#N/A	#N/A
				2000-05-17	30	7.33971e+07		1993-07-12	6.92857	#N/A	#N/A
				2000-05-18	61	1.49241e+08		1993-07-13	7	#N/A	#N/A
				2000-05-19	48	1.17435e+08		1993-07-14	6.98571	#N/A	#N/A
				2000-05-20	27	6.60574e+07		1993-07-15	6.97143	#N/A	#N/A
				2000-05-21	24	5.87177e+07		1993-07-16	6.95714	#N/A	#N/A
				2000-05-22	23	5.62711e+07		1993-07-17	6.94286	#N/A	#N/A
				2000-05-23	23	5.62711e+07		1993-07-18	6.92857	#N/A	#N/A
				2000-05-24	22	5.38246e+07		1993-07-19	6.91429	#N/A	#N/A
				2000-05-25	21	5.1378e+07		1993-07-20	6.9	#N/A	#N/A
				2000-05-26	22	5.38246e+07		1993-07-21	6.87143	#N/A	#N/A
				2000-05-27	28	6.8504e+07		1993-07-22	6.84286	#N/A	#N/A
				2000-05-28	24	5.87177e+07		1993-07-23	6.81429	#N/A	#N/A
				2000-05-29	23	5.62711e+07		1993-07-24	6.78571	#N/A	#N/A
				2000-05-30	24	5.87177e+07		1993-07-25	6.75714	#N/A	#N/A
				2000-05-31	35	8.563e+07		1993-07-26	6.72857	#N/A	#N/A
				2000-06-01	93	2.27531e+08		1993-07-27	6.7	#N/A	#N/A
				2000-06-02	45	1.10096e+08		1993-07-28	6.75714	#N/A	#N/A
				2000-06-03	36	8.80766e+07		1993-07-29	6.81429	#N/A	#N/A
				2000-06-04	33	8.07369e+07		1993-07-30	6.87143	#N/A	#N/A
				2000-06-05	43	1.05203e+08		1993-07-31	6.92857	#N/A	#N/A
				2000-06-06	35	8.563e+07		1993-08-01	6.98571	#N/A	#N/A
				2000-06-07	31	7.58437e+07		1993-08-02	7.04286	#N/A	#N/A
				2000-06-08	29	7.09506e+07		1993-08-03	7.1	#N/A	#N/A
				2000-06-09	26	6.36109e+07		1993-08-04	7.07143	#N/A	#N/A
				2000-06-10	25	6.11643e+07		1993-08-05	7.04286	#N/A	#N/A
				2000-06-11	24	5.87177e+07		1993-08-06	7.01429	#N/A	#N/A
				2000-06-12	24	5.87177e+07		1993-08-07	6.98571	#N/A	#N/A
				2000-06-13	42	1.02756e+08		1993-08-08	6.95714	#N/A	#N/A
				2000-06-14	58	1.41901e+08		1993-08-09	6.92857	#N/A	#N/A
				2000-06-15	37	9.05231e+07		1993-08-10	6.9	#N/A	#N/A
				2000-06-16	33	8.07369e+07		1993-08-11	6.82857	#N/A	#N/A
				2000-06-17	30	7.33971e+07		1993-08-12	6.75714	#N/A	#N/A
				2000-06-18	29	7.09506e+07		1993-08-13	6.68571	#N/A	#N/A
				2000-06-19	27	6.60574e+07		1993-08-14	6.61429	#N/A	#N/A
				2000-06-20	32	7.82903e+07		1993-08-15	6.54286	#N/A	#N/A
				2000-06-21	28	6.8504e+07		1993-08-16	6.47143	#N/A	#N/A
				2000-06-22	26	6.36109e+07		1993-08-17	6.4	#N/A	#N/A
				2000-06-23	26	6.36109e+07		1993-08-18	6.3	#N/A	#N/A
				2000-06-24	27	6.60574e+07		1993-08-19	6.2	#N/A	#N/A
				2000-06-25	27	6.60574e+07		1993-08-20	6.1	#N/A	#N/A
				2000-06-26	29	7.09506e+07		1993-08-21	6	#N/A	#N/A
				2000-06-27	25	6.11643e+07		1993-08-22	5.9	#N/A	#N/A
				2000-06-28	25	6.11643e+07		1993-08-23	5.8	#N/A	#N/A
				2000-06-29	24	5.87177e+07		1993-08-24	5.7	#N/A	#N/A
				2000-06-30	25	6.11643e+07		1993-08-25	5.88571	#N/A	#N/A
				2000-07-01	25	6.11643e+07		1993-08-26	6.07143	#N/A	#N/A
				2000-07-02	26	6.36109e+07		1993-08-27	6.25714	#N/A	#N/A
				2000-07-03	28	6.8504e+07		1993-08-28	6.44286	#N/A	#N/A
				2000-07-04	24	5.87177e+07		1993-08-29	6.62857	#N/A	#N/A
				2000-07-05	25	6.11643e+07		1993-08-30	6.81429	#N/A	#N/A
				2000-07-06	25	6.11643e+07		1993-08-31	7	#N/A	#N/A
				2000-07-07	23	5.62711e+07		1993-09-01	6.97143	#N/A	#N/A
				2000-07-08	24	5.87177e+07		1993-09-02	6.94286	#N/A	#N/A
				2000-07-09	47	1.14989e+08		1993-09-03	6.91429	#N/A	#N/A
				2000-07-10	55	1.34561e+08		1993-09-04	6.88571	#N/A	#N/A
				2000-07-11	37	9.05231e+07		1993-09-05	6.85714	#N/A	#N/A
				2000-07-12	32	7.82903e+07		1993-09-06	6.82857	#N/A	#N/A
				2000-07-13	28	6.8504e+07		1993-09-07	6.8	#N/A	#N/A
				2000-07-14	26	6.36109e+07		1993-09-08	6.81429	#N/A	#N/A
				2000-07-15	25	6.11643e+07		1993-09-09	6.82857	#N/A	#N/A
				2000-07-16	24	5.87177e+07		1993-09-10	6.84286	#N/A	#N/A
				2000-07-17	23	5.62711e+07		1993-09-11	6.85714	#N/A	#N/A
				2000-07-18	18	4.40383e+07		1993-09-12	6.87143	#N/A	#N/A
				2000-07-19	17	4.15917e+07		1993-09-13	6.88571	#N/A	#N/A
				2000-07-20	17	4.15917e+07		1993-09-14	6.9	#N/A	#N/A
				2000-07-21	18	4.40383e+07		1993-09-15	7.05714	#N/A	#N/A
				2000-07-22	19	4.64849e+07		1993-09-16	7.21429	#N/A	#N/A
				2000-07-23	19	4.64849e+07		1993-09-17	7.37143	#N/A	#N/A
				2000-07-24	20	4.89314e+07		1993-09-18	7.52857	#N/A	#N/A
				2000-07-25	20	4.89314e+07		1993-09-19	7.68571	#N/A	#N/A
				2000-07-26	20	4.89314e+07		1993-09-20	7.84286	#N/A	#N/A
				2000-07-27	20	4.89314e+07		1993-09-21	8	#N/A	#N/A
				2000-07-28	20	4.89314e+07		1993-09-22	7.92857	#N/A	#N/A
				2000-07-29	20	4.89314e+07		1993-09-23	7.85714	#N/A	#N/A
				2000-07-30	20	4.89314e+07		1993-09-24	7.78571	#N/A	#N/A
				2000-07-31	21	5.1378e+07		1993-09-25	7.71429	#N/A	#N/A
				2000-08-01	20	4.89314e+07		1993-09-26	7.64286	#N/A	#N/A
				2000-08-02	21	5.1378e+07		1993-09-27	7.57143	#N/A	#N/A
				2000-08-03	20	4.89314e+07		1993-09-28	7.5	#N/A	#N/A
				2000-08-04	20	4.89314e+07		1993-09-29	7.4	#N/A	#N/A
				2000-08-05	23	5.62711e+07		1993-09-30	7.3	#N/A	#N/A
				2000-08-06	22	5.38246e+07		1993-10-01	7.2	#N/A	#N/A
				2000-08-07	20	4.89314e+07		1993-10-02	7.1	#N/A	#N/A
				2000-08-08	20	4.89314e+07		1993-10-03	7	#N/A	#N/A
				2000-08-09	20	4.89314e+07		1993-10-04	6.9	#N/A	#N/A
				2000-08-10	20	4.89314e+07		1993-10-05	6.8	#N/A	#N/A
				2000-08-11	20	4.89314e+07		1993-10-06	6.77143	#N/A	#N/A
				2000-08-12	21	5.1378e+07		1993-10-07	6.74286	#N/A	#N/A
				2000-08-13	22	5.38246e+07		1993-10-08	6.71429	#N/A	#N/A
				2000-08-14	22	5.38246e+07		1993-10-09	6.68571	#N/A	#N/A
				2000-08-15	23	5.62711e+07		1993-10-10	6.65714	#N/A	#N/A
				2000-08-16	23	5.62711e+07		1993-10-11	6.62857	#N/A	#N/A
				2000-08-17	52	1.27222e+08		1993-10-12	6.6	#N/A	#N/A
				2000-08-18	27	6.60574e+07		1993-10-13	6.6	#N/A	#N/A
				2000-08-19	25	6.11643e+07		1993-10-14	6.6	#N/A	#N/A
				2000-08-20	24	5.87177e+07		1993-10-15	6.6	#N/A	#N/A
				2000-08-21	24	5.87177e+07		1993-10-16	6.6	#N/A	#N/A
				2000-08-22	24	5.87177e+07		1993-10-17	6.6	#N/A	#N/A
				2000-08-23	24	5.87177e+07		1993-10-18	6.6	#N/A	#N/A
				2000-08-24	23	5.62711e+07		1993-10-19	6.6	#N/A	#N/A
				2000-08-25	23	5.62711e+07		1993-10-20	6.6	#N/A	#N/A
				2000-08-26	24	5.87177e+07		1993-10-21	6.6	#N/A	#N/A
				2000-08-27	24	5.87177e+07		1993-10-22	6.6	#N/A	#N/A
				2000-08-28	25	6.11643e+07		1993-10-23	6.6	#N/A	#N/A
				2000-08-29	24	5.87177e+07		1993-10-24	6.6	#N/A	#N/A
				2000-08-30	24	5.87177e+07		1993-10-25	6.6	#N/A	#N/A
				2000-08-31	24	5.87177e+07		1993-10-26	6.6	#N/A	#N/A
				2000-09-01	23	5.62711e+07		1993-10-27	6.6	#N/A	#N/A
				2000-09-02	23	5.62711e+07		1993-10-28	6.6	#N/A	#N/A
				2000-09-03	26	6.36109e+07		1993-10-29	6.6	#N/A	#N/A
				2000-09-04	26	6.36109e+07		1993-10-30	6.6	#N/A	#N/A
				2000-09-05	25	6.11643e+07		1993-10-31	6.6	#N/A	#N/A
				2000-09-06	24	5.87177e+07		1993-11-01	6.6	#N/A	#N/A
				2000-09-07	23	5.62711e+07		1993-11-02	6.6	#N/A	#N/A
				2000-09-08	23	5.62711e+07		1993-11-03	6.58571	#N/A	#N/A
				2000-09-09	23	5.62711e+07		1993-11-04	6.57143	#N/A	#N/A
				2000-09-10	23	5.62711e+07		1993-11-05	6.55714	#N/A	#N/A
				2000-09-11	24	5.87177e+07		1993-11-06	6.54286	#N/A	#N/A
				2000-09-12	22	5.38246e+07		1993-11-07	6.52857	#N/A	#N/A
				2000-09-13	20	4.89314e+07		1993-11-08	6.51429	#N/A	#N/A
				2000-09-14	21	5.1378e+07		1993-11-09	6.5	#N/A	#N/A
				2000-09-15	20	4.89314e+07		1993-11-10	6.48571	#N/A	#N/A
				2000-09-16	19	4.64849e+07		1993-11-11	6.47143	#N/A	#N/A
				2000-09-17	19	4.64849e+07		1993-11-12	6.45714	#N/A	#N/A
				2000-09-18	19	4.64849e+07		1993-11-13	6.44286	#N/A	#N/A
				2000-09-19	19	4.64849e+07		1993-11-14	6.42857	#N/A	#N/A
				2000-09-20	20	4.89314e+07		1993-11-15	6.41429	#N/A	#N/A
				2000-09-21	18	4.40383e+07		1993-11-16	6.4	#N/A	#N/A
				2000-09-22	19	4.64849e+07		1993-11-17	6.4	#N/A	#N/A
				2000-09-23	21	5.1378e+07		1993-11-18	6.4	#N/A	#N/A
				2000-09-24	27	6.60574e+07		1993-11-19	6.4	#N/A	#N/A
				2000-09-25	27	6.60574e+07		1993-11-20	6.4	#N/A	#N/A
				2000-09-26	28	6.8504e+07		1993-11-21	6.4	#N/A	#N/A
				2000-09-27	25	6.11643e+07		1993-11-22	6.4	#N/A	#N/A
				2000-09-28	24	5.87177e+07		1993-11-23	6.4	#N/A	#N/A
				2000-09-29	22	5.38246e+07		1993-11-24	6.4	#N/A	#N/A
				2000-09-30	22	5.38246e+07		1993-11-25	6.4	#N/A	#N/A
				2000-10-01	22	5.38246e+07		1993-11-26	6.4	#N/A	#N/A
				2000-10-02	23	5.62711e+07		1993-11-27	6.4	#N/A	#N/A
				2000-10-03	22	5.38246e+07		1993-11-28	6.4	#N/A	#N/A
				2000-10-04	22	5.38246e+07		1993-11-29	6.4	#N/A	#N/A
				2000-10-05	22	5.38246e+07		1993-11-30	6.4	#N/A	#N/A
				2000-10-06	21	5.1378e+07		1993-12-01	6.41429	#N/A	#N/A
				2000-10-07	20	4.89314e+07		1993-12-02	6.42857	#N/A	#N/A
				2000-10-08	20	4.89314e+07		1993-12-03	6.44286	#N/A	#N/A
				2000-10-09	19	4.64849e+07		1993-12-04	6.45714	#N/A	#N/A
				2000-10-10	18	4.40383e+07		1993-12-05	6.47143	#N/A	#N/A
				2000-10-11	18	4.40383e+07		1993-12-06	6.48571	#N/A	#N/A
				2000-10-12	19	4.64849e+07		1993-12-07	6.5	#N/A	#N/A
				2000-10-13	19	4.64849e+07		1993-12-08	6.52857	#N/A	#N/A
				2000-10-14	18	4.40383e+07		1993-12-09	6.55714	#N/A	#N/A
				2000-10-15	18	4.40383e+07		1993-12-10	6.58571	#N/A	#N/A
				2000-10-16	18	4.40383e+07		1993-12-11	6.61429	#N/A	#N/A
				2000-10-17	17	4.15917e+07		1993-12-12	6.64286	#N/A	#N/A
				2000-10-18	14	3.4252e+07		1993-12-13	6.67143	#N/A	#N/A
				2000-10-19	15	3.66986e+07		1993-12-14	6.7	#N/A	#N/A
				2000-10-20	15	3.66986e+07		1993-12-15	6.68571	#N/A	#N/A
				2000-10-21	15	3.66986e+07		1993-12-16	6.67143	#N/A	#N/A
				2000-10-22	15	3.66986e+07		1993-12-17	6.65714	#N/A	#N/A
				2000-10-23	17	4.15917e+07		1993-12-18	6.64286	#N/A	#N/A
				2000-10-24	16	3.91451e+07		1993-12-19	6.62857	#N/A	#N/A
				2000-10-25	15	3.66986e+07		1993-12-20	6.61429	#N/A	#N/A
				2000-10-26	15	3.66986e+07		1993-12-21	6.6	#N/A	#N/A
				2000-10-27	15	3.66986e+07		1993-12-22	6.58571	#N/A	#N/A
				2000-10-28	15	3.66986e+07		1993-12-23	6.57143	#N/A	#N/A
				2000-10-29	15	3.66986e+07		1993-12-24	6.55714	#N/A	#N/A
				2000-10-30	16	3.91451e+07		1993-12-25	6.54286	#N/A	#N/A
				2000-10-31	15	3.66986e+07		1993-12-26	6.52857	#N/A	#N/A
				2000-11-01	16	3.91451e+07		1993-12-27	6.51429	#N/A	#N/A
				2000-11-02	22	5.38246e+07		1993-12-28	6.5	#N/A	#N/A
				2000-11-03	17	4.15917e+07		1993-12-29	6.51429	#N/A	#N/A
				2000-11-04	16	3.91451e+07		1993-12-30	6.52857	#N/A	#N/A
				2000-11-05	16	3.91451e+07		1993-12-31	6.54286	#N/A	#N/A
				2000-11-06	17	4.15917e+07		1994-01-01	6.55714	#N/A	#N/A
				2000-11-07	19	4.64849e+07		1994-01-02	6.57143	#N/A	#N/A
				2000-11-08	17	4.15917e+07		1994-01-03	6.58571	#N/A	#N/A
				2000-11-09	16	3.91451e+07		1994-01-04	6.6	#N/A	#N/A
				2000-11-10	16	3.91451e+07		1994-01-05	6.6	#N/A	#N/A
				2000-11-11	16	3.91451e+07		1994-01-06	6.6	#N/A	#N/A
				2000-11-12	17	4.15917e+07		1994-01-07	6.6	#N/A	#N/A
				2000-11-13	16	3.91451e+07		1994-01-08	6.6	#N/A	#N/A
				2000-11-14	17	4.15917e+07		1994-01-09	6.6	#N/A	#N/A
				2000-11-15	16	3.91451e+07		1994-01-10	6.6	#N/A	#N/A
				2000-11-16	17	4.15917e+07		1994-01-11	6.6	#N/A	#N/A
				2000-11-17	16	3.91451e+07		1994-01-12	6.58571	#N/A	#N/A
				2000-11-18	16	3.91451e+07		1994-01-13	6.57143	#N/A	#N/A
				2000-11-19	16	3.91451e+07		1994-01-14	6.55714	#N/A	#N/A
				2000-11-20	15	3.66986e+07		1994-01-15	6.54286	#N/A	#N/A
				2000-11-21	13	3.18054e+07		1994-01-16	6.52857	#N/A	#N/A
				2000-11-22	14	3.4252e+07		1994-01-17	6.51429	#N/A	#N/A
				2000-11-23	14	3.4252e+07		1994-01-18	6.5	#N/A	#N/A
				2000-11-24	14	3.4252e+07		1994-01-19	6.47143	#N/A	#N/A
				2000-11-25	15	3.66986e+07		1994-01-20	6.44286	#N/A	#N/A
				2000-11-26	15	3.66986e+07		1994-01-21	6.41429	#N/A	#N/A
				2000-11-27	15	3.66986e+07		1994-01-22	6.38571	#N/A	#N/A
				2000-11-28	14	3.4252e+07		1994-01-23	6.35714	#N/A	#N/A
				2000-11-29	13	3.18054e+07		1994-01-24	6.32857	#N/A	#N/A
				2000-11-30	13	3.18054e+07		1994-01-25	6.3	#N/A	#N/A
				2000-12-01	13	3.18054e+07		1994-01-26	6.31429	#N/A	#N/A
				2000-12-02	12	2.93589e+07		1994-01-27	6.32857	#N/A	#N/A
				2000-12-03	12	2.93589e+07		1994-01-28	6.34286	#N/A	#N/A
				2000-12-04	13	3.18054e+07		1994-01-29	6.35714	#N/A	#N/A
				2000-12-05	11	2.69123e+07		1994-01-30	6.37143	#N/A	#N/A
				2000-12-06	11	2.69123e+07		1994-01-31	6.38571	#N/A	#N/A
				2000-12-07	12	2.93589e+07		1994-02-01	6.4	#N/A	#N/A
				2000-12-08	13	3.18054e+07		1994-02-02	6.37143	#N/A	#N/A
				2000-12-09	11	2.69123e+07		1994-02-03	6.34286	#N/A	#N/A
				2000-12-10	13	3.18054e+07		1994-02-04	6.31429	#N/A	#N/A
				2000-12-11	11	2.69123e+07		1994-02-05	6.28571	#N/A	#N/A
				2000-12-12	13	3.18054e+07		1994-02-06	6.25714	#N/A	#N/A
				2000-12-13	14	3.4252e+07		1994-02-07	6.22857	#N/A	#N/A
				2000-12-14	14	3.4252e+07		1994-02-08	6.2	#N/A	#N/A
				2000-12-15	14	3.4252e+07		1994-02-09	6.21429	#N/A	#N/A
				2000-12-16	14	3.4252e+07		1994-02-10	6.22857	#N/A	#N/A
				2000-12-17	13	3.18054e+07		1994-02-11	6.24286	#N/A	#N/A
				2000-12-18	12	2.93589e+07		1994-02-12	6.25714	#N/A	#N/A
				2000-12-19	11	2.69123e+07		1994-02-13	6.27143	#N/A	#N/A
				2000-12-20	12	2.93589e+07		1994-02-14	6.28571	#N/A	#N/A
				2000-12-21	12	2.93589e+07		1994-02-15	6.3	#N/A	#N/A
				2000-12-22	12	2.93589e+07		1994-02-16	6.24286	#N/A	#N/A
				2000-12-23	12	2.93589e+07		1994-02-17	6.18571	#N/A	#N/A
				2000-12-24	11	2.69123e+07		1994-02-18	6.12857	#N/A	#N/A
				2000-12-25	10	2.44657e+07		1994-02-19	6.07143	#N/A	#N/A
				2000-12-26	11	2.69123e+07		1994-02-20	6.01429	#N/A	#N/A
				2000-12-27	11	2.69123e+07		1994-02-21	5.95714	#N/A	#N/A
				2000-12-28	11	2.69123e+07		1994-02-22	5.9	#N/A	#N/A
				2000-12-29	11	2.69123e+07		1994-02-23	5.97143	#N/A	#N/A
				2000-12-30	11	2.69123e+07		1994-02-24	6.04286	#N/A	#N/A
				2000-12-31	12	2.93589e+07		1994-02-25	6.11429	#N/A	#N/A
				2001-01-01	11	2.69123e+07		1994-02-26	6.18571	#N/A	#N/A
				2001-01-02	9.8	2.39764e+07		1994-02-27	6.25714	#N/A	#N/A
				2001-01-03	11	2.69123e+07		1994-02-28	6.32857	#N/A	#N/A
				2001-01-04	11	2.69123e+07		1994-03-01	6.4	#N/A	#N/A
				2001-01-05	11	2.69123e+07		1994-03-02	6.18571	#N/A	#N/A
				2001-01-06	11	2.69123e+07		1994-03-03	5.97143	#N/A	#N/A
				2001-01-07	11	2.69123e+07		1994-03-04	5.75714	#N/A	#N/A
				2001-01-08	10	2.44657e+07		1994-03-05	5.54286	#N/A	#N/A
				2001-01-09	9.4	2.29978e+07		1994-03-06	5.32857	#N/A	#N/A
				2001-01-10	9.5	2.32424e+07		1994-03-07	5.11429	#N/A	#N/A
				2001-01-11	9.9	2.42211e+07		1994-03-08	4.9	#N/A	#N/A
				2001-01-12	10	2.44657e+07		1994-03-09	5.02857	#N/A	#N/A
				2001-01-13	10	2.44657e+07		1994-03-10	5.15714	#N/A	#N/A
				2001-01-14	11	2.69123e+07		1994-03-11	5.28571	#N/A	#N/A
				2001-01-15	11	2.69123e+07		1994-03-12	5.41429	#N/A	#N/A
				2001-01-16	10	2.44657e+07		1994-03-13	5.54286	#N/A	#N/A
				2001-01-17	9.1	2.22638e+07		1994-03-14	5.67143	#N/A	#N/A
				2001-01-18	8.5	2.07959e+07		1994-03-15	5.8	#N/A	#N/A
				2001-01-19	9.6	2.34871e+07		1994-03-16	5.8	#N/A	#N/A
				2001-01-20	6.8	1.66367e+07		1994-03-17	5.8	#N/A	#N/A
				2001-01-21	8.1	1.98172e+07		1994-03-18	5.8	#N/A	#N/A
				2001-01-22	8.4	2.05512e+07		1994-03-19	5.8	#N/A	#N/A
				2001-01-23	8.8	2.15298e+07		1994-03-20	5.8	#N/A	#N/A
				2001-01-24	8.7	2.12852e+07		1994-03-21	5.8	#N/A	#N/A
				2001-01-25	8.1	1.98172e+07		1994-03-22	5.8	#N/A	#N/A
				2001-01-26	9.2	2.25085e+07		1994-03-23	5.81429	#N/A	#N/A
				2001-01-27	9.1	2.22638e+07		1994-03-24	5.82857	#N/A	#N/A
				2001-01-28	8.9	2.17745e+07		1994-03-25	5.84286	#N/A	#N/A
				2001-01-29	10	2.44657e+07		1994-03-26	5.85714	#N/A	#N/A
				2001-01-30	12	2.93589e+07		1994-03-27	5.87143	#N/A	#N/A
				2001-01-31	12	2.93589e+07		1994-03-28	5.88571	#N/A	#N/A
				2001-02-01	11	2.69123e+07		1994-03-29	5.9	#N/A	#N/A
				2001-02-02	8.7	2.12852e+07		1994-03-30	5.9	#N/A	#N/A
				2001-02-03	10	2.44657e+07		1994-03-31	5.9	#N/A	#N/A
				2001-02-04	11	2.69123e+07		1994-04-01	5.9	#N/A	#N/A
				2001-02-05	11	2.69123e+07		1994-04-02	5.9	#N/A	#N/A
				2001-02-06	11	2.69123e+07		1994-04-03	5.9	#N/A	#N/A
				2001-02-07	10	2.44657e+07		1994-04-04	5.9	#N/A	#N/A
				2001-02-08	11	2.69123e+07		1994-04-05	5.9	#N/A	#N/A
				2001-02-09	12	2.93589e+07		1994-04-06	5.85714	#N/A	#N/A
				2001-02-10	11	2.69123e+07		1994-04-07	5.81429	#N/A	#N/A
				2001-02-11	10	2.44657e+07		1994-04-08	5.77143	#N/A	#N/A
				2001-02-12	12	2.93589e+07		1994-04-09	5.72857	#N/A	#N/A
				2001-02-13	12	2.93589e+07		1994-04-10	5.68571	#N/A	#N/A
				2001-02-14	12	2.93589e+07		1994-04-11	5.64286	#N/A	#N/A
				2001-02-15	12	2.93589e+07		1994-04-12	5.6	#N/A	#N/A
				2001-02-16	12	2.93589e+07		1994-04-13	5.58571	#N/A	#N/A
				2001-02-17	11	2.69123e+07		1994-04-14	5.57143	#N/A	#N/A
				2001-02-18	12	2.93589e+07		1994-04-15	5.55714	#N/A	#N/A
				2001-02-19	13	3.18054e+07		1994-04-16	5.54286	#N/A	#N/A
				2001-02-20	13	3.18054e+07		1994-04-17	5.52857	#N/A	#N/A
				2001-02-21	11	2.69123e+07		1994-04-18	5.51429	#N/A	#N/A
				2001-02-22	12	2.93589e+07		1994-04-19	5.5	#N/A	#N/A
				2001-02-23	11	2.69123e+07		1994-04-20	5.45714	#N/A	#N/A
				2001-02-24	12	2.93589e+07		1994-04-21	5.41429	#N/A	#N/A
				2001-02-25	12	2.93589e+07		1994-04-22	5.37143	#N/A	#N/A
				2001-02-26	12	2.93589e+07		1994-04-23	5.32857	#N/A	#N/A
				2001-02-27	11	2.69123e+07		1994-04-24	5.28571	#N/A	#N/A
				2001-02-28	10	2.44657e+07		1994-04-25	5.24286	#N/A	#N/A
				2001-03-01	12	2.93589e+07		1994-04-26	5.2	#N/A	#N/A
				2001-03-02	12	2.93589e+07		1994-04-27	5.21429	#N/A	#N/A
				2001-03-03	12	2.93589e+07		1994-04-28	5.22857	#N/A	#N/A
				2001-03-04	12	2.93589e+07		1994-04-29	5.24286	#N/A	#N/A
				2001-03-05	12	2.93589e+07		1994-04-30	5.25714	#N/A	#N/A
				2001-03-06	12	2.93589e+07		1994-05-01	5.27143	#N/A	#N/A
				2001-03-07	12	2.93589e+07		1994-05-02	5.28571	#N/A	#N/A
				2001-03-08	12	2.93589e+07		1994-05-03	5.3	#N/A	#N/A
				2001-03-09	12	2.93589e+07		1994-05-04	5.27143	#N/A	#N/A
				2001-03-10	13	3.18054e+07		1994-05-05	5.24286	#N/A	#N/A
				2001-03-11	13	3.18054e+07		1994-05-06	5.21429	#N/A	#N/A
				2001-03-12	14	3.4252e+07		1994-05-07	5.18571	#N/A	#N/A
				2001-03-13	14	3.4252e+07		1994-05-08	5.15714	#N/A	#N/A
				2001-03-14	14	3.4252e+07		1994-05-09	5.12857	#N/A	#N/A
				2001-03-15	16	3.91451e+07		1994-05-10	5.1	#N/A	#N/A
				2001-03-16	17	4.15917e+07		1994-05-11	5.08571	#N/A	#N/A
				2001-03-17	16	3.91451e+07		1994-05-12	5.07143	#N/A	#N/A
				2001-03-18	18	4.40383e+07		1994-05-13	5.05714	#N/A	#N/A
				2001-03-19	21	5.1378e+07		1994-05-14	5.04286	#N/A	#N/A
				2001-03-20	25	6.11643e+07		1994-05-15	5.02857	#N/A	#N/A
				2001-03-21	31	7.58437e+07		1994-05-16	5.01429	#N/A	#N/A
				2001-03-22	45	1.10096e+08		1994-05-17	5	#N/A	#N/A
				2001-03-23	53	1.29668e+08		1994-05-18	5.05714	#N/A	#N/A
				2001-03-24	40	9.78629e+07		1994-05-19	5.11429	#N/A	#N/A
				2001-03-25	31	7.58437e+07		1994-05-20	5.17143	#N/A	#N/A
				2001-03-26	27	6.60574e+07		1994-05-21	5.22857	#N/A	#N/A
				2001-03-27	24	5.87177e+07		1994-05-22	5.28571	#N/A	#N/A
				2001-03-28	22	5.38246e+07		1994-05-23	5.34286	#N/A	#N/A
				2001-03-29	24	5.87177e+07		1994-05-24	5.4	#N/A	#N/A
				2001-03-30	24	5.87177e+07		1994-05-25	5.325	#N/A	#N/A
				2001-03-31	27	6.60574e+07		1994-05-26	5.25	#N/A	#N/A
				2001-04-01	28	6.8504e+07		1994-05-27	5.175	#N/A	#N/A
				2001-04-02	28	6.8504e+07		1994-05-28	5.1	#N/A	#N/A
				2001-04-03	30	7.33971e+07		1994-05-29	5.025	#N/A	#N/A
				2001-04-04	28	6.8504e+07		1994-05-30	4.95	#N/A	#N/A
				2001-04-05	31	7.58437e+07		1994-05-31	4.875	#N/A	#N/A
				2001-04-06	32	7.82903e+07		1994-06-01	4.8	#N/A	#N/A
				2001-04-07	30	7.33971e+07		1994-06-02	4.82	#N/A	#N/A
				2001-04-08	26	6.36109e+07		1994-06-03	4.84	#N/A	#N/A
				2001-04-09	32	7.82903e+07		1994-06-04	4.86	#N/A	#N/A
				2001-04-10	25	6.11643e+07		1994-06-05	4.88	#N/A	#N/A
				2001-04-11	28	6.8504e+07		1994-06-06	4.9	#N/A	#N/A
				2001-04-12	36	8.80766e+07		1994-06-07	4.9125	#N/A	#N/A
				2001-04-13	31	7.58437e+07		1994-06-08	4.925	#N/A	#N/A
				2001-04-14	29	7.09506e+07		1994-06-09	4.9375	#N/A	#N/A
				2001-04-15	27	6.60574e+07		1994-06-10	4.95	#N/A	#N/A
				2001-04-16	26	6.36109e+07		1994-06-11	4.9625	#N/A	#N/A
				2001-04-17	24	5.87177e+07		1994-06-12	4.975	#N/A	#N/A
				2001-04-18	23	5.62711e+07		1994-06-13	4.9875	#N/A	#N/A
				2001-04-19	23	5.62711e+07		1994-06-14	5	#N/A	#N/A
				2001-04-20	24	5.87177e+07		1994-06-15	4.94286	#N/A	#N/A
				2001-04-21	23	5.62711e+07		1994-06-16	4.88571	#N/A	#N/A
				2001-04-22	22	5.38246e+07		1994-06-17	4.82857	#N/A	#N/A
				2001-04-23	23	5.62711e+07		1994-06-18	4.77143	#N/A	#N/A
				2001-04-24	21	5.1378e+07		1994-06-19	4.71429	#N/A	#N/A
				2001-04-25	19	4.64849e+07		1994-06-20	4.65714	#N/A	#N/A
				2001-04-26	20	4.89314e+07		1994-06-21	4.6	#N/A	#N/A
				2001-04-27	19	4.64849e+07		1994-06-22	4.75714	#N/A	#N/A
				2001-04-28	18	4.40383e+07		1994-06-23	4.91429	#N/A	#N/A
				2001-04-29	18	4.40383e+07		1994-06-24	5.07143	#N/A	#N/A
				2001-04-30	19	4.64849e+07		1994-06-25	5.22857	#N/A	#N/A
				2001-05-01	21	5.1378e+07		1994-06-26	5.38571	#N/A	#N/A
				2001-05-02	23	5.62711e+07		1994-06-27	5.54286	#N/A	#N/A
				2001-05-03	45	1.10096e+08		1994-06-28	5.7	#N/A	#N/A
				2001-05-04	47	1.14989e+08		1994-06-29	5.67143	#N/A	#N/A
				2001-05-05	43	1.05203e+08		1994-06-30	5.64286	#N/A	#N/A
				2001-05-06	40	9.78629e+07		1994-07-01	5.61429	#N/A	#N/A
				2001-05-07	41	1.00309e+08		1994-07-02	5.58571	#N/A	#N/A
				2001-05-08	36	8.80766e+07		1994-07-03	5.55714	#N/A	#N/A
				2001-05-09	34	8.31834e+07		1994-07-04	5.52857	#N/A	#N/A
				2001-05-10	37	9.05231e+07		1994-07-05	5.5	#N/A	#N/A
				2001-05-11	58	1.41901e+08		1994-07-06	5.42857	#N/A	#N/A
				2001-05-12	40	9.78629e+07		1994-07-07	5.35714	#N/A	#N/A
				2001-05-13	36	8.80766e+07		1994-07-08	5.28571	#N/A	#N/A
				2001-05-14	34	8.31834e+07		1994-07-09	5.21429	#N/A	#N/A
				2001-05-15	32	7.82903e+07		1994-07-10	5.14286	#N/A	#N/A
				2001-05-16	31	7.58437e+07		1994-07-11	5.07143	#N/A	#N/A
				2001-05-17	29	7.09506e+07		1994-07-12	5	#N/A	#N/A
				2001-05-18	28	6.8504e+07		1994-07-13	5	#N/A	#N/A
				2001-05-19	28	6.8504e+07		1994-07-14	5	#N/A	#N/A
				2001-05-20	27	6.60574e+07		1994-07-15	5	#N/A	#N/A
				2001-05-21	29	7.09506e+07		1994-07-16	5	#N/A	#N/A
				2001-05-22	27	6.60574e+07		1994-07-17	5	#N/A	#N/A
				2001-05-23	27	6.60574e+07		1994-07-18	5	#N/A	#N/A
				2001-05-24	28	6.8504e+07		1994-07-19	5	#N/A	#N/A
				2001-05-25	26	6.36109e+07		1994-07-20	5.05714	#N/A	#N/A
				2001-05-26	26	6.36109e+07		1994-07-21	5.11429	#N/A	#N/A
				2001-05-27	26	6.36109e+07		1994-07-22	5.17143	#N/A	#N/A
				2001-05-28	26	6.36109e+07		1994-07-23	5.22857	#N/A	#N/A
				2001-05-29	24	5.87177e+07		1994-07-24	5.28571	#N/A	#N/A
				2001-05-30	24	5.87177e+07		1994-07-25	5.34286	#N/A	#N/A
				2001-05-31	29	7.09506e+07		1994-07-26	5.4	#N/A	#N/A
				2001-06-01	32	7.82903e+07		1994-07-27	5.38571	#N/A	#N/A
				2001-06-02	32	7.82903e+07		1994-07-28	5.37143	#N/A	#N/A
				2001-06-03	30	7.33971e+07		1994-07-29	5.35714	#N/A	#N/A
				2001-06-04	30	7.33971e+07		1994-07-30	5.34286	#N/A	#N/A
				2001-06-05	39	9.54163e+07		1994-07-31	5.32857	#N/A	#N/A
				2001-06-06	34	8.31834e+07		1994-08-01	5.31429	#N/A	#N/A
				2001-06-07	33	8.07369e+07		1994-08-02	5.3	#N/A	#N/A
				2001-06-08	32	7.82903e+07		1994-08-03	5.25714	#N/A	#N/A
				2001-06-09	31	7.58437e+07		1994-08-04	5.21429	#N/A	#N/A
				2001-06-10	31	7.58437e+07		1994-08-05	5.17143	#N/A	#N/A
				2001-06-11	30	7.33971e+07		1994-08-06	5.12857	#N/A	#N/A
				2001-06-12	31	7.58437e+07		1994-08-07	5.08571	#N/A	#N/A
				2001-06-13	23	5.62711e+07		1994-08-08	5.04286	#N/A	#N/A
				2001-06-14	23	5.62711e+07		1994-08-09	5	#N/A	#N/A
				2001-06-15	21	5.1378e+07		1994-08-10	5.12857	#N/A	#N/A
				2001-06-16	19	4.64849e+07		1994-08-11	5.25714	#N/A	#N/A
				2001-06-17	18	4.40383e+07		1994-08-12	5.38571	#N/A	#N/A
				2001-06-18	47	1.14989e+08		1994-08-13	5.51429	#N/A	#N/A
				2001-06-19	27	6.60574e+07		1994-08-14	5.64286	#N/A	#N/A
				2001-06-20	24	5.87177e+07		1994-08-15	5.77143	#N/A	#N/A
				2001-06-21	24	5.87177e+07		1994-08-16	5.9	#N/A	#N/A
				2001-06-22	23	5.62711e+07		1994-08-17	5.74286	#N/A	#N/A
				2001-06-23	22	5.38246e+07		1994-08-18	5.58571	#N/A	#N/A
				2001-06-24	21	5.1378e+07		1994-08-19	5.42857	#N/A	#N/A
				2001-06-25	20	4.89314e+07		1994-08-20	5.27143	#N/A	#N/A
				2001-06-26	19	4.64849e+07		1994-08-21	5.11429	#N/A	#N/A
				2001-06-27	19	4.64849e+07		1994-08-22	4.95714	#N/A	#N/A
				2001-06-28	19	4.64849e+07		1994-08-23	4.8	#N/A	#N/A
				2001-06-29	20	4.89314e+07		1994-08-24	4.81429	#N/A	#N/A
				2001-06-30	21	5.1378e+07		1994-08-25	4.82857	#N/A	#N/A
				2001-07-01	21	5.1378e+07		1994-08-26	4.84286	#N/A	#N/A
				2001-07-02	20	4.89314e+07		1994-08-27	4.85714	#N/A	#N/A
				2001-07-03	20	4.89314e+07		1994-08-28	4.87143	#N/A	#N/A
				2001-07-04	21	5.1378e+07		1994-08-29	4.88571	#N/A	#N/A
				2001-07-05	21	5.1378e+07		1994-08-30	4.9	#N/A	#N/A
				2001-07-06	21	5.1378e+07		1994-08-31	4.94286	#N/A	#N/A
				2001-07-07	21	5.1378e+07		1994-09-01	4.98571	#N/A	#N/A
				2001-07-08	22	5.38246e+07		1994-09-02	5.02857	#N/A	#N/A
				2001-07-09	22	5.38246e+07		1994-09-03	5.07143	#N/A	#N/A
				2001-07-10	21	5.1378e+07		1994-09-04	5.11429	#N/A	#N/A
				2001-07-11	20	4.89314e+07		1994-09-05	5.15714	#N/A	#N/A
				2001-07-12	20	4.89314e+07		1994-09-06	5.2	#N/A	#N/A
				2001-07-13	20	4.89314e+07		1994-09-07	5.14286	#N/A	#N/A
				2001-07-14	20	4.89314e+07		1994-09-08	5.08571	#N/A	#N/A
				2001-07-15	20	4.89314e+07		1994-09-09	5.02857	#N/A	#N/A
				2001-07-16	21	5.1378e+07		1994-09-10	4.97143	#N/A	#N/A
				2001-07-17	21	5.1378e+07		1994-09-11	4.91429	#N/A	#N/A
				2001-07-18	21	5.1378e+07		1994-09-12	4.85714	#N/A	#N/A
				2001-07-19	23	5.62711e+07		1994-09-13	4.8	#N/A	#N/A
				2001-07-20	21	5.1378e+07		1994-09-14	4.8	#N/A	#N/A
				2001-07-21	21	5.1378e+07		1994-09-15	4.8	#N/A	#N/A
				2001-07-22	23	5.62711e+07		1994-09-16	4.8	#N/A	#N/A
				2001-07-23	23	5.62711e+07		1994-09-17	4.8	#N/A	#N/A
				2001-07-24	24	5.87177e+07		1994-09-18	4.8	#N/A	#N/A
				2001-07-25	24	5.87177e+07		1994-09-19	4.8	#N/A	#N/A
				2001-07-26	22	5.38246e+07		1994-09-20	4.8	#N/A	#N/A
				2001-07-27	22	5.38246e+07		1994-09-21	4.82143	#N/A	#N/A
				2001-07-28	22	5.38246e+07		1994-09-22	4.84286	#N/A	#N/A
				2001-07-29	23	5.62711e+07		1994-09-23	4.86429	#N/A	#N/A
				2001-07-30	24	5.87177e+07		1994-09-24	4.88571	#N/A	#N/A
				2001-07-31	22	5.38246e+07		1994-09-25	4.90714	#N/A	#N/A
				2001-08-01	33	8.07369e+07		1994-09-26	4.92857	#N/A	#N/A
				2001-08-02	135	3.30287e+08		1994-09-27	4.95	#N/A	#N/A
				2001-08-03	26	6.36109e+07		1994-09-28	4.97143	#N/A	#N/A
				2001-08-04	19	4.64849e+07		1994-09-29	4.99286	#N/A	#N/A
				2001-08-05	17	4.15917e+07		1994-09-30	5.01429	#N/A	#N/A
				2001-08-06	17	4.15917e+07		1994-10-01	5.03571	#N/A	#N/A
				2001-08-07	16	3.91451e+07		1994-10-02	5.05714	#N/A	#N/A
				2001-08-08	15	3.66986e+07		1994-10-03	5.07857	#N/A	#N/A
				2001-08-09	16	3.91451e+07		1994-10-04	5.1	#N/A	#N/A
				2001-08-10	16	3.91451e+07		1994-10-05	5.17143	#N/A	#N/A
				2001-08-11	16	3.91451e+07		1994-10-06	5.24286	#N/A	#N/A
				2001-08-12	17	4.15917e+07		1994-10-07	5.31429	#N/A	#N/A
				2001-08-13	17	4.15917e+07		1994-10-08	5.38571	#N/A	#N/A
				2001-08-14	18	4.40383e+07		1994-10-09	5.45714	#N/A	#N/A
				2001-08-15	22	5.38246e+07		1994-10-10	5.52857	#N/A	#N/A
				2001-08-16	23	5.62711e+07		1994-10-11	5.6	#N/A	#N/A
				2001-08-17	20	4.89314e+07		1994-10-12	5.54286	#N/A	#N/A
				2001-08-18	22	5.38246e+07		1994-10-13	5.48571	#N/A	#N/A
				2001-08-19	21	5.1378e+07		1994-10-14	5.42857	#N/A	#N/A
				2001-08-20	21	5.1378e+07		1994-10-15	5.37143	#N/A	#N/A
				2001-08-21	24	5.87177e+07		1994-10-16	5.31429	#N/A	#N/A
				2001-08-22	27	6.60574e+07		1994-10-17	5.25714	#N/A	#N/A
				2001-08-23	26	6.36109e+07		1994-10-18	5.2	#N/A	#N/A
				2001-08-24	26	6.36109e+07		1994-10-19	5.25714	#N/A	#N/A
				2001-08-25	85	2.07959e+08		1994-10-20	5.31429	#N/A	#N/A
				2001-08-26	31	7.58437e+07		1994-10-21	5.37143	#N/A	#N/A
				2001-08-27	28	6.8504e+07		1994-10-22	5.42857	#N/A	#N/A
				2001-08-28	26	6.36109e+07		1994-10-23	5.48571	#N/A	#N/A
				2001-08-29	26	6.36109e+07		1994-10-24	5.54286	#N/A	#N/A
				2001-08-30	26	6.36109e+07		1994-10-25	5.6	#N/A	#N/A
				2001-08-31	26	6.36109e+07		1994-10-26	5.57143	#N/A	#N/A
				2001-09-01	24	5.87177e+07		1994-10-27	5.54286	#N/A	#N/A
				2001-09-02	25	6.11643e+07		1994-10-28	5.51429	#N/A	#N/A
				2001-09-03	26	6.36109e+07		1994-10-29	5.48571	#N/A	#N/A
				2001-09-04	26	6.36109e+07		1994-10-30	5.45714	#N/A	#N/A
				2001-09-05	26	6.36109e+07		1994-10-31	5.42857	#N/A	#N/A
				2001-09-06	36	8.80766e+07		1994-11-01	5.4	#N/A	#N/A
				2001-09-07	46	1.12542e+08		1994-11-02	5.44286	#N/A	#N/A
				2001-09-08	52	1.27222e+08		1994-11-03	5.48571	#N/A	#N/A
				2001-09-09	32	7.82903e+07		1994-11-04	5.52857	#N/A	#N/A
				2001-09-10	29	7.09506e+07		1994-11-05	5.57143	#N/A	#N/A
				2001-09-11	28	6.8504e+07		1994-11-06	5.61429	#N/A	#N/A
				2001-09-12	29	7.09506e+07		1994-11-07	5.65714	#N/A	#N/A
				2001-09-13	27	6.60574e+07		1994-11-08	5.7	#N/A	#N/A
				2001-09-14	26	6.36109e+07		1994-11-09	5.68571	#N/A	#N/A
				2001-09-15	26	6.36109e+07		1994-11-10	5.67143	#N/A	#N/A
				2001-09-16	26	6.36109e+07		1994-11-11	5.65714	#N/A	#N/A
				2001-09-17	28	6.8504e+07		1994-11-12	5.64286	#N/A	#N/A
				2001-09-18	27	6.60574e+07		1994-11-13	5.62857	#N/A	#N/A
				2001-09-19	27	6.60574e+07		1994-11-14	5.61429	#N/A	#N/A
				2001-09-20	27	6.60574e+07		1994-11-15	5.6	#N/A	#N/A
				2001-09-21	35	8.563e+07		1994-11-16	5.62857	#N/A	#N/A
				2001-09-22	27	6.60574e+07		1994-11-17	5.65714	#N/A	#N/A
				2001-09-23	61	1.49241e+08		1994-11-18	5.68571	#N/A	#N/A
				2001-09-24	36	8.80766e+07		1994-11-19	5.71429	#N/A	#N/A
				2001-09-25	30	7.33971e+07		1994-11-20	5.74286	#N/A	#N/A
				2001-09-26	28	6.8504e+07		1994-11-21	5.77143	#N/A	#N/A
				2001-09-27	25	6.11643e+07		1994-11-22	5.8	#N/A	#N/A
				2001-09-28	22	5.38246e+07		1994-11-23	5.85714	#N/A	#N/A
				2001-09-29	23	5.62711e+07		1994-11-24	5.91429	#N/A	#N/A
				2001-09-30	22	5.38246e+07		1994-11-25	5.97143	#N/A	#N/A
				2001-10-01	22	5.38246e+07		1994-11-26	6.02857	#N/A	#N/A
				2001-10-02	22	5.38246e+07		1994-11-27	6.08571	#N/A	#N/A
				2001-10-03	22	5.38246e+07		1994-11-28	6.14286	#N/A	#N/A
				2001-10-04	22	5.38246e+07		1994-11-29	6.2	#N/A	#N/A
				2001-10-05	21	5.1378e+07		1994-11-30	6.21429	#N/A	#N/A
				2001-10-06	20	4.89314e+07		1994-12-01	6.22857	#N/A	#N/A
				2001-10-07	21	5.1378e+07		1994-12-02	6.24286	#N/A	#N/A
				2001-10-08	21	5.1378e+07		1994-12-03	6.25714	#N/A	#N/A
				2001-10-09	21	5.1378e+07		1994-12-04	6.27143	#N/A	#N/A
				2001-10-10	23	5.62711e+07		1994-12-05	6.28571	#N/A	#N/A
				2001-10-11	22	5.38246e+07		1994-12-06	6.3	#N/A	#N/A
				2001-10-12	21	5.1378e+07		1994-12-07	6.25714	#N/A	#N/A
				2001-10-13	21	5.1378e+07		1994-12-08	6.21429	#N/A	#N/A
				2001-10-14	21	5.1378e+07		1994-12-09	6.17143	#N/A	#N/A
				2001-10-15	22	5.38246e+07		1994-12-10	6.12857	#N/A	#N/A
				2001-10-16	21	5.1378e+07		1994-12-11	6.08571	#N/A	#N/A
				2001-10-17	21	5.1378e+07		1994-12-12	6.04286	#N/A	#N/A
				2001-10-18	22	5.38246e+07		1994-12-13	6	#N/A	#N/A
				2001-10-19	22	5.38246e+07		1994-12-14	6.04286	#N/A	#N/A
				2001-10-20	21	5.1378e+07		1994-12-15	6.08571	#N/A	#N/A
				2001-10-21	22	5.38246e+07		1994-12-16	6.12857	#N/A	#N/A
				2001-10-22	23	5.62711e+07		1994-12-17	6.17143	#N/A	#N/A
				2001-10-23	24	5.87177e+07		1994-12-18	6.21429	#N/A	#N/A
				2001-10-24	23	5.62711e+07		1994-12-19	6.25714	#N/A	#N/A
				2001-10-25	22	5.38246e+07		1994-12-20	6.3	#N/A	#N/A
				2001-10-26	22	5.38246e+07		1994-12-21	6.27143	#N/A	#N/A
				2001-10-27	21	5.1378e+07		1994-12-22	6.24286	#N/A	#N/A
				2001-10-28	21	5.1378e+07		1994-12-23	6.21429	#N/A	#N/A
				2001-10-29	21	5.1378e+07		1994-12-24	6.18571	#N/A	#N/A
				2001-10-30	21	5.1378e+07		1994-12-25	6.15714	#N/A	#N/A
				2001-10-31	22	5.38246e+07		1994-12-26	6.12857	#N/A	#N/A
				2001-11-01	22	5.38246e+07		1994-12-27	6.1	#N/A	#N/A
				2001-11-02	22	5.38246e+07		1994-12-28	6.12857	#N/A	#N/A
				2001-11-03	20	4.89314e+07		1994-12-29	6.15714	#N/A	#N/A
				2001-11-04	20	4.89314e+07		1994-12-30	6.18571	#N/A	#N/A
				2001-11-05	21	5.1378e+07		1994-12-31	6.21429	#N/A	#N/A
				2001-11-06	21	5.1378e+07		1995-01-01	6.24286	#N/A	#N/A
				2001-11-07	21	5.1378e+07		1995-01-02	6.27143	#N/A	#N/A
				2001-11-08	20	4.89314e+07		1995-01-03	6.3	#N/A	#N/A
				2001-11-09	21	5.1378e+07		1995-01-04	6.24286	#N/A	#N/A
				2001-11-10	20	4.89314e+07		1995-01-05	6.18571	#N/A	#N/A
				2001-11-11	20	4.89314e+07		1995-01-06	6.12857	#N/A	#N/A
				2001-11-12	20	4.89314e+07		1995-01-07	6.07143	#N/A	#N/A
				2001-11-13	23	5.62711e+07		1995-01-08	6.01429	#N/A	#N/A
				2001-11-14	20	4.89314e+07		1995-01-09	5.95714	#N/A	#N/A
				2001-11-15	19	4.64849e+07		1995-01-10	5.9	#N/A	#N/A
				2001-11-16	19	4.64849e+07		1995-01-11	5.85714	#N/A	#N/A
				2001-11-17	19	4.64849e+07		1995-01-12	5.81429	#N/A	#N/A
				2001-11-18	20	4.89314e+07		1995-01-13	5.77143	#N/A	#N/A
				2001-11-19	20	4.89314e+07		1995-01-14	5.72857	#N/A	#N/A
				2001-11-20	20	4.89314e+07		1995-01-15	5.68571	#N/A	#N/A
				2001-11-21	21	5.1378e+07		1995-01-16	5.64286	#N/A	#N/A
				2001-11-22	21	5.1378e+07		1995-01-17	5.6	#N/A	#N/A
				2001-11-23	20	4.89314e+07		1995-01-18	5.61429	#N/A	#N/A
				2001-11-24	23	5.62711e+07		1995-01-19	5.62857	#N/A	#N/A
				2001-11-25	23	5.62711e+07		1995-01-20	5.64286	#N/A	#N/A
				2001-11-26	22	5.38246e+07		1995-01-21	5.65714	#N/A	#N/A
				2001-11-27	24	5.87177e+07		1995-01-22	5.67143	#N/A	#N/A
				2001-11-28	22	5.38246e+07		1995-01-23	5.68571	#N/A	#N/A
				2001-11-29	22	5.38246e+07		1995-01-24	5.7	#N/A	#N/A
				2001-11-30	22	5.38246e+07		1995-01-25	5.72857	#N/A	#N/A
				2001-12-01	22	5.38246e+07		1995-01-26	5.75714	#N/A	#N/A
				2001-12-02	21	5.1378e+07		1995-01-27	5.78571	#N/A	#N/A
				2001-12-03	21	5.1378e+07		1995-01-28	5.81429	#N/A	#N/A
				2001-12-04	21	5.1378e+07		1995-01-29	5.84286	#N/A	#N/A
				2001-12-05	22	5.38246e+07		1995-01-30	5.87143	#N/A	#N/A
				2001-12-06	21	5.1378e+07		1995-01-31	5.9	#N/A	#N/A
				2001-12-07	21	5.1378e+07		1995-02-01	6.02857	#N/A	#N/A
				2001-12-08	21	5.1378e+07		1995-02-02	6.15714	#N/A	#N/A
				2001-12-09	20	4.89314e+07		1995-02-03	6.28571	#N/A	#N/A
				2001-12-10	21	5.1378e+07		1995-02-04	6.41429	#N/A	#N/A
				2001-12-11	20	4.89314e+07		1995-02-05	6.54286	#N/A	#N/A
				2001-12-12	21	5.1378e+07		1995-02-06	6.67143	#N/A	#N/A
				2001-12-13	21	5.1378e+07		1995-02-07	6.8	#N/A	#N/A
				2001-12-14	20	4.89314e+07		1995-02-08	6.7	#N/A	#N/A
				2001-12-15	20	4.89314e+07		1995-02-09	6.6	#N/A	#N/A
				2001-12-16	21	5.1378e+07		1995-02-10	6.5	#N/A	#N/A
				2001-12-17	21	5.1378e+07		1995-02-11	6.4	#N/A	#N/A
				2001-12-18	20	4.89314e+07		1995-02-12	6.3	#N/A	#N/A
				2001-12-19	20	4.89314e+07		1995-02-13	6.2	#N/A	#N/A
				2001-12-20	20	4.89314e+07		1995-02-14	6.1	#N/A	#N/A
				2001-12-21	20	4.89314e+07		1995-02-15	5.85714	#N/A	#N/A
				2001-12-22	22	5.38246e+07		1995-02-16	5.61429	#N/A	#N/A
				2001-12-23	21	5.1378e+07		1995-02-17	5.37143	#N/A	#N/A
				2001-12-24	19	4.64849e+07		1995-02-18	5.12857	#N/A	#N/A
				2001-12-25	18	4.40383e+07		1995-02-19	4.88571	#N/A	#N/A
				2001-12-26	19	4.64849e+07		1995-02-20	4.64286	#N/A	#N/A
				2001-12-27	19	4.64849e+07		1995-02-21	4.4	#N/A	#N/A
				2001-12-28	19	4.64849e+07		1995-02-22	4.5	#N/A	#N/A
				2001-12-29	17	4.15917e+07		1995-02-23	4.6	#N/A	#N/A
				2001-12-30	17	4.15917e+07		1995-02-24	4.7	#N/A	#N/A
				2001-12-31	16	3.91451e+07		1995-02-25	4.8	#N/A	#N/A
				2002-01-01	16	3.91451e+07		1995-02-26	4.9	#N/A	#N/A
				2002-01-02	16	3.91451e+07		1995-02-27	5	#N/A	#N/A
				2002-01-03	15	3.66986e+07		1995-02-28	5.1	#N/A	#N/A
				2002-01-04	16	3.91451e+07		1995-03-01	5.08571	#N/A	#N/A
				2002-01-05	17	4.15917e+07		1995-03-02	5.07143	#N/A	#N/A
				2002-01-06	17	4.15917e+07		1995-03-03	5.05714	#N/A	#N/A
				2002-01-07	16	3.91451e+07		1995-03-04	5.04286	#N/A	#N/A
				2002-01-08	17	4.15917e+07		1995-03-05	5.02857	#N/A	#N/A
				2002-01-09	17	4.15917e+07		1995-03-06	5.01429	#N/A	#N/A
				2002-01-10	16	3.91451e+07		1995-03-07	5	#N/A	#N/A
				2002-01-11	16	3.91451e+07		1995-03-08	5.01429	#N/A	#N/A
				2002-01-12	16	3.91451e+07		1995-03-09	5.02857	#N/A	#N/A
				2002-01-13	16	3.91451e+07		1995-03-10	5.04286	#N/A	#N/A
				2002-01-14	16	3.91451e+07		1995-03-11	5.05714	#N/A	#N/A
				2002-01-15	17	4.15917e+07		1995-03-12	5.07143	#N/A	#N/A
				2002-01-16	16	3.91451e+07		1995-03-13	5.08571	#N/A	#N/A
				2002-01-17	16	3.91451e+07		1995-03-14	5.1	#N/A	#N/A
				2002-01-18	15	3.66986e+07		1995-03-15	5.15714	#N/A	#N/A
				2002-01-19	16	3.91451e+07		1995-03-16	5.21429	#N/A	#N/A
				2002-01-20	17	4.15917e+07		1995-03-17	5.27143	#N/A	#N/A
				2002-01-21	17	4.15917e+07		1995-03-18	5.32857	#N/A	#N/A
				2002-01-22	17	4.15917e+07		1995-03-19	5.38571	#N/A	#N/A
				2002-01-23	18	4.40383e+07		1995-03-20	5.44286	#N/A	#N/A
				2002-01-24	17	4.15917e+07		1995-03-21	5.5	#N/A	#N/A
				2002-01-25	17	4.15917e+07		1995-03-22	5.41429	#N/A	#N/A
				2002-01-26	18	4.40383e+07		1995-03-23	5.32857	#N/A	#N/A
				2002-01-27	18	4.40383e+07		1995-03-24	5.24286	#N/A	#N/A
				2002-01-28	17	4.15917e+07		1995-03-25	5.15714	#N/A	#N/A
				2002-01-29	18	4.40383e+07		1995-03-26	5.07143	#N/A	#N/A
				2002-01-30	17	4.15917e+07		1995-03-27	4.98571	#N/A	#N/A
				2002-01-31	18	4.40383e+07		1995-03-28	4.9	#N/A	#N/A
				2002-02-01	18	4.40383e+07		1995-03-29	4.91429	#N/A	#N/A
				2002-02-02	17	4.15917e+07		1995-03-30	4.92857	#N/A	#N/A
				2002-02-03	17	4.15917e+07		1995-03-31	4.94286	#N/A	#N/A
				2002-02-04	16	3.91451e+07		1995-04-01	4.95714	#N/A	#N/A
				2002-02-05	16	3.91451e+07		1995-04-02	4.97143	#N/A	#N/A
				2002-02-06	17	4.15917e+07		1995-04-03	4.98571	#N/A	#N/A
				2002-02-07	17	4.15917e+07		1995-04-04	5	#N/A	#N/A
				2002-02-08	17	4.15917e+07		1995-04-05	5.12857	#N/A	#N/A
				2002-02-09	18	4.40383e+07		1995-04-06	5.25714	#N/A	#N/A
				2002-02-10	27	6.60574e+07		1995-04-07	5.38571	#N/A	#N/A
				2002-02-11	20	4.89314e+07		1995-04-08	5.51429	#N/A	#N/A
				2002-02-12	18	4.40383e+07		1995-04-09	5.64286	#N/A	#N/A
				2002-02-13	18	4.40383e+07		1995-04-10	5.77143	#N/A	#N/A
				2002-02-14	18	4.40383e+07		1995-04-11	5.9	#N/A	#N/A
				2002-02-15	19	4.64849e+07		1995-04-12	5.92857	#N/A	#N/A
				2002-02-16	18	4.40383e+07		1995-04-13	5.95714	#N/A	#N/A
				2002-02-17	18	4.40383e+07		1995-04-14	5.98571	#N/A	#N/A
				2002-02-18	18	4.40383e+07		1995-04-15	6.01429	#N/A	#N/A
				2002-02-19	24	5.87177e+07		1995-04-16	6.04286	#N/A	#N/A
				2002-02-20	24	5.87177e+07		1995-04-17	6.07143	#N/A	#N/A
				2002-02-21	21	5.1378e+07		1995-04-18	6.1	#N/A	#N/A
				2002-02-22	20	4.89314e+07		1995-04-19	6.08571	#N/A	#N/A
				2002-02-23	20	4.89314e+07		1995-04-20	6.07143	#N/A	#N/A
				2002-02-24	20	4.89314e+07		1995-04-21	6.05714	#N/A	#N/A
				2002-02-25	19	4.64849e+07		1995-04-22	6.04286	#N/A	#N/A
				2002-02-26	19	4.64849e+07		1995-04-23	6.02857	#N/A	#N/A
				2002-02-27	18	4.40383e+07		1995-04-24	6.01429	#N/A	#N/A
				2002-02-28	18	4.40383e+07		1995-04-25	6	#N/A	#N/A
				2002-03-01	17	4.15917e+07		1995-04-26	5.95714	#N/A	#N/A
				2002-03-02	17	4.15917e+07		1995-04-27	5.91429	#N/A	#N/A
				2002-03-03	15	3.66986e+07		1995-04-28	5.87143	#N/A	#N/A
				2002-03-04	16	3.91451e+07		1995-04-29	5.82857	#N/A	#N/A
				2002-03-05	16	3.91451e+07		1995-04-30	5.78571	#N/A	#N/A
				2002-03-06	16	3.91451e+07		1995-05-01	5.74286	#N/A	#N/A
				2002-03-07	16	3.91451e+07		1995-05-02	5.7	#N/A	#N/A
				2002-03-08	18	4.40383e+07		1995-05-03	5.62857	#N/A	#N/A
				2002-03-09	24	5.87177e+07		1995-05-04	5.55714	#N/A	#N/A
				2002-03-10	18	4.40383e+07		1995-05-05	5.48571	#N/A	#N/A
				2002-03-11	17	4.15917e+07		1995-05-06	5.41429	#N/A	#N/A
				2002-03-12	17	4.15917e+07		1995-05-07	5.34286	#N/A	#N/A
				2002-03-13	17	4.15917e+07		1995-05-08	5.27143	#N/A	#N/A
				2002-03-14	16	3.91451e+07		1995-05-09	5.2	#N/A	#N/A
				2002-03-15	15	3.66986e+07		1995-05-10	5.48571	#N/A	#N/A
				2002-03-16	13	3.18054e+07		1995-05-11	5.77143	#N/A	#N/A
				2002-03-17	13	3.18054e+07		1995-05-12	6.05714	#N/A	#N/A
				2002-03-18	13	3.18054e+07		1995-05-13	6.34286	#N/A	#N/A
				2002-03-19	15	3.66986e+07		1995-05-14	6.62857	#N/A	#N/A
				2002-03-20	15	3.66986e+07		1995-05-15	6.91429	#N/A	#N/A
				2002-03-21	14	3.4252e+07		1995-05-16	7.2	#N/A	#N/A
				2002-03-22	14	3.4252e+07		1995-05-17	6.82857	#N/A	#N/A
				2002-03-23	14	3.4252e+07		1995-05-18	6.45714	#N/A	#N/A
				2002-03-24	14	3.4252e+07		1995-05-19	6.08571	#N/A	#N/A
				2002-03-25	13	3.18054e+07		1995-05-20	5.71429	#N/A	#N/A
				2002-03-26	13	3.18054e+07		1995-05-21	5.34286	#N/A	#N/A
				2002-03-27	13	3.18054e+07		1995-05-22	4.97143	#N/A	#N/A
				2002-03-28	13	3.18054e+07		1995-05-23	4.6	#N/A	#N/A
				2002-03-29	13	3.18054e+07		1995-05-24	4.57143	#N/A	#N/A
				2002-03-30	12	2.93589e+07		1995-05-25	4.54286	#N/A	#N/A
				2002-03-31	12	2.93589e+07		1995-05-26	4.51429	#N/A	#N/A
				2002-04-01	13	3.18054e+07		1995-05-27	4.48571	#N/A	#N/A
				2002-04-02	14	3.4252e+07		1995-05-28	4.45714	#N/A	#N/A
				2002-04-03	13	3.18054e+07		1995-05-29	4.42857	#N/A	#N/A
				2002-04-04	12	2.93589e+07		1995-05-30	4.4	#N/A	#N/A
				2002-04-05	12	2.93589e+07		1995-05-31	4.52857	#N/A	#N/A
				2002-04-06	12	2.93589e+07		1995-06-01	4.65714	#N/A	#N/A
				2002-04-07	13	3.18054e+07		1995-06-02	4.78571	#N/A	#N/A
				2002-04-08	14	3.4252e+07		1995-06-03	4.91429	#N/A	#N/A
				2002-04-09	14	3.4252e+07		1995-06-04	5.04286	#N/A	#N/A
				2002-04-10	13	3.18054e+07		1995-06-05	5.17143	#N/A	#N/A
				2002-04-11	15	3.66986e+07		1995-06-06	5.3	#N/A	#N/A
				2002-04-12	17	4.15917e+07		1995-06-07	5.24286	#N/A	#N/A
				2002-04-13	15	3.66986e+07		1995-06-08	5.18571	#N/A	#N/A
				2002-04-14	16	3.91451e+07		1995-06-09	5.12857	#N/A	#N/A
				2002-04-15	17	4.15917e+07		1995-06-10	5.07143	#N/A	#N/A
				2002-04-16	18	4.40383e+07		1995-06-11	5.01429	#N/A	#N/A
				2002-04-17	18	4.40383e+07		1995-06-12	4.95714	#N/A	#N/A
				2002-04-18	19	4.64849e+07		1995-06-13	4.9	#N/A	#N/A
				2002-04-19	21	5.1378e+07		1995-06-14	4.92857	#N/A	#N/A
				2002-04-20	18	4.40383e+07		1995-06-15	4.95714	#N/A	#N/A
				2002-04-21	19	4.64849e+07		1995-06-16	4.98571	#N/A	#N/A
				2002-04-22	19	4.64849e+07		1995-06-17	5.01429	#N/A	#N/A
				2002-04-23	19	4.64849e+07		1995-06-18	5.04286	#N/A	#N/A
				2002-04-24	20	4.89314e+07		1995-06-19	5.07143	#N/A	#N/A
				2002-04-25	19	4.64849e+07		1995-06-20	5.1	#N/A	#N/A
				2002-04-26	19	4.64849e+07		1995-06-21	5.08571	#N/A	#N/A
				2002-04-27	20	4.89314e+07		1995-06-22	5.07143	#N/A	#N/A
				2002-04-28	26	6.36109e+07		1995-06-23	5.05714	#N/A	#N/A
				2002-04-29	23	5.62711e+07		1995-06-24	5.04286	#N/A	#N/A
				2002-04-30	21	5.1378e+07		1995-06-25	5.02857	#N/A	#N/A
				2002-05-01	21	5.1378e+07		1995-06-26	5.01429	#N/A	#N/A
				2002-05-02	22	5.38246e+07		1995-06-27	5	#N/A	#N/A
				2002-05-03	20	4.89314e+07		1995-06-28	5.05714	#N/A	#N/A
				2002-05-04	20	4.89314e+07		1995-06-29	5.11429	#N/A	#N/A
				2002-05-05	20	4.89314e+07		1995-06-30	5.17143	#N/A	#N/A
				2002-05-06	21	5.1378e+07		1995-07-01	5.22857	#N/A	#N/A
				2002-05-07	19	4.64849e+07		1995-07-02	5.28571	#N/A	#N/A
				2002-05-08	19	4.64849e+07		1995-07-03	5.34286	#N/A	#N/A
				2002-05-09	20	4.89314e+07		1995-07-04	5.4	#N/A	#N/A
				2002-05-10	19	4.64849e+07		1995-07-05	5.35714	#N/A	#N/A
				2002-05-11	20	4.89314e+07		1995-07-06	5.31429	#N/A	#N/A
				2002-05-12	22	5.38246e+07		1995-07-07	5.27143	#N/A	#N/A
				2002-05-13	23	5.62711e+07		1995-07-08	5.22857	#N/A	#N/A
				2002-05-14	24	5.87177e+07		1995-07-09	5.18571	#N/A	#N/A
				2002-05-15	22	5.38246e+07		1995-07-10	5.14286	#N/A	#N/A
				2002-05-16	20	4.89314e+07		1995-07-11	5.1	#N/A	#N/A
				2002-05-17	20	4.89314e+07		1995-07-12	5.05714	#N/A	#N/A
				2002-05-18	19	4.64849e+07		1995-07-13	5.01429	#N/A	#N/A
				2002-05-19	19	4.64849e+07		1995-07-14	4.97143	#N/A	#N/A
				2002-05-20	18	4.40383e+07		1995-07-15	4.92857	#N/A	#N/A
				2002-05-21	18	4.40383e+07		1995-07-16	4.88571	#N/A	#N/A
				2002-05-22	19	4.64849e+07		1995-07-17	4.84286	#N/A	#N/A
				2002-05-23	19	4.64849e+07		1995-07-18	4.8	#N/A	#N/A
				2002-05-24	18	4.40383e+07		1995-07-19	4.82857	#N/A	#N/A
				2002-05-25	20	4.89314e+07		1995-07-20	4.85714	#N/A	#N/A
				2002-05-26	19	4.64849e+07		1995-07-21	4.88571	#N/A	#N/A
				2002-05-27	19	4.64849e+07		1995-07-22	4.91429	#N/A	#N/A
				2002-05-28	19	4.64849e+07		1995-07-23	4.94286	#N/A	#N/A
				2002-05-29	21	5.1378e+07		1995-07-24	4.97143	#N/A	#N/A
				2002-05-30	20	4.89314e+07		1995-07-25	5	#N/A	#N/A
				2002-05-31	20	4.89314e+07		1995-07-26	5.1	#N/A	#N/A
				2002-06-01	19	4.64849e+07		1995-07-27	5.2	#N/A	#N/A
				2002-06-02	18	4.40383e+07		1995-07-28	5.3	#N/A	#N/A
				2002-06-03	22	5.38246e+07		1995-07-29	5.4	#N/A	#N/A
				2002-06-04	37	9.05231e+07		1995-07-30	5.5	#N/A	#N/A
				2002-06-05	28	6.8504e+07		1995-07-31	5.6	#N/A	#N/A
				2002-06-06	22	5.38246e+07		1995-08-01	5.7	#N/A	#N/A
				2002-06-07	21	5.1378e+07		1995-08-02	5.64286	#N/A	#N/A
				2002-06-08	21	5.1378e+07		1995-08-03	5.58571	#N/A	#N/A
				2002-06-09	21	5.1378e+07		1995-08-04	5.52857	#N/A	#N/A
				2002-06-10	20	4.89314e+07		1995-08-05	5.47143	#N/A	#N/A
				2002-06-11	21	5.1378e+07		1995-08-06	5.41429	#N/A	#N/A
				2002-06-12	20	4.89314e+07		1995-08-07	5.35714	#N/A	#N/A
				2002-06-13	19	4.64849e+07		1995-08-08	5.3	#N/A	#N/A
				2002-06-14	20	4.89314e+07		1995-08-09	5.32857	#N/A	#N/A
				2002-06-15	20	4.89314e+07		1995-08-10	5.35714	#N/A	#N/A
				2002-06-16	20	4.89314e+07		1995-08-11	5.38571	#N/A	#N/A
				2002-06-17	21	5.1378e+07		1995-08-12	5.41429	#N/A	#N/A
				2002-06-18	21	5.1378e+07		1995-08-13	5.44286	#N/A	#N/A
				2002-06-19	22	5.38246e+07		1995-08-14	5.47143	#N/A	#N/A
				2002-06-20	22	5.38246e+07		1995-08-15	5.5	#N/A	#N/A
				2002-06-21	22	5.38246e+07		1995-08-16	5.47143	#N/A	#N/A
				2002-06-22	22	5.38246e+07		1995-08-17	5.44286	#N/A	#N/A
				2002-06-23	22	5.38246e+07		1995-08-18	5.41429	#N/A	#N/A
				2002-06-24	22	5.38246e+07		1995-08-19	5.38571	#N/A	#N/A
				2002-06-25	24	5.87177e+07		1995-08-20	5.35714	#N/A	#N/A
				2002-06-26	26	6.36109e+07		1995-08-21	5.32857	#N/A	#N/A
				2002-06-27	26	6.36109e+07		1995-08-22	5.3	#N/A	#N/A
				2002-06-28	26	6.36109e+07		1995-08-23	5.41429	#N/A	#N/A
				2002-06-29	26	6.36109e+07		1995-08-24	5.52857	#N/A	#N/A
				2002-06-30	26	6.36109e+07		1995-08-25	5.64286	#N/A	#N/A
				2002-07-01	26	6.36109e+07		1995-08-26	5.75714	#N/A	#N/A
				2002-07-02	26	6.36109e+07		1995-08-27	5.87143	#N/A	#N/A
				2002-07-03	26	6.36109e+07		1995-08-28	5.98571	#N/A	#N/A
				2002-07-04	26	6.36109e+07		1995-08-29	6.1	#N/A	#N/A
				2002-07-05	25	6.11643e+07		1995-08-30	5.91429	#N/A	#N/A
				2002-07-06	25	6.11643e+07		1995-08-31	5.72857	#N/A	#N/A
				2002-07-07	24	5.87177e+07		1995-09-01	5.54286	#N/A	#N/A
				2002-07-08	23	5.62711e+07		1995-09-02	5.35714	#N/A	#N/A
				2002-07-09	23	5.62711e+07		1995-09-03	5.17143	#N/A	#N/A
				2002-07-10	21	5.1378e+07		1995-09-04	4.98571	#N/A	#N/A
				2002-07-11	21	5.1378e+07		1995-09-05	4.8	#N/A	#N/A
				2002-07-12	20	4.89314e+07		1995-09-06	4.88571	#N/A	#N/A
				2002-07-13	20	4.89314e+07		1995-09-07	4.97143	#N/A	#N/A
				2002-07-14	18	4.40383e+07		1995-09-08	5.05714	#N/A	#N/A
				2002-07-15	18	4.40383e+07		1995-09-09	5.14286	#N/A	#N/A
				2002-07-16	18	4.40383e+07		1995-09-10	5.22857	#N/A	#N/A
				2002-07-17	18	4.40383e+07		1995-09-11	5.31429	#N/A	#N/A
				2002-07-18	18	4.40383e+07		1995-09-12	5.4	#N/A	#N/A
				2002-07-19	21	5.1378e+07		1995-09-13	5.34286	#N/A	#N/A
				2002-07-20	17	4.15917e+07		1995-09-14	5.28571	#N/A	#N/A
				2002-07-21	17	4.15917e+07		1995-09-15	5.22857	#N/A	#N/A
				2002-07-22	24	5.87177e+07		1995-09-16	5.17143	#N/A	#N/A
				2002-07-23	17	4.15917e+07		1995-09-17	5.11429	#N/A	#N/A
				2002-07-24	16	3.91451e+07		1995-09-18	5.05714	#N/A	#N/A
				2002-07-25	15	3.66986e+07		1995-09-19	5	#N/A	#N/A
				2002-07-26	15	3.66986e+07		1995-09-20	5.07143	#N/A	#N/A
				2002-07-27	17	4.15917e+07		1995-09-21	5.14286	#N/A	#N/A
				2002-07-28	17	4.15917e+07		1995-09-22	5.21429	#N/A	#N/A
				2002-07-29	19	4.64849e+07		1995-09-23	5.28571	#N/A	#N/A
				2002-07-30	16	3.91451e+07		1995-09-24	5.35714	#N/A	#N/A
				2002-07-31	15	3.66986e+07		1995-09-25	5.42857	#N/A	#N/A
				2002-08-01	15	3.66986e+07		1995-09-26	5.5	#N/A	#N/A
				2002-08-02	15	3.66986e+07		1995-09-27	5.48571	#N/A	#N/A
				2002-08-03	15	3.66986e+07		1995-09-28	5.47143	#N/A	#N/A
				2002-08-04	21	5.1378e+07		1995-09-29	5.45714	#N/A	#N/A
				2002-08-05	19	4.64849e+07		1995-09-30	5.44286	#N/A	#N/A
				2002-08-06	17	4.15917e+07		1995-10-01	5.42857	#N/A	#N/A
				2002-08-07	15	3.66986e+07		1995-10-02	5.41429	#N/A	#N/A
				2002-08-08	16	3.91451e+07		1995-10-03	5.4	#N/A	#N/A
				2002-08-09	15	3.66986e+07		1995-10-04	5.38571	#N/A	#N/A
				2002-08-10	15	3.66986e+07		1995-10-05	5.37143	#N/A	#N/A
				2002-08-11	14	3.4252e+07		1995-10-06	5.35714	#N/A	#N/A
				2002-08-12	15	3.66986e+07		1995-10-07	5.34286	#N/A	#N/A
				2002-08-13	20	4.89314e+07		1995-10-08	5.32857	#N/A	#N/A
				2002-08-14	17	4.15917e+07		1995-10-09	5.31429	#N/A	#N/A
				2002-08-15	16	3.91451e+07		1995-10-10	5.3	#N/A	#N/A
				2002-08-16	15	3.66986e+07		1995-10-11	5.27143	#N/A	#N/A
				2002-08-17	16	3.91451e+07		1995-10-12	5.24286	#N/A	#N/A
				2002-08-18	15	3.66986e+07		1995-10-13	5.21429	#N/A	#N/A
				2002-08-19	15	3.66986e+07		1995-10-14	5.18571	#N/A	#N/A
				2002-08-20	14	3.4252e+07		1995-10-15	5.15714	#N/A	#N/A
				2002-08-21	16	3.91451e+07		1995-10-16	5.12857	#N/A	#N/A
				2002-08-22	20	4.89314e+07		1995-10-17	5.1	#N/A	#N/A
				2002-08-23	19	4.64849e+07		1995-10-18	5.18571	#N/A	#N/A
				2002-08-24	21	5.1378e+07		1995-10-19	5.27143	#N/A	#N/A
				2002-08-25	17	4.15917e+07		1995-10-20	5.35714	#N/A	#N/A
				2002-08-26	16	3.91451e+07		1995-10-21	5.44286	#N/A	#N/A
				2002-08-27	16	3.91451e+07		1995-10-22	5.52857	#N/A	#N/A
				2002-08-28	15	3.66986e+07		1995-10-23	5.61429	#N/A	#N/A
				2002-08-29	16	3.91451e+07		1995-10-24	5.7	#N/A	#N/A
				2002-08-30	15	3.66986e+07		1995-10-25	5.67143	#N/A	#N/A
				2002-08-31	15	3.66986e+07		1995-10-26	5.64286	#N/A	#N/A
				2002-09-01	15	3.66986e+07		1995-10-27	5.61429	#N/A	#N/A
				2002-09-02	15	3.66986e+07		1995-10-28	5.58571	#N/A	#N/A
				2002-09-03	15	3.66986e+07		1995-10-29	5.55714	#N/A	#N/A
				2002-09-04	15	3.66986e+07		1995-10-30	5.52857	#N/A	#N/A
				2002-09-05	15	3.66986e+07		1995-10-31	5.5	#N/A	#N/A
				2002-09-06	15	3.66986e+07		1995-11-01	5.61429	#N/A	#N/A
				2002-09-07	15	3.66986e+07		1995-11-02	5.72857	#N/A	#N/A
				2002-09-08	15	3.66986e+07		1995-11-03	5.84286	#N/A	#N/A
				2002-09-09	14	3.4252e+07		1995-11-04	5.95714	#N/A	#N/A
				2002-09-10	15	3.66986e+07		1995-11-05	6.07143	#N/A	#N/A
				2002-09-11	15	3.66986e+07		1995-11-06	6.18571	#N/A	#N/A
				2002-09-12	13	3.18054e+07		1995-11-07	6.3	#N/A	#N/A
				2002-09-13	13	3.18054e+07		1995-11-08	6.25714	#N/A	#N/A
				2002-09-14	13	3.18054e+07		1995-11-09	6.21429	#N/A	#N/A
				2002-09-15	13	3.18054e+07		1995-11-10	6.17143	#N/A	#N/A
				2002-09-16	13	3.18054e+07		1995-11-11	6.12857	#N/A	#N/A
				2002-09-17	13	3.18054e+07		1995-11-12	6.08571	#N/A	#N/A
				2002-09-18	14	3.4252e+07		1995-11-13	6.04286	#N/A	#N/A
				2002-09-19	16	3.91451e+07		1995-11-14	6	#N/A	#N/A
				2002-09-20	18	4.40383e+07		1995-11-15	5.98571	#N/A	#N/A
				2002-09-21	15	3.66986e+07		1995-11-16	5.97143	#N/A	#N/A
				2002-09-22	14	3.4252e+07		1995-11-17	5.95714	#N/A	#N/A
				2002-09-23	14	3.4252e+07		1995-11-18	5.94286	#N/A	#N/A
				2002-09-24	14	3.4252e+07		1995-11-19	5.92857	#N/A	#N/A
				2002-09-25	14	3.4252e+07		1995-11-20	5.91429	#N/A	#N/A
				2002-09-26	13	3.18054e+07		1995-11-21	5.9	#N/A	#N/A
				2002-09-27	14	3.4252e+07		1995-11-22	5.8	#N/A	#N/A
				2002-09-28	13	3.18054e+07		1995-11-23	5.7	#N/A	#N/A
				2002-09-29	13	3.18054e+07		1995-11-24	5.6	#N/A	#N/A
				2002-09-30	14	3.4252e+07		1995-11-25	5.5	#N/A	#N/A
				2002-10-01	13	3.18054e+07		1995-11-26	5.4	#N/A	#N/A
				2002-10-02	14	3.4252e+07		1995-11-27	5.3	#N/A	#N/A
				2002-10-03	13	3.18054e+07		1995-11-28	5.2	#N/A	#N/A
				2002-10-04	16	3.91451e+07		1995-11-29	5.27143	#N/A	#N/A
				2002-10-05	14	3.4252e+07		1995-11-30	5.34286	#N/A	#N/A
				2002-10-06	13	3.18054e+07		1995-12-01	5.41429	#N/A	#N/A
				2002-10-07	13	3.18054e+07		1995-12-02	5.48571	#N/A	#N/A
				2002-10-08	14	3.4252e+07		1995-12-03	5.55714	#N/A	#N/A
				2002-10-09	14	3.4252e+07		1995-12-04	5.62857	#N/A	#N/A
				2002-10-10	13	3.18054e+07		1995-12-05	5.7	#N/A	#N/A
				2002-10-11	13	3.18054e+07		1995-12-06	5.72857	#N/A	#N/A
				2002-10-12	12	2.93589e+07		1995-12-07	5.75714	#N/A	#N/A
				2002-10-13	13	3.18054e+07		1995-12-08	5.78571	#N/A	#N/A
				2002-10-14	13	3.18054e+07		1995-12-09	5.81429	#N/A	#N/A
				2002-10-15	13	3.18054e+07		1995-12-10	5.84286	#N/A	#N/A
				2002-10-16	13	3.18054e+07		1995-12-11	5.87143	#N/A	#N/A
				2002-10-17	13	3.18054e+07		1995-12-12	5.9	#N/A	#N/A
				2002-10-18	13	3.18054e+07		1995-12-13	5.88571	#N/A	#N/A
				2002-10-19	12	2.93589e+07		1995-12-14	5.87143	#N/A	#N/A
				2002-10-20	12	2.93589e+07		1995-12-15	5.85714	#N/A	#N/A
				2002-10-21	12	2.93589e+07		1995-12-16	5.84286	#N/A	#N/A
				2002-10-22	13	3.18054e+07		1995-12-17	5.82857	#N/A	#N/A
				2002-10-23	12	2.93589e+07		1995-12-18	5.81429	#N/A	#N/A
				2002-10-24	13	3.18054e+07		1995-12-19	5.8	#N/A	#N/A
				2002-10-25	14	3.4252e+07		1995-12-20	5.75714	#N/A	#N/A
				2002-10-26	13	3.18054e+07		1995-12-21	5.71429	#N/A	#N/A
				2002-10-27	12	2.93589e+07		1995-12-22	5.67143	#N/A	#N/A
				2002-10-28	13	3.18054e+07		1995-12-23	5.62857	#N/A	#N/A
				2002-10-29	13	3.18054e+07		1995-12-24	5.58571	#N/A	#N/A
				2002-10-30	13	3.18054e+07		1995-12-25	5.54286	#N/A	#N/A
				2002-10-31	12	2.93589e+07		1995-12-26	5.5	#N/A	#N/A
				2002-11-01	13	3.18054e+07		1995-12-27	5.5	#N/A	#N/A
				2002-11-02	13	3.18054e+07		1995-12-28	5.5	#N/A	#N/A
				2002-11-03	13	3.18054e+07		1995-12-29	5.5	#N/A	#N/A
				2002-11-04	13	3.18054e+07		1995-12-30	5.5	#N/A	#N/A
				2002-11-05	13	3.18054e+07		1995-12-31	5.5	#N/A	#N/A
				2002-11-06	14	3.4252e+07		1996-01-01	5.5	#N/A	#N/A
				2002-11-07	13	3.18054e+07		1996-01-02	5.5	#N/A	#N/A
				2002-11-08	14	3.4252e+07		1996-01-03	5.64286	#N/A	#N/A
				2002-11-09	13	3.18054e+07		1996-01-04	5.78571	#N/A	#N/A
				2002-11-10	13	3.18054e+07		1996-01-05	5.92857	#N/A	#N/A
				2002-11-11	14	3.4252e+07		1996-01-06	6.07143	#N/A	#N/A
				2002-11-12	14	3.4252e+07		1996-01-07	6.21429	#N/A	#N/A
				2002-11-13	14	3.4252e+07		1996-01-08	6.35714	#N/A	#N/A
				2002-11-14	14	3.4252e+07		1996-01-09	6.5	#N/A	#N/A
				2002-11-15	15	3.66986e+07		1996-01-10	6.44286	#N/A	#N/A
				2002-11-16	14	3.4252e+07		1996-01-11	6.38571	#N/A	#N/A
				2002-11-17	14	3.4252e+07		1996-01-12	6.32857	#N/A	#N/A
				2002-11-18	14	3.4252e+07		1996-01-13	6.27143	#N/A	#N/A
				2002-11-19	14	3.4252e+07		1996-01-14	6.21429	#N/A	#N/A
				2002-11-20	14	3.4252e+07		1996-01-15	6.15714	#N/A	#N/A
				2002-11-21	15	3.66986e+07		1996-01-16	6.1	#N/A	#N/A
				2002-11-22	15	3.66986e+07		1996-01-17	6.15714	#N/A	#N/A
				2002-11-23	14	3.4252e+07		1996-01-18	6.21429	#N/A	#N/A
				2002-11-24	14	3.4252e+07		1996-01-19	6.27143	#N/A	#N/A
				2002-11-25	14	3.4252e+07		1996-01-20	6.32857	#N/A	#N/A
				2002-11-26	13	3.18054e+07		1996-01-21	6.38571	#N/A	#N/A
				2002-11-27	13	3.18054e+07		1996-01-22	6.44286	#N/A	#N/A
				2002-11-28	13	3.18054e+07		1996-01-23	6.5	#N/A	#N/A
				2002-11-29	12	2.93589e+07		1996-01-24	6.44286	#N/A	#N/A
				2002-11-30	12	2.93589e+07		1996-01-25	6.38571	#N/A	#N/A
				2002-12-01	11	2.69123e+07		1996-01-26	6.32857	#N/A	#N/A
				2002-12-02	11	2.69123e+07		1996-01-27	6.27143	#N/A	#N/A
				2002-12-03	10	2.44657e+07		1996-01-28	6.21429	#N/A	#N/A
				2002-12-04	10	2.44657e+07		1996-01-29	6.15714	#N/A	#N/A
				2002-12-05	10	2.44657e+07		1996-01-30	6.1	#N/A	#N/A
				2002-12-06	10	2.44657e+07		1996-01-31	6.07143	#N/A	#N/A
				2002-12-07	11	2.69123e+07		1996-02-01	6.04286	#N/A	#N/A
				2002-12-08	10	2.44657e+07		1996-02-02	6.01429	#N/A	#N/A
				2002-12-09	11	2.69123e+07		1996-02-03	5.98571	#N/A	#N/A
				2002-12-10	13	3.18054e+07		1996-02-04	5.95714	#N/A	#N/A
				2002-12-11	14	3.4252e+07		1996-02-05	5.92857	#N/A	#N/A
				2002-12-12	14	3.4252e+07		1996-02-06	5.9	#N/A	#N/A
				2002-12-13	14	3.4252e+07		1996-02-07	5.78571	#N/A	#N/A
				2002-12-14	13	3.18054e+07		1996-02-08	5.67143	#N/A	#N/A
				2002-12-15	13	3.18054e+07		1996-02-09	5.55714	#N/A	#N/A
				2002-12-16	13	3.18054e+07		1996-02-10	5.44286	#N/A	#N/A
				2002-12-17	13	3.18054e+07		1996-02-11	5.32857	#N/A	#N/A
				2002-12-18	14	3.4252e+07		1996-02-12	5.21429	#N/A	#N/A
				2002-12-19	14	3.4252e+07		1996-02-13	5.1	#N/A	#N/A
				2002-12-20	14	3.4252e+07		1996-02-14	4.65714	#N/A	#N/A
				2002-12-21	13	3.18054e+07		1996-02-15	4.21429	#N/A	#N/A
				2002-12-22	13	3.18054e+07		1996-02-16	3.77143	#N/A	#N/A
				2002-12-23	12	2.93589e+07		1996-02-17	3.32857	#N/A	#N/A
				2002-12-24	12	2.93589e+07		1996-02-18	2.88571	#N/A	#N/A
				2002-12-25	13	3.18054e+07		1996-02-19	2.44286	#N/A	#N/A
				2002-12-26	11	2.69123e+07		1996-02-20	2	#N/A	#N/A
				2002-12-27	12	2.93589e+07		1996-02-21	2.38571	#N/A	#N/A
				2002-12-28	13	3.18054e+07		1996-02-22	2.77143	#N/A	#N/A
				2002-12-29	13	3.18054e+07		1996-02-23	3.15714	#N/A	#N/A
				2002-12-30	13	3.18054e+07		1996-02-24	3.54286	#N/A	#N/A
				2002-12-31	12	2.93589e+07		1996-02-25	3.92857	#N/A	#N/A
				2003-01-01	10	2.44657e+07		1996-02-26	4.31429	#N/A	#N/A
				2003-01-02	9.6	2.34871e+07		1996-02-27	4.7	#N/A	#N/A
				2003-01-03	9.9	2.42211e+07		1996-02-28	4.92857	#N/A	#N/A
				2003-01-04	10	2.44657e+07		1996-02-29	5.15714	#N/A	#N/A
				2003-01-05	13	3.18054e+07		1996-03-01	5.38571	#N/A	#N/A
				2003-01-06	13	3.18054e+07		1996-03-02	5.61429	#N/A	#N/A
				2003-01-07	13	3.18054e+07		1996-03-03	5.84286	#N/A	#N/A
				2003-01-08	13	3.18054e+07		1996-03-04	6.07143	#N/A	#N/A
				2003-01-09	12	2.93589e+07		1996-03-05	6.3	#N/A	#N/A
				2003-01-10	11	2.69123e+07		1996-03-06	6.21429	#N/A	#N/A
				2003-01-11	9.3	2.27531e+07		1996-03-07	6.12857	#N/A	#N/A
				2003-01-12	11	2.69123e+07		1996-03-08	6.04286	#N/A	#N/A
				2003-01-13	12	2.93589e+07		1996-03-09	5.95714	#N/A	#N/A
				2003-01-14	12	2.93589e+07		1996-03-10	5.87143	#N/A	#N/A
				2003-01-15	11	2.69123e+07		1996-03-11	5.78571	#N/A	#N/A
				2003-01-16	11	2.69123e+07		1996-03-12	5.7	#N/A	#N/A
				2003-01-17	12	2.93589e+07		1996-03-13	5.62857	#N/A	#N/A
				2003-01-18	12	2.93589e+07		1996-03-14	5.55714	#N/A	#N/A
				2003-01-19	12	2.93589e+07		1996-03-15	5.48571	#N/A	#N/A
				2003-01-20	12	2.93589e+07		1996-03-16	5.41429	#N/A	#N/A
				2003-01-21	13	3.18054e+07		1996-03-17	5.34286	#N/A	#N/A
				2003-01-22	13	3.18054e+07		1996-03-18	5.27143	#N/A	#N/A
				2003-01-23	12	2.93589e+07		1996-03-19	5.2	#N/A	#N/A
				2003-01-24	12	2.93589e+07		1996-03-20	5.31429	#N/A	#N/A
				2003-01-25	12	2.93589e+07		1996-03-21	5.42857	#N/A	#N/A
				2003-01-26	12	2.93589e+07		1996-03-22	5.54286	#N/A	#N/A
				2003-01-27	12	2.93589e+07		1996-03-23	5.65714	#N/A	#N/A
				2003-01-28	12	2.93589e+07		1996-03-24	5.77143	#N/A	#N/A
				2003-01-29	12	2.93589e+07		1996-03-25	5.88571	#N/A	#N/A
				2003-01-30	12	2.93589e+07		1996-03-26	6	#N/A	#N/A
				2003-01-31	12	2.93589e+07		1996-03-27	5.92857	#N/A	#N/A
				2003-02-01	12	2.93589e+07		1996-03-28	5.85714	#N/A	#N/A
				2003-02-02	12	2.93589e+07		1996-03-29	5.78571	#N/A	#N/A
				2003-02-03	13	3.18054e+07		1996-03-30	5.71429	#N/A	#N/A
				2003-02-04	12	2.93589e+07		1996-03-31	5.64286	#N/A	#N/A
				2003-02-05	12	2.93589e+07		1996-04-01	5.57143	#N/A	#N/A
				2003-02-06	13	3.18054e+07		1996-04-02	5.5	#N/A	#N/A
				2003-02-07	12	2.93589e+07		1996-04-03	5.51429	#N/A	#N/A
				2003-02-08	12	2.93589e+07		1996-04-04	5.52857	#N/A	#N/A
				2003-02-09	11	2.69123e+07		1996-04-05	5.54286	#N/A	#N/A
				2003-02-10	11	2.69123e+07		1996-04-06	5.55714	#N/A	#N/A
				2003-02-11	11	2.69123e+07		1996-04-07	5.57143	#N/A	#N/A
				2003-02-12	10	2.44657e+07		1996-04-08	5.58571	#N/A	#N/A
				2003-02-13	10	2.44657e+07		1996-04-09	5.6	#N/A	#N/A
				2003-02-14	11	2.69123e+07		1996-04-10	5.6	#N/A	#N/A
				2003-02-15	11	2.69123e+07		1996-04-11	5.6	#N/A	#N/A
				2003-02-16	11	2.69123e+07		1996-04-12	5.6	#N/A	#N/A
				2003-02-17	12	2.93589e+07		1996-04-13	5.6	#N/A	#N/A
				2003-02-18	13	3.18054e+07		1996-04-14	5.6	#N/A	#N/A
				2003-02-19	12	2.93589e+07		1996-04-15	5.6	#N/A	#N/A
				2003-02-20	22	5.38246e+07		1996-04-16	5.6	#N/A	#N/A
[truncated: 7,569 more rows]

## Sheet: D
	Raw Nitrate Concentration Data (IDNR)			Raw Discharge Data (USGS)				Interpolated Data
[truncated: 6,941 more rows]

[truncated: 27 more sheets: E, F, G, H, I, J, K, L, M, N, O, P, Q, R, S, T, U, V, W, X …]
